# Supplementary material for: RNA Sequencing Analysis of the msl2msl3, crl, and ggps1 Mutants Indicates that Diverse Sources of Plastid Dysfunction Do Not Alter Leaf Morphology Through a Common Signaling Pathway
Source: Front Plant Sci. 2015 Dec 22;6:1148. doi: 10.3389/fpls.2015.01148 (PMC4686620; doi:10.3389/fpls.2015.01148)
Supplement: Supplementary file 2 [file DataSheet1.XLSX]

## Sheet: Info
RNA-sequencing analysis of the variegated msl2 msl3, crl, and ggps1 mutants indicates that plastid ion homeostasis does not control leaf morphology through a common plastid stress signaling pathway.
Darron Luesse, Margaret E. Wilson and Elizabeth S. Haswell
#Supplementary Information: RNAseq results
#Contents: Each sheet contains data for one mutant. Log2 Fold Change data for each mutant was generated through comparison to co-grown and collected wild-type Columbia.
#Lists have been filtered to eliminate genes with a False Discovery Rate (FDR) above 0.05 and a log2 fold change of less than 1.17 (sheets labeled 1.17) or 1.65 (sheets labeled 1.65).
#Genes associated with the GO terms 'transition metal ion transport' and 'ion transport' have been highlighted in green in the msl2 msl3 gene list.
#Abbreviations Used
#ensembl_gene_id = ensembl gene identification number
#entrezgene = NCBI's entrenz gene number
#external_gene_id = common gene name
#gene_biotype = gene biotype
#description = short gene description from TAIR
#logFC = Log2 transformation of fold change
#logCPM = Log2 transformation of the counts per million reads at that gene, normalized for library size
#Pvalue = p-value
#FDR = False Discovery Rate

## Sheet: msl2msl3 1.17 
ensembl_gene_id	entrezgene	external_gene_id	gene_biotype	description	logFC	logCPM	PValue	FDR
AT3G62490	NA		transposable_element	transposable element gene [Source:TAIR;Acc:AT3G62490]	12.2273	2.09163	1.9807e-80	1.4071e-77
AT3G60950	825266		protein_coding	C2 calcium/lipid-binding endonuclease/exonuclease/phosphatase [Source:TAIR;Acc:AT3G60950]	11.9727	1.83988	1.86e-76	1.1924e-73
AT4G15242	NA		ncRNA	other RNA [Source:TAIR;Acc:AT4G15242]	11.8953	2.90429	1.5288e-93	1.6743e-90
AT3G61030	825274		protein_coding	Calcium-dependent lipid-binding (CaLB domain) family protein [Source:TAIR;Acc:AT3G61030]	11.8071	1.63327	4.8429e-70	2.7585e-67
AT5G53230	835404		protein_coding	Protein of unknown function (DUF295) [Source:TAIR;Acc:AT5G53230]	11.7121	3.09587	4.2063e-80	2.9095e-77
AT5G47260	834773		protein_coding	ATP binding;GTP binding;nucleotide binding;nucleoside-triphosphatases [Source:TAIR;Acc:AT5G47260]	11.6599	2.01783	2.7248e-71	1.5915e-68
AT3G62480	NA		transposable_element	transposable element gene [Source:TAIR;Acc:AT3G62480]	11.4524	1.28841	6.7235e-58	2.6376e-55
AT3G62475	NA		transposable_element	transposable element gene [Source:TAIR;Acc:AT3G62475]	11.1513	0.995511	2.0263e-53	7.1972e-51
AT4G10990	NA		transposable_element	transposable element gene [Source:TAIR;Acc:AT4G10990]	11.0859	1.74574	6.106e-42	1.6049e-39
AT3G43310	NA		pseudogene	pseudogene, hypothetical protein, hypothetical protein At2g15420 - Arabidopsis thaliana, EMBL:AC006920 [Source:TAIR;Acc:AT3G43310]	10.958	1.34067	4.3691e-54	1.595e-51
AT5G43800	NA		transposable_element	transposable element gene [Source:TAIR;Acc:AT5G43800]	10.4265	1.26875	9.0353e-28	1.3807e-25
AT2G27010	817243	CYP705A9	protein_coding	cytochrome P450, family 705, subfamily A, polypeptide 9 [Source:TAIR;Acc:AT2G27010]	10.2305	1.20973	5.2354e-42	1.39e-39
AT5G19165	NA		transposable_element	transposable element gene [Source:TAIR;Acc:AT5G19165]	9.86898	0.747086	3.371e-39	8.2041e-37
AT3G45530	823694		protein_coding	Cysteine/Histidine-rich C1 domain family protein [Source:TAIR;Acc:AT3G45530]	9.77243	0.102292	1.0476e-29	1.8234e-27
AT2G01550	NA		transposable_element	transposable element gene [Source:TAIR;Acc:AT2G01550]	9.57295	-0.499239	4.6903e-26	6.4544e-24
AT4G29200	829041		protein_coding	Beta-galactosidase related protein [Source:TAIR;Acc:AT4G29200]	9.53596	1.30903	3.658e-36	7.946e-34
AT4G19240	827664		protein_coding	unknown protein; BEST Arabidopsis thaliana protein match is: unknown protein (TAIR:AT3G43280.1); Has 19 Blast hits to 17 proteins in 2 species: Archae - 0; Bacteria - 0; Metazoa - 0; Fungi - 0; Plants - 19; Viruses - 0; Other Eukaryotes - 0 (source: /.../BLink). [Source:TAIR;Acc:AT4G19240]	9.5305	5.5693	3.2733e-250	8.6036e-246
AT3G49230	824084		protein_coding	unknown protein; Has 2 Blast hits to 2 proteins in 1 species: Archae - 0; Bacteria - 0; Metazoa - 0; Fungi - 0; Plants - 2; Viruses - 0; Other Eukaryotes - 0 (source: NCBI BLink). [Source:TAIR;Acc:AT3G49230]	9.46248	-0.560227	1.2291e-26	1.7557e-24
AT3G06437	NA		pseudogene	pseudogene, hypothetical protein [Source:TAIR;Acc:AT3G06437]	9.44503	-0.496401	2.9474e-28	4.6389e-26
AT4G19239	NA		pseudogene	Pseudogene of AT5G01080; beta-galactosidase [Source:TAIR;Acc:AT4G19239]	9.28705	3.4754	1.4634e-129	3.4967e-126
AT1G63190	842623		protein_coding	Cystatin/monellin superfamily protein [Source:TAIR;Acc:AT1G63190]	9.19781	-0.01992	7.3009e-28	1.1355e-25
AT3G29650	NA		transposable_element	transposable element gene [Source:TAIR;Acc:AT3G29650]	9.16428	-0.207738	1.1616e-19	1.1392e-17
AT1G61510	NA		transposable_element	transposable element gene [Source:TAIR;Acc:AT1G61510]	9.1525	-0.313809	4.8958e-22	5.6192e-20
AT1G27570	839648		protein_coding	phosphatidylinositol 3- and 4-kinase family protein [Source:TAIR;Acc:AT1G27570]	9.04381	2.03737	1.5884e-64	8.0286e-62
AT2G24255	816960		protein_coding	unknown protein; CONTAINS InterPro DOMAIN/s: Protein of unknown function DUF295 (InterPro:IPR005174); BEST Arabidopsis thaliana protein match is: Protein of unknown function (DUF295) (TAIR:AT1G64840.1); Has 124 Blast hits to 121 proteins in 7 specie /.../hae - 0; Bacteria - 0; Metazoa - 0; Fungi - 0; Plants - 124; Viruses - 0; Other Eukaryotes - 0 (source: NCBI BLink). [Source:TAIR;Acc:AT2G24255]	8.94278	0.714828	1.1742e-28	1.8819e-26
AT4G16215	827315		protein_coding	unknown protein; Has 30201 Blast hits to 17322 proteins in 780 species: Archae - 12; Bacteria - 1396; Metazoa - 17338; Fungi - 3422; Plants - 5037; Viruses - 0; Other Eukaryotes - 2996 (source: NCBI BLink). [Source:TAIR;Acc:AT4G16215]	8.85388	3.69572	7.7579e-135	2.2657e-131
AT5G48070	834859	ATXTH20	protein_coding	xyloglucan endotransglucosylase/hydrolase 20 [Source:TAIR;Acc:AT5G48070]	8.78214	-1.10859	1.6965e-19	1.6215e-17
AT1G60020	NA		transposable_element	transposable element gene [Source:TAIR;Acc:AT1G60020]	8.72716	3.97679	4.0553e-150	2.1318e-146
AT3G26250	822227		protein_coding	Cysteine/Histidine-rich C1 domain family protein [Source:TAIR;Acc:AT3G26250]	8.71639	-0.714565	1.2552e-14	8.8213e-13
AT3G30110	NA		pseudogene	pseudogene, hypothetical protein [Source:TAIR;Acc:AT3G30110]	8.70483	-0.439435	4.531e-23	5.5136e-21
AT5G53240	835405		protein_coding	Protein of unknown function (DUF295) [Source:TAIR;Acc:AT5G53240]	8.6186	2.39682	5.3999e-67	2.8965e-64
AT1G63320	842638		protein_coding	Pentatricopeptide repeat (PPR) superfamily protein [Source:TAIR;Acc:AT1G63320]	8.44878	-0.770738	5.2741e-18	4.6518e-16
AT1G36120	NA		transposable_element	transposable element gene [Source:TAIR;Acc:AT1G36120]	8.44187	-1.40807	6.8339e-15	4.9211e-13
AT5G44850	834515		protein_coding	Protein with RNI-like/FBD-like domains [Source:TAIR;Acc:AT5G44850]	8.39496	-1.06799	1.2166e-09	4.6411e-08
AT4G22450	NA		transposable_element	transposable element gene [Source:TAIR;Acc:AT4G22450]	8.3845	-0.92197	2.7207e-18	2.4409e-16
AT4G05380	825886		protein_coding	P-loop containing nucleoside triphosphate hydrolases superfamily protein [Source:TAIR;Acc:AT4G05380]	8.36727	2.28035	6.6194e-46	1.9119e-43
AT3G29648	NA		transposable_element	transposable element gene [Source:TAIR;Acc:AT3G29648]	8.30195	-0.861262	5.3035e-19	4.9432e-17
AT1G50810	NA		transposable_element	transposable element gene [Source:TAIR;Acc:AT1G50810]	8.25208	-0.974273	2.3088e-16	1.8278e-14
AT5G33432	NA		transposable_element	transposable element gene [Source:TAIR;Acc:AT5G33432]	8.24983	-1.66537	5.3012e-14	3.5098e-12
AT4G25330	828636		protein_coding	unknown protein; Has 21 Blast hits to 21 proteins in 10 species: Archae - 0; Bacteria - 0; Metazoa - 0; Fungi - 0; Plants - 21; Viruses - 0; Other Eukaryotes - 0 (source: NCBI BLink). [Source:TAIR;Acc:AT4G25330]	8.2488	-0.230056	1.5579e-17	1.3338e-15
AT1G63540	842659		protein_coding	hydroxyproline-rich glycoprotein family protein [Source:TAIR;Acc:AT1G63540]	8.21411	2.82269	2.3789e-89	2.2331e-86
AT2G13940	NA		transposable_element	transposable element gene [Source:TAIR;Acc:AT2G13940]	8.14729	-0.402119	4.0458e-18	3.5926e-16
AT2G18190	816332		protein_coding	P-loop containing nucleoside triphosphate hydrolases superfamily protein [Source:TAIR;Acc:AT2G18190]	8.10926	0.479634	9.1871e-20	9.0439e-18
AT1G21528	5007710		protein_coding	unknown protein; Has 2 Blast hits to 2 proteins in 1 species: Archae - 0; Bacteria - 0; Metazoa - 0; Fungi - 0; Plants - 2; Viruses - 0; Other Eukaryotes - 0 (source: NCBI BLink). [Source:TAIR;Acc:AT1G21528]	8.03338	0.279133	1.1189e-16	9.0216e-15
AT1G63330	842639		protein_coding	Pentatricopeptide repeat (PPR) superfamily protein [Source:TAIR;Acc:AT1G63330]	7.95938	-1.17346	3.0162e-14	2.0224e-12
AT3G32377	NA		pseudogene	pseudogene, similar to aintegumenta-like protein, blastp match of 59% identity and 1.0e-09 P-value to GP [Source:TAIR;Acc:AT3G32377]	7.90588	-1.16956	1.5202e-13	9.4461e-12
AT1G36110	NA		transposable_element	transposable element gene [Source:TAIR;Acc:AT1G36110]	7.79787	-1.96978	2.5652e-10	1.0963e-08
AT4G10220	826613		protein_coding	Protein of Unknown Function (DUF239) [Source:TAIR;Acc:AT4G10220]	7.78575	-1.22635	7.0273e-14	4.6176e-12
AT4G10980	NA		transposable_element	transposable element gene [Source:TAIR;Acc:AT4G10980]	7.78518	1.2526	1.2439e-24	1.6106e-22
AT1G19550	838542		protein_coding	Glutathione S-transferase family protein [Source:TAIR;Acc:AT1G19550]	7.75028	3.60672	7.0978e-73	4.3385e-70
AT1G30170	839897		protein_coding	Protein of unknown function (DUF295) [Source:TAIR;Acc:AT1G30170]	7.73092	2.05789	1.1318e-41	2.9454e-39
AT3G24210	822007		protein_coding	Ankyrin repeat family protein [Source:TAIR;Acc:AT3G24210]	7.70533	-0.989474	1.3723e-14	9.5931e-13
AT1G47786	841192		protein_coding	alpha/beta-Hydrolases superfamily protein [Source:TAIR;Acc:AT1G47786]	7.62857	-1.51773	4.404e-10	1.8115e-08
AT1G20750	838665		protein_coding	RAD3-like DNA-binding helicase protein [Source:TAIR;Acc:AT1G20750]	7.60513	-0.559701	1.2819e-12	7.4053e-11
AT1G20590	838648	CYCB2-5	protein_coding	Cyclin family protein [Source:TAIR;Acc:AT1G20590]	7.56312	-1.57331	1.4247e-12	8.194e-11
AT3G46710	823824	RPP13L2	protein_coding	NB-ARC domain-containing disease resistance protein [Source:TAIR;Acc:AT3G46710]	7.54375	-2.21574	5.6577e-11	2.6698e-09
AT1G63340	842640		protein_coding	Flavin-containing monooxygenase family protein [Source:TAIR;Acc:AT1G63340]	7.50725	-1.46561	1.3623e-11	6.9124e-10
AT1G43060	NA		transposable_element	transposable element gene [Source:TAIR;Acc:AT1G43060]	7.41905	1.39511	1.0495e-28	1.6923e-26
AT5G42500	834257		protein_coding	Disease resistance-responsive (dirigent-like protein) family protein [Source:TAIR;Acc:AT5G42500]	7.39306	-1.79013	3.3825e-11	1.6253e-09
AT1G25988	839149		protein_coding	Family of unknown function (DUF572) [Source:TAIR;Acc:AT1G25988]	7.38884	-1.73549	7.9217e-12	4.2063e-10
AT1G11370	837679	PME56	protein_coding	Pectin lyase-like superfamily protein [Source:TAIR;Acc:AT1G11370]	7.38844	-1.94849	5.1007e-11	2.4243e-09
AT3G25815	NA		transposable_element	transposable element gene [Source:TAIR;Acc:AT3G25815]	7.3731	-1.73969	1.5209e-11	7.6434e-10
AT4G39500	830104	CYP96A11	protein_coding	cytochrome P450, family 96, subfamily A, polypeptide 11 [Source:TAIR;Acc:AT4G39500]	7.30899	-0.688021	1.2563e-10	5.5219e-09
AT1G22120	838817		protein_coding	unknown protein; Has 30201 Blast hits to 17322 proteins in 780 species: Archae - 12; Bacteria - 1396; Metazoa - 17338; Fungi - 3422; Plants - 5037; Viruses - 0; Other Eukaryotes - 2996 (source: NCBI BLink). [Source:TAIR;Acc:AT1G22120]	7.28178	-1.951	2.8561e-11	1.3825e-09
AT4G24420	828544		protein_coding	RNA-binding (RRM/RBD/RNP motifs) family protein [Source:TAIR;Acc:AT4G24420]	7.23053	2.40532	2.8323e-73	1.7725e-70
AT4G04105	NA		transposable_element	transposable element gene [Source:TAIR;Acc:AT4G04105]	7.19255	-1.85904	2.0473e-08	6.4367e-07
AT4G14670	827117	CLPB2	protein_coding	casein lytic proteinase B2 [Source:TAIR;Acc:AT4G14670]	7.18879	-1.47383	1.6678e-11	8.3498e-10
AT5G15380	831390	DRM1	protein_coding	domains rearranged methylase 1 [Source:TAIR;Acc:AT5G15380]	7.18709	-1.32596	1.6886e-09	6.3313e-08
AT4G17710	827492	HDG4	protein_coding	homeodomain GLABROUS 4 [Source:TAIR;Acc:AT4G17710]	7.17974	1.13874	5.4297e-26	7.433e-24
AT4G08093	NA		pseudogene	pseudogene of unknown protein [Source:TAIR;Acc:AT4G08093]	7.17964	1.62558	2.6005e-48	8.6521e-46
AT2G12050	NA		pseudogene	pseudogene, embryogenesis protein-related, similar to BABY BOOM (Arabidopsis thaliana) GI:21069057; contains a non-consensus AT-acceptor splice site. This is very likely a pseudogene.; blastp match of 64% identity and 4.6e-09 P-value to GP [Source:TAIR;Acc:AT2G12050]	7.13995	-1.93564	1.352e-09	5.1205e-08
AT4G18330	827559		protein_coding	Translation elongation factor EF1A/initiation factor IF2gamma family protein [Source:TAIR;Acc:AT4G18330]	7.13954	-1.56343	2.7913e-11	1.3536e-09
AT1G62225	842519		protein_coding	unknown protein; FUNCTIONS IN: molecular_function unknown; INVOLVED IN: biological_process unknown; LOCATED IN: endomembrane system; BEST Arabidopsis thaliana protein match is: unknown protein (TAIR:AT1G62000.1); Has 41 Blast hits to 41 proteins in /.../ies: Archae - 0; Bacteria - 2; Metazoa - 1; Fungi - 2; Plants - 36; Viruses - 0; Other Eukaryotes - 0 (source: NCBI BLink). [Source:TAIR;Acc:AT1G…	7.138	-1.8665	4.4017e-09	1.5509e-07
AT3G30833	NA		transposable_element	transposable element gene [Source:TAIR;Acc:AT3G30833]	7.09595	-1.51596	9.9305e-10	3.8726e-08
AT2G20800	816609	NDB4	protein_coding	NAD(P)H dehydrogenase B4 [Source:TAIR;Acc:AT2G20800]	7.0954	2.52295	4.3793e-60	1.8565e-57
AT2G38350	818415		protein_coding	unknown protein; FUNCTIONS IN: molecular_function unknown; INVOLVED IN: biological_process unknown; LOCATED IN: mitochondrion; Has 1 Blast hits to 1 proteins in 1 species: Archae - 0; Bacteria - 0; Metazoa - 0; Fungi - 0; Plants - 1; Viruses - 0; Ot /.../karyotes - 0 (source: NCBI BLink). [Source:TAIR;Acc:AT2G38350]	7.06352	-1.43472	3.4258e-11	1.6401e-09
AT4G12950	826907		protein_coding	Fasciclin-like arabinogalactan family protein [Source:TAIR;Acc:AT4G12950]	7.06345	-1.20787	2.4537e-10	1.0521e-08
AT1G59670	842257	ATGSTU15	protein_coding	glutathione S-transferase TAU 15 [Source:TAIR;Acc:AT1G59670]	7.05694	0.222776	8.6289e-18	7.4852e-16
AT1G36130	NA		transposable_element	transposable element gene [Source:TAIR;Acc:AT1G36130]	7.03475	-2.54355	2.075e-08	6.5161e-07
AT2G10250	NA		transposable_element	transposable element gene [Source:TAIR;Acc:AT2G10250]	7.03302	-1.3885	3.5786e-08	1.064e-06
AT3G30740	NA		pseudogene	40S ribosomal protein S25 (RPS25C), pseudogene, similar to GB:P46301 GI:1173234 40S RIBOSOMAL PROTEIN S25 from (Lycopersicon esculentum); blastp match of 75% identity and 7.2e-09 P-value to SP [Source:TAIR;Acc:AT3G30740]	6.9573	-2.23337	1.1219e-09	4.33e-08
AT1G59780	842271		protein_coding	NB-ARC domain-containing disease resistance protein [Source:TAIR;Acc:AT1G59780]	6.93882	2.98022	1.3117e-54	4.856e-52
AT5G27902	NA		transposable_element	transposable element gene [Source:TAIR;Acc:AT5G27902]	6.93307	-1.27412	2.91e-10	1.2277e-08
AT5G35965	NA		transposable_element	transposable element gene [Source:TAIR;Acc:AT5G35965]	6.89704	-1.05061	1.3634e-09	5.1562e-08
AT4G16730	827376	TPS02	protein_coding	terpene synthase 02 [Source:TAIR;Acc:AT4G16730]	6.8485	-0.33834	6.5197e-06	0.00011594
AT3G23725	NA		transposable_element	transposable element gene [Source:TAIR;Acc:AT3G23725]	6.83429	-1.68527	4.4214e-08	1.2785e-06
AT1G60095	842305		protein_coding	Mannose-binding lectin superfamily protein [Source:TAIR;Acc:AT1G60095]	6.80491	-2.24503	1.6177e-07	4.2057e-06
AT3G54520	824617		protein_coding	unknown protein; BEST Arabidopsis thaliana protein match is: unknown protein (TAIR:AT3G54530.1); Has 72 Blast hits to 70 proteins in 20 species: Archae - 0; Bacteria - 5; Metazoa - 8; Fungi - 2; Plants - 18; Viruses - 0; Other Eukaryotes - 39 (sourc /.../I BLink). [Source:TAIR;Acc:AT3G54520]	6.77885	-0.451304	1.2554e-09	4.7751e-08
AT4G05370	825885		protein_coding	BCS1 AAA-type ATPase [Source:TAIR;Acc:AT4G05370]	6.77657	2.08235	4.3147e-35	8.8599e-33
AT3G29340	822592		protein_coding	zinc finger (C2H2 type) family protein [Source:TAIR;Acc:AT3G29340]	6.77603	-1.60645	1.2886e-09	4.8945e-08
AT2G06845	815246		protein_coding	Beta-galactosidase related protein [Source:TAIR;Acc:AT2G06845]	6.74549	-2.22294	7.8251e-08	2.165e-06
AT5G27345	NA		transposable_element	transposable element gene [Source:TAIR;Acc:AT5G27345]	6.73079	0.527806	2.6617e-27	3.9303e-25
AT5G52067	NA		pseudogene	Pseudogene of AT3G43280 [Source:TAIR;Acc:AT5G52067]	6.67945	-2.26718	8.5507e-09	2.8558e-07
AT1G71370	843478	RH49	protein_coding	DEA(D/H)-box RNA helicase family protein [Source:TAIR;Acc:AT1G71370]	6.65923	-0.48648	5.7111e-09	1.9856e-07
AT4G22410	828336		protein_coding	Ubiquitin C-terminal hydrolases superfamily protein [Source:TAIR;Acc:AT4G22410]	6.65417	-0.813893	6.9301e-20	6.8997e-18
AT2G06590	NA		transposable_element	transposable element gene [Source:TAIR;Acc:AT2G06590]	6.6424	-1.80265	5.3322e-07	1.2348e-05
AT2G06890	NA		transposable_element	transposable element gene [Source:TAIR;Acc:AT2G06890]	6.61554	-1.39635	2.8144e-07	6.959e-06
AT1G61230	3767595		protein_coding	Mannose-binding lectin superfamily protein [Source:TAIR;Acc:AT1G61230]	6.61451	-1.97484	5.2868e-07	1.2286e-05
AT4G17585	827476	ALMT11	protein_coding	Aluminium activated malate transporter family protein [Source:TAIR;Acc:AT4G17585]	6.61424	-1.61965	2.7937e-08	8.5086e-07
AT5G10580	830923		protein_coding	Protein of unknown function, DUF599 [Source:TAIR;Acc:AT5G10580]	6.61044	-2.4939	1.0095e-05	0.00016998
AT5G01490	831754	CAX4	protein_coding	cation exchanger 4 [Source:TAIR;Acc:AT5G01490]	6.60719	-2.06414	8.81e-07	1.9427e-05
AT5G47950	834846		protein_coding	HXXXD-type acyl-transferase family protein [Source:TAIR;Acc:AT5G47950]	6.57268	-0.308971	4.4127e-19	4.1422e-17
AT1G35170	840404		protein_coding	TRAM, LAG1 and CLN8 (TLC) lipid-sensing domain containing protein [Source:TAIR;Acc:AT1G35170]	6.5703	-2.38591	2.4711e-07	6.1622e-06
AT1G20180	838607		protein_coding	Protein of unknown function (DUF677) [Source:TAIR;Acc:AT1G20180]	6.53609	-1.20451	9.6504e-09	3.1906e-07
AT4G17580	827475		protein_coding	Bax inhibitor-1 family protein [Source:TAIR;Acc:AT4G17580]	6.46292	-1.81758	8.3722e-08	2.297e-06
AT1G52560	841687	HSP26.5	protein_coding	HSP20-like chaperones superfamily protein [Source:TAIR;Acc:AT1G52560]	6.46274	-1.59238	6.385e-08	1.7911e-06
AT5G43370	834355	APT1	protein_coding	phosphate transporter 2 [Source:TAIR;Acc:AT5G43370]	6.45842	-2.86763	2.2165e-06	4.4136e-05
AT4G12940	826906		protein_coding	unknown protein; FUNCTIONS IN: molecular_function unknown; INVOLVED IN: biological_process unknown; LOCATED IN: endomembrane system; BEST Arabidopsis thaliana protein match is: unknown protein (TAIR:AT4G12930.1); Has 12 Blast hits to 12 proteins in /.../ies: Archae - 0; Bacteria - 0; Metazoa - 0; Fungi - 0; Plants - 12; Viruses - 0; Other Eukaryotes - 0 (source: NCBI BLink). [Source:TAIR;Acc:AT4G…	6.45803	-1.87677	4.6311e-08	1.3332e-06
AT4G18690	827603		protein_coding	unknown protein; BEST Arabidopsis thaliana protein match is: unknown protein (TAIR:AT4G18680.1); Has 522 Blast hits to 522 proteins in 39 species: Archae - 0; Bacteria - 0; Metazoa - 9; Fungi - 0; Plants - 513; Viruses - 0; Other Eukaryotes - 0 (sou /.../CBI BLink). [Source:TAIR;Acc:AT4G18690]	6.45791	-1.84935	3.5505e-08	1.0573e-06
AT1G57750	842150	MAH1	protein_coding	cytochrome P450, family 96, subfamily A, polypeptide 15 [Source:TAIR;Acc:AT1G57750]	6.45688	-2.47709	6.618e-06	0.00011761
AT4G20210	827768	TPS08	protein_coding	Terpenoid cyclases/Protein prenyltransferases superfamily protein [Source:TAIR;Acc:AT4G20210]	6.4508	-2.71608	8.8374e-06	0.00015152
AT5G33390	833329		protein_coding	glycine-rich protein [Source:TAIR;Acc:AT5G33390]	6.42678	-2.05602	1.157e-06	2.4784e-05
AT1G74110	843751	CYP78A10	protein_coding	cytochrome P450, family 78, subfamily A, polypeptide 10 [Source:TAIR;Acc:AT1G74110]	6.4194	-2.33115	2.1159e-06	4.2291e-05
AT5G59620	NA		transposable_element	transposable element gene [Source:TAIR;Acc:AT5G59620]	6.41413	-2.30075	3.1231e-07	7.6289e-06
AT1G22440	838850		protein_coding	Zinc-binding alcohol dehydrogenase family protein [Source:TAIR;Acc:AT1G22440]	6.40707	-0.547332	7.1308e-19	6.5995e-17
AT1G47790	841193		protein_coding	F-box and associated interaction domains-containing protein [Source:TAIR;Acc:AT1G47790]	6.38288	-2.30161	1.2373e-06	2.6333e-05
AT3G08810	820028		protein_coding	Galactose oxidase/kelch repeat superfamily protein [Source:TAIR;Acc:AT3G08810]	6.38227	-2.43862	3.106e-07	7.5943e-06
AT1G35750	840480	APUM10	protein_coding	pumilio 10 [Source:TAIR;Acc:AT1G35750]	6.3784	-2.53846	8.9617e-07	1.9695e-05
AT4G12270	826835		protein_coding	Copper amine oxidase family protein [Source:TAIR;Acc:AT4G12270]	6.3779	-2.3895	5.4714e-07	1.2635e-05
AT2G15650	NA		transposable_element	transposable element gene [Source:TAIR;Acc:AT2G15650]	6.37464	-2.41223	1.6403e-06	3.3735e-05
AT1G61840	842481		protein_coding	Cysteine/Histidine-rich C1 domain family protein [Source:TAIR;Acc:AT1G61840]	6.36929	-2.37979	2.0318e-05	0.00031249
AT5G39245	NA		transposable_element	transposable element gene [Source:TAIR;Acc:AT5G39245]	6.36896	-3.02287	5.6284e-05	0.00074679
AT2G13300	NA		transposable_element	transposable element gene [Source:TAIR;Acc:AT2G13300]	6.30509	-1.86468	7.1098e-07	1.6013e-05
AT2G33200	817881		protein_coding	F-box family protein [Source:TAIR;Acc:AT2G33200]	6.29888	-1.83438	9.9563e-07	2.1699e-05
AT4G32220	NA		transposable_element	transposable element gene [Source:TAIR;Acc:AT4G32220]	6.29819	-3.0368	6.5778e-05	0.00084667
AT4G07856	NA		transposable_element	transposable element gene [Source:TAIR;Acc:AT4G07856]	6.29116	-3.06442	2.5894e-05	0.00038366
AT5G06740	830563	LECRKS5	protein_coding	Concanavalin A-like lectin protein kinase family protein [Source:TAIR;Acc:AT5G06740]	6.29098	-2.16014	1.537e-07	4.0078e-06
AT2G36610	818233	ATHB22	protein_coding	homeobox protein 22 [Source:TAIR;Acc:AT2G36610]	6.28892	-2.47589	8.6681e-06	0.00014891
AT4G12280	826837		protein_coding	copper amine oxidase family protein [Source:TAIR;Acc:AT4G12280]	6.24454	-2.53244	6.0906e-06	0.00010898
AT4G33370	829474	RH43	protein_coding	DEA(D/H)-box RNA helicase family protein [Source:TAIR;Acc:AT4G33370]	6.20459	-2.57093	7.9502e-06	0.00013802
AT1G60835	NA		pseudogene	Encodes a Rapid ALkalinization Factor (RALF) family protein [pseudogene] [Source:TAIR;Acc:AT1G60835]	6.19207	-2.40654	4.7631e-06	8.7486e-05
AT2G12240	NA		transposable_element	transposable element gene [Source:TAIR;Acc:AT2G12240]	6.15549	-2.76279	3.3831e-05	0.00048221
AT2G17115	NA		transposable_element	transposable element gene [Source:TAIR;Acc:AT2G17115]	6.15069	-2.23674	7.6718e-07	1.7132e-05
AT5G42510	834258		protein_coding	Disease resistance-responsive (dirigent-like protein) family protein [Source:TAIR;Acc:AT5G42510]	6.13703	-3.09863	0.0033846	0.022729
AT5G41765	834181		protein_coding	DNA-binding storekeeper protein-related transcriptional regulator [Source:TAIR;Acc:AT5G41765]	6.13354	0.550418	1.4373e-19	1.3889e-17
AT5G51930	835268		protein_coding	Glucose-methanol-choline (GMC) oxidoreductase family protein [Source:TAIR;Acc:AT5G51930]	6.10502	-3.16892	1.8048e-05	0.00028052
AT3G44560	823581	FAR8	protein_coding	fatty acid reductase 8 [Source:TAIR;Acc:AT3G44560]	6.10021	-1.0413	1.4285e-05	0.00022992
AT5G54030	835486		protein_coding	Cysteine/Histidine-rich C1 domain family protein [Source:TAIR;Acc:AT5G54030]	6.09724	-2.70308	2.3412e-05	0.00035426
AT5G28715	NA		transposable_element	transposable element gene [Source:TAIR;Acc:AT5G28715]	6.06568	-0.719901	8.8453e-09	2.9466e-07
AT3G46190	823764		protein_coding	TRAF-like family protein [Source:TAIR;Acc:AT3G46190]	6.06266	-3.15855	0.0031491	0.021388
AT4G04030	824638	ATOFP9	protein_coding	ovate family protein 9 [Source:TAIR;Acc:AT4G04030]	6.05336	-2.40176	7.2186e-06	0.0001264
AT4G04030	825715	ATOFP9	protein_coding	ovate family protein 9 [Source:TAIR;Acc:AT4G04030]	6.05336	-2.40176	7.2186e-06	0.0001264
AT5G24900	832559	CYP714A2	protein_coding	cytochrome P450, family 714, subfamily A, polypeptide 2 [Source:TAIR;Acc:AT5G24900]	6.04767	-2.9807	6.8028e-06	0.00012065
AT3G31990	NA		transposable_element	transposable element gene [Source:TAIR;Acc:AT3G31990]	6.03227	-1.23469	2.6896e-15	1.9802e-13
AT1G70440	843380	SRO3	protein_coding	similar to RCD one 3 [Source:TAIR;Acc:AT1G70440]	6.01218	2.03375	3.9575e-45	1.1185e-42
AT3G21850	821739	ASK9	protein_coding	SKP1-like 9 [Source:TAIR;Acc:AT3G21850]	6.00404	-2.68081	5.8003e-05	0.00076458
AT3G15240	820755		protein_coding	Serine/threonine-protein kinase WNK (With No Lysine)-related [Source:TAIR;Acc:AT3G15240]	5.99799	-2.73793	9.6273e-05	0.0011656
AT5G55780	835672		protein_coding	Cysteine/Histidine-rich C1 domain family protein [Source:TAIR;Acc:AT5G55780]	5.99205	-2.89116	0.00013848	0.001586
AT3G25795	NA		ncRNA	other RNA [Source:TAIR;Acc:AT3G25795]	5.99137	-2.52864	0.00080607	0.0070364
AT1G12340	837788		protein_coding	Cornichon family protein [Source:TAIR;Acc:AT1G12340]	5.94559	1.46349	3.5701e-37	8.038e-35
AT5G56510	835752	APUM12	protein_coding	pumilio 12 [Source:TAIR;Acc:AT5G56510]	5.9448	-0.520748	9.416e-16	7.1323e-14
AT3G44215	NA		transposable_element	transposable element gene [Source:TAIR;Acc:AT3G44215]	5.94262	-1.10715	1.2318e-05	0.00020211
AT4G09875	NA		transposable_element	transposable element gene [Source:TAIR;Acc:AT4G09875]	5.93332	-0.0352012	4.9736e-22	5.6837e-20
AT5G15360	831388		protein_coding	unknown protein; Has 4 Blast hits to 4 proteins in 2 species: Archae - 0; Bacteria - 0; Metazoa - 0; Fungi - 0; Plants - 4; Viruses - 0; Other Eukaryotes - 0 (source: NCBI BLink). [Source:TAIR;Acc:AT5G15360]	5.93033	-0.394741	1.4498e-13	9.0512e-12
AT1G48710	NA		transposable_element	transposable element gene [Source:TAIR;Acc:AT1G48710]	5.88553	-3.15051	5.203e-05	0.00069667
AT3G50980	824262	XERO1	protein_coding	dehydrin xero 1 [Source:TAIR;Acc:AT3G50980]	5.8831	-3.07348	0.00042714	0.0041154
AT5G42640	834272		protein_coding	C2H2 and C2HC zinc fingers superfamily protein [Source:TAIR;Acc:AT5G42640]	5.87649	-3.28291	0.00014438	0.0016414
AT5G54320	835520		protein_coding	Protein of unknown function (DUF295) [Source:TAIR;Acc:AT5G54320]	5.82942	-3.31152	0.00019788	0.0021483
AT4G16230	827317		protein_coding	GDSL-like Lipase/Acylhydrolase superfamily protein [Source:TAIR;Acc:AT4G16230]	5.82287	-2.69799	1.8218e-05	0.00028283
AT1G23640	3766786		protein_coding	unknown protein; LOCATED IN: chloroplast; EXPRESSED IN: petal, leaf whorl, sepal, flower; EXPRESSED DURING: 4 anthesis, petal differentiation and expansion stage; CONTAINS InterPro DOMAIN/s: Protein of unknown function DUF220 (InterPro:IPR003863); B /.../abidopsis thaliana protein match is: Domain of unknown function DUF220 (TAIR:AT1G23660.1); Has 270 Blast hits to 130 proteins in 12 species: Arc…	5.82003	-3.19456	0.00025042	0.0026151
AT1G04625	3766658		protein_coding	Polynucleotidyl transferase, ribonuclease H-like superfamily protein [Source:TAIR;Acc:AT1G04625]	5.8198	-2.98564	3.5172e-05	0.0004981
AT5G54206	NA		pseudogene	12-oxophytodienoate reductase-related, similar to 12-oxophytodienoate reductase OPR1 (Arabidopsis thaliana) GI:3882355 [Source:TAIR;Acc:AT5G54206]	5.81517	-1.36649	8.1464e-12	4.3169e-10
AT3G60100	825180	CSY5	protein_coding	citrate synthase 5 [Source:TAIR;Acc:AT3G60100]	5.7927	-1.09175	6.404e-06	0.00011412
AT2G24800	817017	PER18	protein_coding	Peroxidase superfamily protein [Source:TAIR;Acc:AT2G24800]	5.77226	-2.67872	0.0023678	0.016944
AT2G06340	NA		transposable_element	transposable element gene [Source:TAIR;Acc:AT2G06340]	5.76738	-3.27434	0.00032202	0.0032478
AT4G10260	826617		protein_coding	pfkB-like carbohydrate kinase family protein [Source:TAIR;Acc:AT4G10260]	5.76723	-2.87565	0.00014892	0.0016857
AT1G31140	839999	GOA	protein_coding	GORDITA [Source:TAIR;Acc:AT1G31140]	5.76713	-2.88049	0.00028439	0.0029222
AT1G10300	837569		protein_coding	Nucleolar GTP-binding protein [Source:TAIR;Acc:AT1G10300]	5.76249	-2.12329	1.3527e-05	0.00021947
AT5G35602	NA		transposable_element	transposable element gene [Source:TAIR;Acc:AT5G35602]	5.76085	-3.27661	0.0003279	0.0033008
AT1G58140	NA		transposable_element	transposable element gene [Source:TAIR;Acc:AT1G58140]	5.76027	-3.27603	0.00019759	0.0021461
AT1G63550	842660	CRRSP9	protein_coding	Receptor-like protein kinase-related family protein [Source:TAIR;Acc:AT1G63550]	5.75902	-2.89047	4.2094e-05	0.00057957
AT5G06070	830494	RBE	protein_coding	C2H2 and C2HC zinc fingers superfamily protein [Source:TAIR;Acc:AT5G06070]	5.75765	-3.03071	4.118e-05	0.00056937
AT3G43400	823420		protein_coding	ELMO/CED-12 family protein [Source:TAIR;Acc:AT3G43400]	5.75712	-3.11681	0.00020283	0.0021903
AT1G47265	6240711		protein_coding	unknown protein; FUNCTIONS IN: molecular_function unknown; INVOLVED IN: biological_process unknown; LOCATED IN: cellular_component unknown; Has 30201 Blast hits to 17322 proteins in 780 species: Archae - 12; Bacteria - 1396; Metazoa - 17338; Fungi - /.../ Plants - 5037; Viruses - 0; Other Eukaryotes - 2996 (source: NCBI BLink). [Source:TAIR;Acc:AT1G47265]	5.75504	-2.76724	2.6582e-05	0.00039208
AT2G12905	815770		protein_coding	unknown protein; Has 30201 Blast hits to 17322 proteins in 780 species: Archae - 12; Bacteria - 1396; Metazoa - 17338; Fungi - 3422; Plants - 5037; Viruses - 0; Other Eukaryotes - 2996 (source: NCBI BLink). [Source:TAIR;Acc:AT2G12905]	5.75399	-3.34507	0.00019193	0.0020933
AT4G13420	826973	HAK5	protein_coding	high affinity K+ transporter 5 [Source:TAIR;Acc:AT4G13420]	5.74963	-3.24859	0.00091983	0.0078649
AT4G10370	826629		protein_coding	Cysteine/Histidine-rich C1 domain family protein [Source:TAIR;Acc:AT4G10370]	5.74623	-2.88036	0.00092555	0.0078978
AT4G15075	827171		protein_coding	FBD-like domain family protein [Source:TAIR;Acc:AT4G15075]	5.69655	-2.4076	5.0271e-05	0.00067621
AT1G19376	NA		snoRNA	snoRNA [Source:TAIR;Acc:AT1G19376]	5.69088	-2.77959	2.6169e-05	0.00038685
AT3G29970	822700		protein_coding	B12D protein [Source:TAIR;Acc:AT3G29970]	5.62803	-3.0839	6.1352e-05	0.00080188
AT1G13510	837911		protein_coding	Protein of unknown function (DUF1262) [Source:TAIR;Acc:AT1G13510]	5.62672	-2.83848	0.00013152	0.0015208
AT5G59810	836102	ATSBT5.4	protein_coding	Subtilase family protein [Source:TAIR;Acc:AT5G59810]	5.62664	-2.45401	4.5748e-05	0.00062205
AT5G54230	835511	MYB49	protein_coding	myb domain protein 49 [Source:TAIR;Acc:AT5G54230]	5.62381	-2.56536	4.6194e-05	0.00062747
AT5G44610	834489	MAP18	protein_coding	microtubule-associated protein 18 [Source:TAIR;Acc:AT5G44610]	5.6237	-2.54559	0.00017023	0.0018855
AT3G03660	821196	WOX11	protein_coding	WUSCHEL related homeobox 11 [Source:TAIR;Acc:AT3G03660]	5.62358	-2.51651	9.7706e-05	0.0011813
AT4G37700	829925		protein_coding	unknown protein; Has 64 Blast hits to 64 proteins in 11 species: Archae - 0; Bacteria - 0; Metazoa - 0; Fungi - 0; Plants - 64; Viruses - 0; Other Eukaryotes - 0 (source: NCBI BLink). [Source:TAIR;Acc:AT4G37700]	5.62358	-2.54768	0.0013563	0.010846
AT1G09090	837430	ATRBOHB	protein_coding	respiratory burst oxidase homolog B [Source:TAIR;Acc:AT1G09090]	5.6235	-3.31847	0.00022321	0.0023753
AT4G04157	NA		transposable_element	transposable element gene [Source:TAIR;Acc:AT4G04157]	5.62341	-3.22445	0.00081206	0.0070809
AT3G29633	6241280		protein_coding	unknown protein; Has 30201 Blast hits to 17322 proteins in 780 species: Archae - 12; Bacteria - 1396; Metazoa - 17338; Fungi - 3422; Plants - 5037; Viruses - 0; Other Eukaryotes - 2996 (source: NCBI BLink). [Source:TAIR;Acc:AT3G29633]	5.62271	-0.69106	1.6303e-05	0.00025768
AT3G27883	NA		transposable_element	transposable element gene [Source:TAIR;Acc:AT3G27883]	5.61993	-3.03901	0.00012243	0.0014266
AT1G49640	841388	CXE3	protein_coding	alpha/beta-Hydrolases superfamily protein [Source:TAIR;Acc:AT1G49640]	5.6161	-2.79995	0.00052182	0.0048689
AT2G05635	2745433		protein_coding	DNA repair DEAD helicase RAD3/XP-D subfamily protein [Source:TAIR;Acc:AT2G05635]	5.61551	-2.89554	0.00056788	0.0052208
AT3G53040	824470		protein_coding	late embryogenesis abundant protein, putative / LEA protein, putative [Source:TAIR;Acc:AT3G53040]	5.60566	1.63027	4.6288e-35	9.4313e-33
AT3G44490	823574	hda17	protein_coding	histone deacetylase 17 [Source:TAIR;Acc:AT3G44490]	5.57236	-1.21509	7.4093e-10	2.9596e-08
AT5G09720	830831	MRS2-8	protein_coding	Magnesium transporter CorA-like family protein [Source:TAIR;Acc:AT5G09720]	5.55697	-3.04786	0.00039707	0.0038813
AT5G13600	831204		protein_coding	Phototropic-responsive NPH3 family protein [Source:TAIR;Acc:AT5G13600]	5.55582	-2.83764	0.0012296	0.0099783
AT3G55300	NA		transposable_element	transposable element gene [Source:TAIR;Acc:AT3G55300]	5.5482	-2.49513	0.00052667	0.0049071
AT1G54040	841842	ESP	protein_coding	epithiospecifier protein [Source:TAIR;Acc:AT1G54040]	5.54783	10.731	1.8795e-84	1.497e-81
AT1G48700	841292		protein_coding	2-oxoglutarate (2OG) and Fe(II)-dependent oxygenase superfamily protein [Source:TAIR;Acc:AT1G48700]	5.54762	-3.06503	0.0017512	0.013369
AT5G49270	834987	SHV2	protein_coding	COBRA-like extracellular glycosyl-phosphatidyl inositol-anchored protein family [Source:TAIR;Acc:AT5G49270]	5.49606	-0.57702	9.2475e-12	4.8617e-10
AT4G09455	NA		transposable_element	transposable element gene [Source:TAIR;Acc:AT4G09455]	5.484	-2.68891	0.00065709	0.0059046
AT4G10250	826616	ATHSP22.0	protein_coding	HSP20-like chaperones superfamily protein [Source:TAIR;Acc:AT4G10250]	5.47758	-1.76936	2.6296e-05	0.00038829
AT4G04167	NA		transposable_element	transposable element gene [Source:TAIR;Acc:AT4G04167]	5.47583	-2.8499	0.00084721	0.0073371
AT5G53710	835452		protein_coding	unknown protein; FUNCTIONS IN: molecular_function unknown; INVOLVED IN: biological_process unknown; LOCATED IN: endomembrane system; EXPRESSED IN: 8 plant structures; EXPRESSED DURING: 4 anthesis, C globular stage, petal differentiation and expansio /.../e; Has 30201 Blast hits to 17322 proteins in 780 species: Archae - 12; Bacteria - 1396; Metazoa - 17338; Fungi - 3422; Plants - 5037; Viruses - …	5.47561	-2.78927	0.00024726	0.0025933
AT2G07681	815356		protein_coding	Cytochrome C assembly protein [Source:TAIR;Acc:AT2G07681]	5.4746	-2.95382	3.277e-05	0.00046939
AT2G13547	6240824		protein_coding	unknown protein; Has 30201 Blast hits to 17322 proteins in 780 species: Archae - 12; Bacteria - 1396; Metazoa - 17338; Fungi - 3422; Plants - 5037; Viruses - 0; Other Eukaryotes - 2996 (source: NCBI BLink). [Source:TAIR;Acc:AT2G13547]	5.47457	-2.55309	4.9522e-05	0.00066785
AT2G39320	818517		protein_coding	Cysteine proteinases superfamily protein [Source:TAIR;Acc:AT2G39320]	5.47257	-3.11754	0.00012143	0.0014166
AT4G00130	825649		protein_coding	DNA-binding storekeeper protein-related transcriptional regulator [Source:TAIR;Acc:AT4G00130]	5.47209	-3.1097	0.00020587	0.0022149
AT5G35940	833584		protein_coding	Mannose-binding lectin superfamily protein [Source:TAIR;Acc:AT5G35940]	5.47192	-2.82581	0.0012914	0.010403
AT4G01160	828156		protein_coding	BTB/POZ/Kelch-associated protein [Source:TAIR;Acc:AT4G01160]	5.47181	-3.29728	0.00043795	0.0041996
AT5G19470	832067	NUDT24	protein_coding	nudix hydrolase homolog 24 [Source:TAIR;Acc:AT5G19470]	5.44596	0.75539	2.5041e-09	9.1925e-08
AT5G35870	833573		protein_coding	unknown protein; BEST Arabidopsis thaliana protein match is: unknown protein (TAIR:AT2G04480.1); Has 1807 Blast hits to 1807 proteins in 277 species: Archae - 0; Bacteria - 0; Metazoa - 736; Fungi - 347; Plants - 385; Viruses - 0; Other Eukaryotes - /.../source: NCBI BLink). [Source:TAIR;Acc:AT5G35870]	5.40037	-3.15947	0.0024876	0.017645
AT1G61440	842438		protein_coding	S-locus lectin protein kinase family protein [Source:TAIR;Acc:AT1G61440]	5.39978	0.818871	8.2865e-31	1.4918e-28
AT3G43302	NA		transposable_element	transposable element gene [Source:TAIR;Acc:AT3G43302]	5.39789	-3.39701	0.0007434	0.0065768
AT2G12260	NA		transposable_element	transposable element gene [Source:TAIR;Acc:AT2G12260]	5.3943	-2.92274	7.6914e-05	0.0009696
AT4G37225	NA		ncRNA	other RNA [Source:TAIR;Acc:AT4G37225]	5.3943	-2.71784	0.00016299	0.0018245
AT5G23230	832387	NIC2	protein_coding	nicotinamidase 2 [Source:TAIR;Acc:AT5G23230]	5.39352	-3.02678	0.00055047	0.0050928
AT5G43570	834377		protein_coding	Serine protease inhibitor, potato inhibitor I-type family protein [Source:TAIR;Acc:AT5G43570]	5.38998	-1.42546	3.9849e-11	1.8974e-09
AT5G60250	836147		protein_coding	zinc finger (C3HC4-type RING finger) family protein [Source:TAIR;Acc:AT5G60250]	5.3584	3.22944	3.9567e-62	1.8245e-59
AT5G25960	832665		protein_coding	Protein of Unknown Function (DUF239) [Source:TAIR;Acc:AT5G25960]	5.31587	-3.32603	0.0017739	0.013495
ATMG00910	4024998	ORF215A	protein_coding	hypothetical protein [Source:TAIR;Acc:ATMG00910]	5.3121	-3.50154	0.0033825	0.02272
AT4G38870	830042		protein_coding	F-box and associated interaction domains-containing protein [Source:TAIR;Acc:AT4G38870]	5.31097	-3.10945	0.00017768	0.0019589
AT5G37140	833686		protein_coding	P-loop containing nucleoside triphosphate hydrolases superfamily protein [Source:TAIR;Acc:AT5G37140]	5.3107	-1.85656	9.2449e-05	0.0011265
AT2G04050	814939	DTXL1	protein_coding	MATE efflux family protein [Source:TAIR;Acc:AT2G04050]	5.31048	3.76165	2.2765e-59	9.3493e-57
AT5G13900	831237	VAS	protein_coding	Bifunctional inhibitor/lipid-transfer protein/seed storage 2S albumin superfamily protein [Source:TAIR;Acc:AT5G13900]	5.30767	-3.1565	0.00022885	0.0024274
AT4G07334	NA		transposable_element	transposable element gene [Source:TAIR;Acc:AT4G07334]	5.30736	-3.53496	0.00076034	0.0067018
AT5G24140	832479	SQP2	protein_coding	squalene monooxygenase 2 [Source:TAIR;Acc:AT5G24140]	5.30705	-2.91766	0.0021871	0.015915
AT2G05640	NA		transposable_element	transposable element gene [Source:TAIR;Acc:AT2G05640]	5.30684	-2.79981	0.00058022	0.0053231
AT4G06532	NA		transposable_element	transposable element gene [Source:TAIR;Acc:AT4G06532]	5.30627	-3.05492	0.00020115	0.0021748
AT2G16385	2745542		protein_coding	unknown protein; FUNCTIONS IN: molecular_function unknown; INVOLVED IN: biological_process unknown; LOCATED IN: endomembrane system; BEST Arabidopsis thaliana protein match is: unknown protein (TAIR:AT4G34600.1); Has 35333 Blast hits to 34131 protei /.../2444 species: Archae - 798; Bacteria - 22429; Metazoa - 974; Fungi - 991; Plants - 531; Viruses - 0; Other Eukaryotes - 9610 (source: NCBI BLink…	5.30338	-3.15448	0.0007106	0.0063111
AT4G14780	827133		protein_coding	Protein kinase superfamily protein [Source:TAIR;Acc:AT4G14780]	5.30276	-2.85681	0.0020118	0.014923
AT4G08375	NA		transposable_element	transposable element gene [Source:TAIR;Acc:AT4G08375]	5.29634	-3.35044	0.0080348	0.045368
AT5G14490	831300	anac085	protein_coding	NAC domain containing protein 85 [Source:TAIR;Acc:AT5G14490]	5.27965	0.858439	5.6488e-23	6.8421e-21
AT1G53660	841803		protein_coding	nodulin MtN21 /EamA-like transporter family protein [Source:TAIR;Acc:AT1G53660]	5.2506	0.0791007	1.0564e-21	1.1716e-19
AT2G05040	NA		transposable_element	transposable element gene [Source:TAIR;Acc:AT2G05040]	5.24685	-0.807129	6.3832e-11	2.9695e-09
AT3G31993	NA		transposable_element	transposable element gene [Source:TAIR;Acc:AT3G31993]	5.21675	-3.2455	0.00077789	0.0068381
AT1G29540	839831		protein_coding	unknown protein; BEST Arabidopsis thaliana protein match is: unknown protein (TAIR:AT2G34330.1); Has 10 Blast hits to 10 proteins in 2 species: Archae - 0; Bacteria - 0; Metazoa - 0; Fungi - 0; Plants - 10; Viruses - 0; Other Eukaryotes - 0 (source: /.../BLink). [Source:TAIR;Acc:AT1G29540]	5.2151	-2.59471	0.00055857	0.0051461
AT4G13680	827002		protein_coding	Protein of unknown function (DUF295) [Source:TAIR;Acc:AT4G13680]	5.17515	1.80958	2.0273e-39	4.98e-37
AT5G40000	833997		protein_coding	P-loop containing nucleoside triphosphate hydrolases superfamily protein [Source:TAIR;Acc:AT5G40000]	5.15975	-1.35352	9.8322e-09	3.2425e-07
AT1G55720	842021	ATCAX6	protein_coding	cation exchanger 6 [Source:TAIR;Acc:AT1G55720]	5.14076	-1.12069	1.0105e-13	6.494e-12
AT5G26930	832751	GATA23	protein_coding	GATA transcription factor 23 [Source:TAIR;Acc:AT5G26930]	5.13901	-3.25532	0.0075894	0.043309
AT1G47780	841190		protein_coding	alpha/beta-Hydrolases superfamily protein [Source:TAIR;Acc:AT1G47780]	5.13629	-2.91035	0.002568	0.018065
AT4G00893	5008108		protein_coding	unknown protein; LOCATED IN: chloroplast; BEST Arabidopsis thaliana protein match is: unknown protein (TAIR:AT4G12370.1); Has 220 Blast hits to 215 proteins in 11 species: Archae - 0; Bacteria - 0; Metazoa - 0; Fungi - 0; Plants - 220; Viruses - 0; /.../Eukaryotes - 0 (source: NCBI BLink). [Source:TAIR;Acc:AT4G00893]	5.13629	-2.99232	0.0035254	0.023538
AT1G15640	838134		protein_coding	unknown protein; BEST Arabidopsis thaliana protein match is: unknown protein (TAIR:AT1G15620.1); Has 154 Blast hits to 146 proteins in 13 species: Archae - 0; Bacteria - 0; Metazoa - 0; Fungi - 0; Plants - 154; Viruses - 0; Other Eukaryotes - 0 (sou /.../CBI BLink). [Source:TAIR;Acc:AT1G15640]	5.13617	-3.1826	0.0027947	0.019366
AT5G63595	836479	FLS4	protein_coding	flavonol synthase 4 [Source:TAIR;Acc:AT5G63595]	5.13154	-3.23917	0.0039514	0.025771
AT1G74130	843753		protein_coding	Rhomboid-related intramembrane serine protease family protein [Source:TAIR;Acc:AT1G74130]	5.13064	-0.533615	5.8311e-17	4.7746e-15
AT5G11400	831011		protein_coding	Protein kinase superfamily protein [Source:TAIR;Acc:AT5G11400]	5.13019	-2.94185	0.0012968	0.010436
AT4G25380	828641	SAP10	protein_coding	stress-associated protein 10 [Source:TAIR;Acc:AT4G25380]	5.12937	-2.5859	0.00076795	0.0067598
AT5G13150	831154	ATEXO70C1	protein_coding	exocyst subunit exo70 family protein C1 [Source:TAIR;Acc:AT5G13150]	5.12834	-2.43866	0.00044014	0.0042144
AT4G14226	6241471		protein_coding	unknown protein; Has 30201 Blast hits to 17322 proteins in 780 species: Archae - 12; Bacteria - 1396; Metazoa - 17338; Fungi - 3422; Plants - 5037; Viruses - 0; Other Eukaryotes - 2996 (source: NCBI BLink). [Source:TAIR;Acc:AT4G14226]	5.12663	-2.96794	0.00050475	0.0047416
AT1G64480	842756	CBL8	protein_coding	calcineurin B-like protein 8 [Source:TAIR;Acc:AT1G64480]	5.12132	-2.95566	0.0010818	0.008973
AT2G18193	816333		protein_coding	P-loop containing nucleoside triphosphate hydrolases superfamily protein [Source:TAIR;Acc:AT2G18193]	5.12064	5.3511	1.0173e-91	1.0284e-88
AT1G16950	838266		protein_coding	unknown protein; FUNCTIONS IN: molecular_function unknown; INVOLVED IN: biological_process unknown; LOCATED IN: endomembrane system; EXPRESSED IN: stamen; EXPRESSED DURING: 4 anthesis; Has 17 Blast hits to 17 proteins in 5 species: Archae - 0; Bacte /.../0; Metazoa - 0; Fungi - 0; Plants - 17; Viruses - 0; Other Eukaryotes - 0 (source: NCBI BLink). [Source:TAIR;Acc:AT1G16950]	5.12044	-3.45876	0.0021636	0.015788
AT4G07526	826214		protein_coding	unknown protein; BEST Arabidopsis thaliana protein match is: unknown protein (TAIR:AT3G33528.1); Has 30201 Blast hits to 17322 proteins in 780 species: Archae - 12; Bacteria - 1396; Metazoa - 17338; Fungi - 3422; Plants - 5037; Viruses - 0; Other Eu /.../es - 2996 (source: NCBI BLink). [Source:TAIR;Acc:AT4G07526]	5.11818	-3.41988	0.0045958	0.029072
AT2G13665	NA		ncRNA	other RNA [Source:TAIR;Acc:AT2G13665]	5.11797	-3.27961	0.0019398	0.014518
AT5G44310	834454		protein_coding	Late embryogenesis abundant protein (LEA) family protein [Source:TAIR;Acc:AT5G44310]	5.11675	-3.13824	0.00093838	0.007982
AT2G03560	814885	FBX7	protein_coding	F-box family protein with a domain of unknown function (DUF295) [Source:TAIR;Acc:AT2G03560]	5.11537	-3.16041	0.0058851	0.035316
AT2G19210	816438		protein_coding	Leucine-rich repeat transmembrane protein kinase protein [Source:TAIR;Acc:AT2G19210]	5.11533	-3.43402	0.004147	0.026781
AT1G20795	838670		protein_coding	F-box family protein [Source:TAIR;Acc:AT1G20795]	5.11527	-3.39269	0.003195	0.021649
AT2G17080	816213		protein_coding	Arabidopsis protein of unknown function (DUF241) [Source:TAIR;Acc:AT2G17080]	5.11492	-3.30874	0.0049833	0.030988
AT4G34300	829580		protein_coding	Cupredoxin superfamily protein [Source:TAIR;Acc:AT4G34300]	5.11045	-3.03603	0.0032099	0.021722
AT1G71380	843479	ATGH9B3	protein_coding	cellulase 3 [Source:TAIR;Acc:AT1G71380]	5.08314	-1.39672	7.0872e-08	1.9754e-06
AT1G61320	842426		protein_coding	FBD / Leucine Rich Repeat domains containing protein [Source:TAIR;Acc:AT1G61320]	5.08289	-1.24572	1.2073e-10	5.3245e-09
AT1G17960	838375		protein_coding	Threonyl-tRNA synthetase [Source:TAIR;Acc:AT1G17960]	5.04112	3.04224	3.0375e-60	1.3088e-57
AT1G68320	843161	MYB62	protein_coding	myb domain protein 62 [Source:TAIR;Acc:AT1G68320]	5.03743	-1.33849	1.6563e-07	4.289e-06
AT3G46616	7922443		protein_coding	unknown protein; FUNCTIONS IN: molecular_function unknown; INVOLVED IN: biological_process unknown; LOCATED IN: cellular_component unknown; Has 0 Blast hits to 0 proteins in 0 species (source: NCBI BLink). [Source:TAIR;Acc:AT3G46616]	5.03045	-3.28875	0.0023053	0.016573
AT1G04580	839488	AAO4	protein_coding	aldehyde oxidase 4 [Source:TAIR;Acc:AT1G04580]	5.02789	0.0064084	1.1082e-13	7.1045e-12
AT5G56920	835794		protein_coding	Cystatin/monellin superfamily protein [Source:TAIR;Acc:AT5G56920]	5.0232	-3.59951	0.0024518	0.017459
AT4G04165	NA		transposable_element	transposable element gene [Source:TAIR;Acc:AT4G04165]	5.02312	-3.42648	0.0049192	0.030726
AT3G29720	822651		protein_coding	HXXXD-type acyl-transferase family protein [Source:TAIR;Acc:AT3G29720]	5.01805	-3.59889	0.00094251	0.0080145
AT2G47275	NA	MIR403	miRNA	MIR403; miRNA [Source:TAIR;Acc:AT2G47275]	5.01792	-3.24539	0.0011263	0.0092686
ATMG00010	3371336	ORF153A	protein_coding	hypothetical protein [Source:TAIR;Acc:ATMG00010]	5.01787	-3.08719	0.0015626	0.012187
AT5G59930	836115		protein_coding	Cysteine/Histidine-rich C1 domain family protein [Source:TAIR;Acc:AT5G59930]	5.0156	-3.50339	0.0031735	0.021526
AT2G23096	816841		protein_coding	2-oxoglutarate (2OG) and Fe(II)-dependent oxygenase superfamily protein [Source:TAIR;Acc:AT2G23096]	5.01296	-2.99245	0.0033199	0.022363
AT4G06588	NA		transposable_element	transposable element gene [Source:TAIR;Acc:AT4G06588]	4.95409	-1.5983	4.1455e-09	1.4685e-07
AT2G03130	814842		protein_coding	Ribosomal protein L12/ ATP-dependent Clp protease adaptor protein ClpS family protein [Source:TAIR;Acc:AT2G03130]	4.9466	-0.521133	6.2275e-10	2.5143e-08
AT3G32230	NA		transposable_element	transposable element gene [Source:TAIR;Acc:AT3G32230]	4.9258	-3.3005	0.0088847	0.049153
AT5G41830	834188		protein_coding	RNI-like superfamily protein [Source:TAIR;Acc:AT5G41830]	4.91682	-2.36288	0.0023297	0.016713
AT3G03620	821204		protein_coding	MATE efflux family protein [Source:TAIR;Acc:AT3G03620]	4.91236	-2.78784	0.0028067	0.019424
AT3G30765	NA		transposable_element	transposable element gene [Source:TAIR;Acc:AT3G30765]	4.9115	-3.19573	0.0014873	0.011698
AT3G42431	NA		transposable_element	transposable element gene [Source:TAIR;Acc:AT3G42431]	4.90927	-3.5356	0.0016113	0.012478
AT5G26900	832748	F2P16.8	protein_coding	Transducin family protein / WD-40 repeat family protein [Source:TAIR;Acc:AT5G26900]	4.90895	-2.89953	0.001105	0.0091144
AT1G28640	839764		protein_coding	GDSL-like Lipase/Acylhydrolase superfamily protein [Source:TAIR;Acc:AT1G28640]	4.90866	-3.2749	0.00081332	0.0070856
AT5G05770	830462	WOX7	protein_coding	WUSCHEL related homeobox 7 [Source:TAIR;Acc:AT5G05770]	4.90757	-2.99422	0.0048941	0.030606
AT4G27550	828864	ATTPS4	protein_coding	trehalose-6-phosphatase synthase S4 [Source:TAIR;Acc:AT4G27550]	4.90726	-3.56111	0.0043866	0.028005
AT1G68880	843221	AtbZIP	protein_coding	basic leucine-zipper 8 [Source:TAIR;Acc:AT1G68880]	4.9069	-2.8014	0.0012829	0.010347
AT4G01180	828058		protein_coding	XH/XS domain-containing protein [Source:TAIR;Acc:AT4G01180]	4.90513	-2.21103	0.0014892	0.011705
AT5G28165	NA		transposable_element	transposable element gene [Source:TAIR;Acc:AT5G28165]	4.9025	-2.98744	0.001579	0.012282
AT1G51480	841573		protein_coding	Disease resistance protein (CC-NBS-LRR class) family [Source:TAIR;Acc:AT1G51480]	4.90138	-3.61096	0.0044425	0.028335
AT1G07795	837294		protein_coding	unknown protein; BEST Arabidopsis thaliana protein match is: unknown protein (TAIR:AT2G28725.1); Has 38 Blast hits to 38 proteins in 11 species: Archae - 0; Bacteria - 0; Metazoa - 0; Fungi - 0; Plants - 38; Viruses - 0; Other Eukaryotes - 0 (source /.../ BLink). [Source:TAIR;Acc:AT1G07795]	4.90123	-3.46186	0.0038073	0.025037
AT4G04150	NA		transposable_element	transposable element gene [Source:TAIR;Acc:AT4G04150]	4.90091	-3.4008	0.0053739	0.03294
AT4G04110	825723		protein_coding	Toll-Interleukin-Resistance (TIR) domain family protein [Source:TAIR;Acc:AT4G04110]	4.90036	-2.84728	0.0070385	0.040776
AT5G03090	831803		protein_coding	BEST Arabidopsis thaliana protein match is: mto 1 responding down 1 (TAIR:AT1G53480.1); Has 7 Blast hits to 7 proteins in 1 species: Archae - 0; Bacteria - 0; Metazoa - 0; Fungi - 0; Plants - 7; Viruses - 0; Other Eukaryotes - 0 (source: NCBI BLink). [Source:TAIR;Acc:AT5G03090]	4.89696	-1.5633	5.3808e-08	1.5356e-06
AT3G44290	823554	anac060	protein_coding	NAC domain containing protein 60 [Source:TAIR;Acc:AT3G44290]	4.89689	-2.91106	0.0025954	0.018219
AT5G35555	NA		transposable_element	transposable element gene [Source:TAIR;Acc:AT5G35555]	4.85746	-2.02301	0.0013682	0.010928
AT5G53980	835481	ATHB52	protein_coding	homeobox protein 52 [Source:TAIR;Acc:AT5G53980]	4.84504	-1.71355	2.3755e-06	4.6875e-05
AT3G44660	823592	hda10	protein_coding	histone deacetylase 10 [Source:TAIR;Acc:AT3G44660]	4.82708	-1.04436	7.3829e-13	4.3903e-11
AT4G17980	827523	anac071	protein_coding	NAC domain containing protein 71 [Source:TAIR;Acc:AT4G17980]	4.82675	-1.29249	1.1369e-08	3.7135e-07
AT3G14395	820661		protein_coding	unknown protein; Has 4 Blast hits to 4 proteins in 2 species: Archae - 0; Bacteria - 0; Metazoa - 0; Fungi - 0; Plants - 4; Viruses - 0; Other Eukaryotes - 0 (source: NCBI BLink). [Source:TAIR;Acc:AT3G14395]	4.81813	-1.57784	1.5555e-06	3.2217e-05
AT5G48110	834863		protein_coding	Terpenoid cyclases/Protein prenyltransferases superfamily protein [Source:TAIR;Acc:AT5G48110]	4.81537	-1.64172	2.0585e-06	4.124e-05
AT1G04457	NA		pseudogene	Pseudogene of AT2G33450; 50S ribosomal protein L28, chloroplast (CL28) [Source:TAIR;Acc:AT1G04457]	4.79034	-3.04202	0.0083814	0.046919
AT1G67238	NA		ncRNA	other RNA [Source:TAIR;Acc:AT1G67238]	4.79021	-3.52985	0.0071176	0.041107
AT5G39995	NA		pseudogene	pseudogene, similar to putative Myb/Myb-related protein, blastp match of 52% identity and 1.4e-24 P-value to GP [Source:TAIR;Acc:AT5G39995]	4.78883	-2.94287	0.0022842	0.016463
AT4G08091	NA		transposable_element	transposable element gene [Source:TAIR;Acc:AT4G08091]	4.78801	-2.51487	0.0010965	0.0090712
AT3G43950	823511		protein_coding	Protein kinase superfamily protein [Source:TAIR;Acc:AT3G43950]	4.78665	-3.46247	0.0082406	0.046313
AT5G33270	NA		transposable_element	transposable element gene [Source:TAIR;Acc:AT5G33270]	4.78649	-3.08144	0.0089166	0.049278
AT4G12520	826864		protein_coding	Bifunctional inhibitor/lipid-transfer protein/seed storage 2S albumin superfamily protein [Source:TAIR;Acc:AT4G12520]	4.78322	0.42235	9.0373e-25	1.2058e-22
AT4G12520	826863		protein_coding	Bifunctional inhibitor/lipid-transfer protein/seed storage 2S albumin superfamily protein [Source:TAIR;Acc:AT4G12520]	4.78322	0.42235	9.0373e-25	1.2058e-22
AT1G70110	843347	LECRK51	protein_coding	Concanavalin A-like lectin protein kinase family protein [Source:TAIR;Acc:AT1G70110]	4.77993	-1.38933	1.6167e-07	4.2057e-06
AT2G21450	816684	CHR34	protein_coding	chromatin remodeling 34 [Source:TAIR;Acc:AT2G21450]	4.76261	-0.489324	6.6387e-09	2.2765e-07
AT3G51410	824304		protein_coding	Arabidopsis protein of unknown function (DUF241) [Source:TAIR;Acc:AT3G51410]	4.74524	-1.50022	1.1197e-07	3.0001e-06
AT1G72260	843558	THI2.1	protein_coding	thionin 2.1 [Source:TAIR;Acc:AT1G72260]	4.73624	0.366489	1.0362e-06	2.2527e-05
AT2G36261	6241241		protein_coding	unknown protein; LOCATED IN: endomembrane system; Has 30201 Blast hits to 17322 proteins in 780 species: Archae - 12; Bacteria - 1396; Metazoa - 17338; Fungi - 3422; Plants - 5037; Viruses - 0; Other Eukaryotes - 2996 (source: NCBI BLink). [Source:TAIR;Acc:AT2G36261]	4.68259	-0.856688	1.0461e-07	2.8171e-06
AT4G21490	828234	NDB3	protein_coding	NAD(P)H dehydrogenase B3 [Source:TAIR;Acc:AT4G21490]	4.68255	-0.265217	4.3454e-08	1.262e-06
AT4G01520	828204	anac067	protein_coding	NAC domain containing protein 67 [Source:TAIR;Acc:AT4G01520]	4.66223	-3.6833	0.0074268	0.042593
AT2G20030	816522	ATL12	protein_coding	RING/U-box superfamily protein [Source:TAIR;Acc:AT2G20030]	4.66182	-3.4032	0.0071665	0.041335
AT1G21940	838796		protein_coding	unknown protein; FUNCTIONS IN: molecular_function unknown; INVOLVED IN: biological_process unknown; LOCATED IN: endomembrane system; BEST Arabidopsis thaliana protein match is: unknown protein (TAIR:AT1G21950.1); Has 19 Blast hits to 12 proteins in /.../ies: Archae - 0; Bacteria - 0; Metazoa - 0; Fungi - 0; Plants - 19; Viruses - 0; Other Eukaryotes - 0 (source: NCBI BLink). [Source:TAIR;Acc:AT1G…	4.66079	-2.99117	0.0044693	0.028457
AT5G66564	NA		snoRNA	snoRNA [Source:TAIR;Acc:AT5G66564]	4.6586	-3.41604	0.0068295	0.03981
AT3G29630	822631	UGT79B4	protein_coding	UDP-Glycosyltransferase superfamily protein [Source:TAIR;Acc:AT3G29630]	4.65578	-3.6837	0.0065655	0.038564
AT5G52710	835348		protein_coding	Copper transport protein family [Source:TAIR;Acc:AT5G52710]	4.65569	-3.34845	0.0056928	0.034445
AT1G08990	837420	PGSIP5	protein_coding	plant glycogenin-like starch initiation protein 5 [Source:TAIR;Acc:AT1G08990]	4.65564	-3.418	0.0052989	0.032581
AT4G20725	NA		transposable_element	transposable element gene [Source:TAIR;Acc:AT4G20725]	4.6555	-3.74941	0.0043746	0.027935
AT2G11500	NA		transposable_element	transposable element gene [Source:TAIR;Acc:AT2G11500]	4.65547	-3.41682	0.0067533	0.039489
AT4G27890	828902	BOB2	protein_coding	HSP20-like chaperones superfamily protein [Source:TAIR;Acc:AT4G27890]	4.65547	-3.68141	0.0068093	0.039711
AT2G43880	818992		protein_coding	Pectin lyase-like superfamily protein [Source:TAIR;Acc:AT2G43880]	4.65539	-3.50083	0.0058747	0.035275
AT1G43180	NA		pseudogene	pseudogene, putative disease resistance protein, similar to disease resistance protein GI:8843900 from (Arabidopsis thaliana); blastp match of 30% identity and 8.6e-32 P-value to GP [Source:TAIR;Acc:AT1G43180]	4.65522	-3.45852	0.0082409	0.046313
AT5G39862	NA		transposable_element	transposable element gene [Source:TAIR;Acc:AT5G39862]	4.6552	-3.75996	0.0042914	0.027518
AT3G21860	821740	ASK10	protein_coding	SKP1-like 10 [Source:TAIR;Acc:AT3G21860]	4.65512	-3.60833	0.0038112	0.025056
AT5G45570	834593		protein_coding	Ulp1 protease family protein [Source:TAIR;Acc:AT5G45570]	4.6551	-2.98592	0.0037308	0.024645
AT1G64255	2745850		protein_coding	MuDR family transposase [Source:TAIR;Acc:AT1G64255]	4.65464	-3.1584	0.0017198	0.013152
AT5G61750	836297		protein_coding	RmlC-like cupins superfamily protein [Source:TAIR;Acc:AT5G61750]	4.65464	-3.31928	0.002073	0.015284
AT3G31630	NA		transposable_element	transposable element gene [Source:TAIR;Acc:AT3G31630]	4.64975	-3.71801	0.0042654	0.027405
AT1G36470	NA		transposable_element	transposable element gene [Source:TAIR;Acc:AT1G36470]	4.64956	-3.61198	0.0050294	0.031229
AT2G30680	817618		protein_coding	BEST Arabidopsis thaliana protein match is: glucan synthase-like 3 (TAIR:AT2G31960.2); Has 80 Blast hits to 80 proteins in 12 species: Archae - 0; Bacteria - 0; Metazoa - 0; Fungi - 0; Plants - 80; Viruses - 0; Other Eukaryotes - 0 (source: NCBI BLink). [Source:TAIR;Acc:AT2G30680]	4.64932	-3.64786	0.0063159	0.037389
AT3G50610	824224		protein_coding	unknown protein; BEST Arabidopsis thaliana protein match is: unknown protein (TAIR:AT5G66816.1); Has 125 Blast hits to 60 proteins in 16 species: Archae - 0; Bacteria - 2; Metazoa - 10; Fungi - 4; Plants - 97; Viruses - 0; Other Eukaryotes - 12 (sou /.../CBI BLink). [Source:TAIR;Acc:AT3G50610]	4.64931	-3.67612	0.0063933	0.037771
AT5G33434	NA		transposable_element	transposable element gene [Source:TAIR;Acc:AT5G33434]	4.64927	-2.824	0.004968	0.030955
AT1G03390	838725		protein_coding	HXXXD-type acyl-transferase family protein [Source:TAIR;Acc:AT1G03390]	4.64925	-3.18969	0.0067724	0.039557
AT4G11490	826754	CRK33	protein_coding	cysteine-rich RLK (RECEPTOR-like protein kinase) 33 [Source:TAIR;Acc:AT4G11490]	4.64897	-3.59949	0.0064861	0.0382
AT4G09649	6240235		protein_coding	unknown protein; Has 30201 Blast hits to 17322 proteins in 780 species: Archae - 12; Bacteria - 1396; Metazoa - 17338; Fungi - 3422; Plants - 5037; Viruses - 0; Other Eukaryotes - 2996 (source: NCBI BLink). [Source:TAIR;Acc:AT4G09649]	4.64691	-3.5302	0.0052913	0.032555
AT4G13130	826927		protein_coding	Cysteine/Histidine-rich C1 domain family protein [Source:TAIR;Acc:AT4G13130]	4.64149	-1.10417	1.401e-11	7.0816e-10
AT1G34670	840371	AtMYB93	protein_coding	myb domain protein 93 [Source:TAIR;Acc:AT1G34670]	4.63581	-1.89334	1.1627e-05	0.00019209
AT4G23680	828468		protein_coding	Polyketide cyclase/dehydrase and lipid transport superfamily protein [Source:TAIR;Acc:AT4G23680]	4.62901	4.13957	5.7547e-22	6.4917e-20
AT1G21890	838791		protein_coding	nodulin MtN21 /EamA-like transporter family protein [Source:TAIR;Acc:AT1G21890]	4.5871	-1.73982	9.5733e-07	2.0934e-05
AT4G08780	826448	PER38	protein_coding	Peroxidase superfamily protein [Source:TAIR;Acc:AT4G08780]	4.58602	0.680429	5.6107e-16	4.3502e-14
AT4G22960	828395		protein_coding	Protein of unknown function (DUF544) [Source:TAIR;Acc:AT4G22960]	4.5762	2.67741	1.8594e-42	5.0385e-40
AT5G59310	836050	LTP4	protein_coding	lipid transfer protein 4 [Source:TAIR;Acc:AT5G59310]	4.5704	2.06668	2.792e-09	1.0192e-07
AT2G13380	NA		transposable_element	transposable element gene [Source:TAIR;Acc:AT2G13380]	4.56707	-1.28917	1.2544e-06	2.6543e-05
AT4G35720	829724		protein_coding	Arabidopsis protein of unknown function (DUF241) [Source:TAIR;Acc:AT4G35720]	4.56359	0.864973	3.8759e-18	3.4534e-16
AT1G67220	843042	HAC02	protein_coding	histone acetyltransferase of the CBP family 2 [Source:TAIR;Acc:AT1G67220]	4.53612	0.674958	5.7409e-20	5.7593e-18
AT5G26970	832755		protein_coding	unknown protein; Has 1807 Blast hits to 1807 proteins in 277 species: Archae - 0; Bacteria - 0; Metazoa - 736; Fungi - 347; Plants - 385; Viruses - 0; Other Eukaryotes - 339 (source: NCBI BLink). [Source:TAIR;Acc:AT5G26970]	4.52537	-1.99388	3.8899e-05	0.00054226
AT2G35570	NA		pseudogene	pseudogene, serpin (serine protease inhibitor) family, similar to phloem serpin-1 (Cucurbita maxima) GI:9937311; blastp match of 49% identity and 9.9e-85 P-value to GP [Source:TAIR;Acc:AT2G35570]	4.51955	1.0358	1.3273e-17	1.1439e-15
AT1G13430	837903	ATST4C	protein_coding	sulfotransferase 4C [Source:TAIR;Acc:AT1G13430]	4.51454	-1.70945	0.00022223	0.0023677
AT4G15390	827205		protein_coding	HXXXD-type acyl-transferase family protein [Source:TAIR;Acc:AT4G15390]	4.51269	-1.54027	5.6015e-07	1.2881e-05
AT2G05030	NA		transposable_element	transposable element gene [Source:TAIR;Acc:AT2G05030]	4.50811	-2.92018	0.0055378	0.033703
AT2G06002	NA		ncRNA	other RNA [Source:TAIR;Acc:AT2G06002]	4.48071	2.11152	3.4695e-29	5.8457e-27
AT1G63040	NA		pseudogene	a pseudogene member of the DREB subfamily A-4 of ERF/AP2 transcription factor family. The translated product contains one AP2 domain. There are 17 members in this subfamily including TINY. [Source:TAIR;Acc:AT1G63040]	4.47461	-1.96785	7.3866e-06	0.00012909
AT5G59390	836058		protein_coding	XH/XS domain-containing protein [Source:TAIR;Acc:AT5G59390]	4.46564	0.449409	1.3687e-19	1.3275e-17
AT1G80555	5007861		protein_coding	Isocitrate/isopropylmalate dehydrogenase family protein [Source:TAIR;Acc:AT1G80555]	4.46184	0.502583	8.0916e-28	1.2437e-25
AT1G44180	841021		protein_coding	Peptidase M20/M25/M40 family protein [Source:TAIR;Acc:AT1G44180]	4.46183	-2.00645	7.0203e-06	0.00012392
AT2G29060	817454	SCL33	protein_coding	GRAS family transcription factor [Source:TAIR;Acc:AT2G29060]	4.42819	-1.62981	1.5567e-06	3.2218e-05
AT3G17520	821017		protein_coding	Late embryogenesis abundant protein (LEA) family protein [Source:TAIR;Acc:AT3G17520]	4.39922	-2.15306	0.00025964	0.0026953
AT1G30760	839958		protein_coding	FAD-binding Berberine family protein [Source:TAIR;Acc:AT1G30760]	4.3877	2.07418	1.1684e-33	2.2582e-31
AT3G48340	823992	CEP2	protein_coding	Cysteine proteinases superfamily protein [Source:TAIR;Acc:AT3G48340]	4.37508	0.255028	8.5234e-15	6.0548e-13
AT5G27010	832759		protein_coding	ARM repeat superfamily protein [Source:TAIR;Acc:AT5G27010]	4.35045	-2.83044	0.0089915	0.049567
AT5G43390	834357		protein_coding	Uncharacterised conserved protein UCP015417, vWA [Source:TAIR;Acc:AT5G43390]	4.34442	-2.74916	0.0049803	0.030983
AT1G78390	844175	NCED9	protein_coding	nine-cis-epoxycarotenoid dioxygenase 9 [Source:TAIR;Acc:AT1G78390]	4.34424	-3.40462	0.0058403	0.035144
AT2G19500	816469	CKX2	protein_coding	cytokinin oxidase 2 [Source:TAIR;Acc:AT2G19500]	4.34423	-3.5284	0.0058817	0.035304
AT4G16550	827354		protein_coding	HSP20-like chaperone [Source:TAIR;Acc:AT4G16550]	4.34413	-3.44992	0.0052464	0.032302
AT3G48960	824057	RPL13C	protein_coding	Ribosomal protein L13e family protein [Source:TAIR;Acc:AT3G48960]	4.3441	-3.53821	0.0053605	0.032876
AT4G18900	827624		protein_coding	Transducin/WD40 repeat-like superfamily protein [Source:TAIR;Acc:AT4G18900]	4.34407	-3.39931	0.0054761	0.033411
AT2G29850	817535		protein_coding	unknown protein; BEST Arabidopsis thaliana protein match is: Plant protein 1589 of unknown function (TAIR:AT2G29605.1); Has 35333 Blast hits to 34131 proteins in 2444 species: Archae - 798; Bacteria - 22429; Metazoa - 974; Fungi - 991; Plants - 531; /.../es - 0; Other Eukaryotes - 9610 (source: NCBI BLink). [Source:TAIR;Acc:AT2G29850]	4.34405	-3.36513	0.0069252	0.040265
AT2G31050	817657		protein_coding	Cupredoxin superfamily protein [Source:TAIR;Acc:AT2G31050]	4.34288	-2.61472	0.0043204	0.027657
AT4G30290	829152	ATXTH19	protein_coding	xyloglucan endotransglucosylase/hydrolase 19 [Source:TAIR;Acc:AT4G30290]	4.33767	4.11811	1.5339e-26	2.1793e-24
AT2G15940	NA		transposable_element	transposable element gene [Source:TAIR;Acc:AT2G15940]	4.33731	-0.59107	6.9649e-15	5.0018e-13
AT5G65790	836708	ATMYB68	protein_coding	myb domain protein 68 [Source:TAIR;Acc:AT5G65790]	4.33225	-1.99881	6.3609e-05	0.00082359
AT5G61730	836295	ATATH11	protein_coding	ABC2 homolog 11 [Source:TAIR;Acc:AT5G61730]	4.30728	-0.188489	5.1365e-12	2.7723e-10
AT5G22550	832317		protein_coding	Plant protein of unknown function (DUF247) [Source:TAIR;Acc:AT5G22550]	4.28759	-1.83324	2.7248e-06	5.2972e-05
AT2G39820	818569	EIF6-1	protein_coding	Translation initiation factor IF6 [Source:TAIR;Acc:AT2G39820]	4.27551	-1.57874	3.3672e-07	8.1795e-06
AT1G59124	842225		protein_coding	Disease resistance protein (CC-NBS-LRR class) family [Source:TAIR;Acc:AT1G59124]	4.27309	-0.526582	5.9783e-16	4.5946e-14
AT1G59124	842232		protein_coding	Disease resistance protein (CC-NBS-LRR class) family [Source:TAIR;Acc:AT1G59124]	4.27309	-0.526582	5.9783e-16	4.5946e-14
AT3G28600	822490		protein_coding	P-loop containing nucleoside triphosphate hydrolases superfamily protein [Source:TAIR;Acc:AT3G28600]	4.27301	-1.98637	7.1016e-05	0.0009026
AT1G48400	841260		protein_coding	F-box/RNI-like/FBD-like domains-containing protein [Source:TAIR;Acc:AT1G48400]	4.24352	-1.02027	5.1524e-10	2.1061e-08
AT2G01900	814721		protein_coding	DNAse I-like superfamily protein [Source:TAIR;Acc:AT2G01900]	4.23623	-1.45371	2.8382e-10	1.2032e-08
AT3G02810	821236		protein_coding	Protein kinase superfamily protein [Source:TAIR;Acc:AT3G02810]	4.22674	-0.133172	4.6608e-12	2.5311e-10
AT3G44425	NA		transposable_element	transposable element gene [Source:TAIR;Acc:AT3G44425]	4.18146	-2.26685	4.1479e-05	0.00057261
AT5G41660	834168		protein_coding	unknown protein; FUNCTIONS IN: molecular_function unknown; INVOLVED IN: biological_process unknown; LOCATED IN: mitochondrion; BEST Arabidopsis thaliana protein match is: unknown protein (TAIR:AT3G44430.1); Has 1807 Blast hits to 1807 proteins in 27 /.../ies: Archae - 0; Bacteria - 0; Metazoa - 736; Fungi - 347; Plants - 385; Viruses - 0; Other Eukaryotes - 339 (source: NCBI BLink). [Source:TAIR;…	4.15981	-2.13471	2.2302e-05	0.00033884
AT3G48920	824053	AtMYB45	protein_coding	myb domain protein 45 [Source:TAIR;Acc:AT3G48920]	4.15668	-1.09339	3.5005e-08	1.0444e-06
AT5G45113	834546		protein_coding	mitochondrial transcription termination factor-related / mTERF-related [Source:TAIR;Acc:AT5G45113]	4.14581	-2.18949	3.2677e-05	0.00046844
AT5G33395	NA		transposable_element	transposable element gene [Source:TAIR;Acc:AT5G33395]	4.12787	-0.611472	9.8481e-12	5.1461e-10
AT2G01310	814659		protein_coding	BEST Arabidopsis thaliana protein match is: cyclin-dependent protein kinase 3;2 (TAIR:AT1G47210.1); Has 37 Blast hits to 37 proteins in 6 species: Archae - 0; Bacteria - 0; Metazoa - 0; Fungi - 0; Plants - 37; Viruses - 0; Other Eukaryotes - 0 (sour /.../BI BLink). [Source:TAIR;Acc:AT2G01310]	4.11923	-2.6427	0.00020339	0.0021936
AT3G16360	820883	AHP4	protein_coding	HPT phosphotransmitter 4 [Source:TAIR;Acc:AT3G16360]	4.07661	1.75016	1.3473e-17	1.1573e-15
AT5G34810	NA		transposable_element	transposable element gene [Source:TAIR;Acc:AT5G34810]	4.07308	-0.393546	2.7863e-13	1.7111e-11
AT5G43490	834369		protein_coding	unknown protein; Has 1807 Blast hits to 1807 proteins in 277 species: Archae - 0; Bacteria - 0; Metazoa - 736; Fungi - 347; Plants - 385; Viruses - 0; Other Eukaryotes - 339 (source: NCBI BLink). [Source:TAIR;Acc:AT5G43490]	4.06128	-2.26256	0.00025776	0.0026789
AT5G44306	6241118		protein_coding	unknown protein; Has 30201 Blast hits to 17322 proteins in 780 species: Archae - 12; Bacteria - 1396; Metazoa - 17338; Fungi - 3422; Plants - 5037; Viruses - 0; Other Eukaryotes - 2996 (source: NCBI BLink). [Source:TAIR;Acc:AT5G44306]	4.05813	-2.12047	9.8129e-05	0.0011853
AT3G30120	NA		pseudogene	pseudogene, similar to CTV.22, blastp match of 29% identity and 4.9e-74 P-value to GP [Source:TAIR;Acc:AT3G30120]	4.04554	1.75062	1.2517e-22	1.4724e-20
AT1G52810	841714		protein_coding	2-oxoglutarate (2OG) and Fe(II)-dependent oxygenase superfamily protein [Source:TAIR;Acc:AT1G52810]	4.04471	-0.684383	7.4035e-07	1.6561e-05
AT5G40990	834101	GLIP1	protein_coding	GDSL lipase 1 [Source:TAIR;Acc:AT5G40990]	4.03522	-1.1721	0.00011959	0.0014001
AT5G42840	834295		protein_coding	Cysteine/Histidine-rich C1 domain family protein [Source:TAIR;Acc:AT5G42840]	4.00775	-0.299481	8.2773e-15	5.912e-13
AT1G61165	6241191		protein_coding	unknown protein; Has 30201 Blast hits to 17322 proteins in 780 species: Archae - 12; Bacteria - 1396; Metazoa - 17338; Fungi - 3422; Plants - 5037; Viruses - 0; Other Eukaryotes - 2996 (source: NCBI BLink). [Source:TAIR;Acc:AT1G61165]	4.0048	-0.404505	1.4652e-10	6.3655e-09
AT2G15555	NA		ncRNA	other RNA [Source:TAIR;Acc:AT2G15555]	3.99844	-2.22031	3.8735e-05	0.00054098
AT4G17800	827502		protein_coding	Predicted AT-hook DNA-binding family protein [Source:TAIR;Acc:AT4G17800]	3.98219	-2.59556	0.00066841	0.0059879
AT3G55780	824744		protein_coding	Glycosyl hydrolase superfamily protein [Source:TAIR;Acc:AT3G55780]	3.97119	-2.41668	0.0008862	0.007622
AT1G05490	837051	chr31	protein_coding	chromatin remodeling 31 [Source:TAIR;Acc:AT1G05490]	3.96622	3.52133	9.392e-47	2.9042e-44
AT1G23210	838930	AtGH9B6	protein_coding	glycosyl hydrolase 9B6 [Source:TAIR;Acc:AT1G23210]	3.96496	-2.33699	0.00010337	0.0012344
AT3G29156	NA		transposable_element	transposable element gene [Source:TAIR;Acc:AT3G29156]	3.9596	-1.01427	4.8414e-07	1.1362e-05
AT1G51538	5007789		protein_coding	Aminotransferase-like, plant mobile domain family protein [Source:TAIR;Acc:AT1G51538]	3.95841	0.56902	1.6162e-21	1.7481e-19
AT3G43930	823509		protein_coding	BRCT domain-containing DNA repair protein [Source:TAIR;Acc:AT3G43930]	3.94161	-0.794881	1.2641e-11	6.4894e-10
AT1G28650	839765		protein_coding	GDSL-like Lipase/Acylhydrolase superfamily protein [Source:TAIR;Acc:AT1G28650]	3.91571	-2.40519	0.00093237	0.0079386
AT3G01600	819872	anac044	protein_coding	NAC domain containing protein 44 [Source:TAIR;Acc:AT3G01600]	3.91212	2.45628	3.9481e-34	7.7441e-32
AT5G13170	831156	SAG29	protein_coding	senescence-associated gene 29 [Source:TAIR;Acc:AT5G13170]	3.91114	1.0339	0.0011984	0.0097685
AT3G45000	823635	VPS24.2	protein_coding	SNF7 family protein [Source:TAIR;Acc:AT3G45000]	3.89822	-1.15176	2.7294e-11	1.331e-09
AT4G16220	827316		protein_coding	GDSL-like Lipase/Acylhydrolase superfamily protein [Source:TAIR;Acc:AT4G16220]	3.89739	-2.55715	9.0988e-05	0.0011123
AT1G30780	839959		protein_coding	F-box associated ubiquitination effector family protein [Source:TAIR;Acc:AT1G30780]	3.88878	-2.08865	4.1154e-05	0.00056931
AT2G16367	NA		pseudogene	Encodes a defensin-like (DEFL) family protein. [Source:TAIR;Acc:AT2G16367]	3.88645	2.15518	0.00018092	0.0019864
AT3G46900	823843	COPT2	protein_coding	copper transporter 2 [Source:TAIR;Acc:AT3G46900]	3.878	2.0818	1.2893e-10	5.6574e-09
AT4G33120	829449		protein_coding	S-adenosyl-L-methionine-dependent methyltransferases superfamily protein [Source:TAIR;Acc:AT4G33120]	3.87031	-2.25033	0.00012511	0.0014525
AT4G01985	2745601		protein_coding	unknown protein; FUNCTIONS IN: molecular_function unknown; INVOLVED IN: biological_process unknown; LOCATED IN: endomembrane system; Has 35333 Blast hits to 34131 proteins in 2444 species: Archae - 798; Bacteria - 22429; Metazoa - 974; Fungi - 991; /.../ - 531; Viruses - 0; Other Eukaryotes - 9610 (source: NCBI BLink). [Source:TAIR;Acc:AT4G01985]	3.86873	2.38962	2.2249e-15	1.6473e-13
AT5G54560	835544		protein_coding	Protein of unknown function (DUF295) [Source:TAIR;Acc:AT5G54560]	3.85643	0.130125	4.1933e-06	7.8002e-05
AT4G18350	827562	NCED2	protein_coding	nine-cis-epoxycarotenoid dioxygenase 2 [Source:TAIR;Acc:AT4G18350]	3.85468	-2.43373	0.00072656	0.0064451
AT5G45573	834594		protein_coding	unknown protein; Has 30201 Blast hits to 17322 proteins in 780 species: Archae - 12; Bacteria - 1396; Metazoa - 17338; Fungi - 3422; Plants - 5037; Viruses - 0; Other Eukaryotes - 2996 (source: NCBI BLink). [Source:TAIR;Acc:AT5G45573]	3.8436	-3.22038	0.0062464	0.037078
AT5G19560	832076	ATROPGEF10	protein_coding	ROP uanine nucleotide exchange factor 10 [Source:TAIR;Acc:AT5G19560]	3.84119	-2.52117	0.00014516	0.0016481
AT4G28790	829000		protein_coding	basic helix-loop-helix (bHLH) DNA-binding superfamily protein [Source:TAIR;Acc:AT4G28790]	3.83781	0.152839	1.6206e-07	4.2091e-06
AT3G58865	NA	SADHU10-1	transposable_element	transposable element gene [Source:TAIR;Acc:AT3G58865]	3.83334	3.01978	6.4957e-55	2.4744e-52
AT3G44540	823579	FAR4	protein_coding	fatty acid reductase 4 [Source:TAIR;Acc:AT3G44540]	3.82913	-2.21864	0.00048755	0.004608
AT1G71280	843469	RH55	protein_coding	DEA(D/H)-box RNA helicase family protein [Source:TAIR;Acc:AT1G71280]	3.82403	0.416147	1.8175e-11	9.0646e-10
AT3G27630	822385		protein_coding	unknown protein; BEST Arabidopsis thaliana protein match is: unknown protein (TAIR:AT5G40460.1); Has 36 Blast hits to 36 proteins in 6 species: Archae - 0; Bacteria - 0; Metazoa - 0; Fungi - 0; Plants - 36; Viruses - 0; Other Eukaryotes - 0 (source: /.../BLink). [Source:TAIR;Acc:AT3G27630]	3.81454	1.02699	9.9304e-19	9.0944e-17
AT1G32880	840182		protein_coding	ARM repeat superfamily protein [Source:TAIR;Acc:AT1G32880]	3.81441	-1.72592	0.00014457	0.0016428
AT1G64240	NA		transposable_element	transposable element gene [Source:TAIR;Acc:AT1G64240]	3.80139	-2.09267	0.00013499	0.0015521
AT1G34440	840347		protein_coding	unknown protein; BEST Arabidopsis thaliana protein match is: unknown protein (TAIR:AT4G05095.1); Has 28 Blast hits to 28 proteins in 2 species: Archae - 0; Bacteria - 0; Metazoa - 0; Fungi - 0; Plants - 28; Viruses - 0; Other Eukaryotes - 0 (source: /.../BLink). [Source:TAIR;Acc:AT1G34440]	3.79448	-2.76186	0.00084286	0.0073123
AT1G48180	841238		protein_coding	unknown protein; BEST Arabidopsis thaliana protein match is: unknown protein (TAIR:AT1G51670.1); Has 39 Blast hits to 39 proteins in 2 species: Archae - 0; Bacteria - 0; Metazoa - 0; Fungi - 0; Plants - 39; Viruses - 0; Other Eukaryotes - 0 (source: /.../BLink). [Source:TAIR;Acc:AT1G48180]	3.78237	-0.646039	2.0112e-10	8.666e-09
AT3G60647	6240774		protein_coding	unknown protein; LOCATED IN: endomembrane system; Has 30201 Blast hits to 17322 proteins in 780 species: Archae - 12; Bacteria - 1396; Metazoa - 17338; Fungi - 3422; Plants - 5037; Viruses - 0; Other Eukaryotes - 2996 (source: NCBI BLink). [Source:TAIR;Acc:AT3G60647]	3.78161	-2.29459	0.0008962	0.0076904
AT2G31590	817717		protein_coding	unknown protein; BEST Arabidopsis thaliana protein match is: unknown protein (TAIR:AT4G04730.1); Has 30 Blast hits to 30 proteins in 3 species: Archae - 0; Bacteria - 0; Metazoa - 0; Fungi - 0; Plants - 29; Viruses - 0; Other Eukaryotes - 1 (source: /.../BLink). [Source:TAIR;Acc:AT2G31590]	3.77588	-2.5572	0.0039837	0.02595
AT1G37150	840632	HCS2	protein_coding	holocarboxylase synthetase 2 [Source:TAIR;Acc:AT1G37150]	3.77407	0.300349	5.9535e-15	4.3108e-13
AT1G29640	839841		protein_coding	Protein of unknown function, DUF584 [Source:TAIR;Acc:AT1G29640]	3.76334	-0.579075	1.4682e-06	3.0674e-05
AT5G34820	NA		transposable_element	transposable element gene [Source:TAIR;Acc:AT5G34820]	3.75457	-0.985457	6.5663e-07	1.4878e-05
AT3G63320	825507		protein_coding	Protein phosphatase 2C family protein [Source:TAIR;Acc:AT3G63320]	3.7467	-2.72214	0.0042768	0.027441
AT5G54550	835543		protein_coding	Protein of unknown function (DUF295) [Source:TAIR;Acc:AT5G54550]	3.74123	-0.819432	3.3984e-05	0.00048413
AT4G31690	829297	REM9	protein_coding	Transcriptional factor B3 family protein [Source:TAIR;Acc:AT4G31690]	3.73647	-1.93508	0.00020205	0.0021828
AT3G22800	821851	LRX6	protein_coding	Leucine-rich repeat (LRR) family protein [Source:TAIR;Acc:AT3G22800]	3.72871	-2.44715	0.0015695	0.012223
AT1G47770	841189		protein_coding	Beta-galactosidase related protein [Source:TAIR;Acc:AT1G47770]	3.72511	-2.19811	0.00024669	0.0025893
AT3G46614	NA		ncRNA	Unknown gene [Source:TAIR;Acc:AT3G46614]	3.72105	-2.892	0.0032811	0.022147
AT5G57567	5008311		protein_coding	unknown protein; FUNCTIONS IN: molecular_function unknown; INVOLVED IN: biological_process unknown; LOCATED IN: endomembrane system; Has 2 Blast hits to 2 proteins in 1 species: Archae - 0; Bacteria - 0; Metazoa - 0; Fungi - 0; Plants - 2; Viruses - /.../her Eukaryotes - 0 (source: NCBI BLink). [Source:TAIR;Acc:AT5G57567]	3.71491	-1.36023	1.1451e-07	3.0613e-06
AT1G67105	NA		ncRNA	other RNA [Source:TAIR;Acc:AT1G67105]	3.70522	1.50898	7.7218e-16	5.9e-14
AT3G30875	NA		pseudogene	pseudogene, putative multidrug resistance protein, similar to multidrug resistance protein 1 homolog GB:T06165 GI:7442649 from (Hordeum vulgare); blastp match of 54% identity and 0. P-value to GP [Source:TAIR;Acc:AT3G30875]	3.70156	0.276099	1.2612e-13	7.9496e-12
AT1G51830	841610		protein_coding	Leucine-rich repeat protein kinase family protein [Source:TAIR;Acc:AT1G51830]	3.69289	-1.46558	3.5966e-08	1.0682e-06
AT1G50390	841461		protein_coding	pfkB-like carbohydrate kinase family protein [Source:TAIR;Acc:AT1G50390]	3.66041	-2.29282	0.00018447	0.0020203
AT5G58400	835953	PER68	protein_coding	Peroxidase superfamily protein [Source:TAIR;Acc:AT5G58400]	3.65747	-0.822881	4.619e-08	1.3312e-06
AT1G68526	7922462		protein_coding	unknown protein; FUNCTIONS IN: molecular_function unknown; INVOLVED IN: biological_process unknown; LOCATED IN: cellular_component unknown; Has 0 Blast hits to 0 proteins in 0 species (source: NCBI BLink). [Source:TAIR;Acc:AT1G68526]	3.65319	-2.67425	0.0011296	0.0092931
AT2G38530	818435	LTP2	protein_coding	lipid transfer protein 2 [Source:TAIR;Acc:AT2G38530]	3.65103	6.6503	3.8495e-33	7.3854e-31
AT3G60961	6241017		protein_coding	P-loop containing nucleoside triphosphate hydrolases superfamily protein [Source:TAIR;Acc:AT3G60961]	3.64974	-0.691231	1.1173e-13	7.1454e-12
AT5G34825	NA		transposable_element	transposable element gene [Source:TAIR;Acc:AT5G34825]	3.64673	0.173791	2.5986e-16	2.0511e-14
AT2G38340	818414	DREB19	protein_coding	Integrase-type DNA-binding superfamily protein [Source:TAIR;Acc:AT2G38340]	3.62699	1.36814	8.641e-25	1.1588e-22
AT2G13390	NA		transposable_element	transposable element gene [Source:TAIR;Acc:AT2G13390]	3.62057	-1.99232	0.00046712	0.0044421
AT3G08860	820034	PYD4	protein_coding	PYRIMIDINE 4 [Source:TAIR;Acc:AT3G08860]	3.61141	3.37335	1.7962e-29	3.1061e-27
AT4G11650	826770	ATOSM34	protein_coding	osmotin 34 [Source:TAIR;Acc:AT4G11650]	3.61018	-0.266935	8.613e-05	0.0010658
AT4G16920	827400		protein_coding	Disease resistance protein (TIR-NBS-LRR class) family [Source:TAIR;Acc:AT4G16920]	3.60765	3.72709	7.4819e-47	2.3411e-44
AT5G49615	NA	TAS3b	ncRNA	TAS3b (trans-acting siRNA 3b); other RNA [Source:TAIR;Acc:AT5G49615]	3.60745	-2.30557	0.00059329	0.0054184
AT1G52690	841701		protein_coding	Late embryogenesis abundant protein (LEA) family protein [Source:TAIR;Acc:AT1G52690]	3.60604	-1.77523	0.0081207	0.045774
AT2G20510	816572	ATTIM44-1	protein_coding	translocase inner membrane subunit 44-1 [Source:TAIR;Acc:AT2G20510]	3.59565	-1.43705	0.00046042	0.0043916
AT4G13660	827000	ATPRR2	protein_coding	pinoresinol reductase 2 [Source:TAIR;Acc:AT4G13660]	3.59339	1.19688	1.007e-20	1.042e-18
AT5G47450	834794	ATTIP2;3	protein_coding	tonoplast intrinsic protein 2;3 [Source:TAIR;Acc:AT5G47450]	3.59138	-2.73085	0.0016991	0.013028
AT4G13790	827013		protein_coding	SAUR-like auxin-responsive protein family [Source:TAIR;Acc:AT4G13790]	3.5871	-1.7726	0.0017961	0.013624
AT5G35375	5008240		protein_coding	unknown protein; FUNCTIONS IN: molecular_function unknown; INVOLVED IN: biological_process unknown; LOCATED IN: cellular_component unknown; Has 1 Blast hits to 1 proteins in 1 species: Archae - 0; Bacteria - 0; Metazoa - 0; Fungi - 0; Plants - 1; Vi /.../- 0; Other Eukaryotes - 0 (source: NCBI BLink). [Source:TAIR;Acc:AT5G35375]	3.58572	-1.84962	0.00019797	0.0021484
AT3G30350	822736	RGF4	protein_coding	Encodes a root meristem growth factor (RGF). Belongs to a family of functionally redundant homologous peptides that are secreted, tyrosine-sulfated, and expressed mainly in the stem cell area and the innermost layer of central columella cells. RGFs /.../equired for maintenance of the root stem cell niche and transit amplifying cell proliferation. Members of this family include: At5g60810 (RGF1), …	3.58409	-2.77231	0.00058131	0.0053259
AT1G70950	843433		protein_coding	TPX2 (targeting protein for Xklp2) protein family [Source:TAIR;Acc:AT1G70950]	3.56826	0.437349	5.7783e-13	3.4596e-11
AT1G62035	NA	MIR171C	miRNA	MIR171C; miRNA [Source:TAIR;Acc:AT1G62035]	3.55692	-2.44917	0.0008869	0.0076255
AT5G34780	833376		protein_coding	Thiamin diphosphate-binding fold (THDP-binding) superfamily protein [Source:TAIR;Acc:AT5G34780]	3.54521	-2.18251	0.00079639	0.0069681
AT5G61890	836310	ERF114	protein_coding	Integrase-type DNA-binding superfamily protein [Source:TAIR;Acc:AT5G61890]	3.54286	-0.647033	3.2065e-09	1.1609e-07
AT1G43880	NA		transposable_element	transposable element gene [Source:TAIR;Acc:AT1G43880]	3.53678	-2.32565	0.00090989	0.0077901
AT1G22680	838874		protein_coding	unknown protein; FUNCTIONS IN: molecular_function unknown; INVOLVED IN: biological_process unknown; LOCATED IN: chloroplast; CONTAINS InterPro DOMAIN/s: Protein of unknown function DUF688 (InterPro:IPR007789); BEST Arabidopsis thaliana protein match /.../nknown protein (TAIR:AT1G71970.1); Has 44 Blast hits to 44 proteins in 8 species: Archae - 0; Bacteria - 0; Metazoa - 0; Fungi - 0; Plants - 44;…	3.52201	-2.36705	0.0036105	0.024019
AT5G16770	831540	AtMYB9	protein_coding	myb domain protein 9 [Source:TAIR;Acc:AT5G16770]	3.51571	-0.865285	7.0288e-09	2.3962e-07
AT2G32660	817826	AtRLP22	protein_coding	receptor like protein 22 [Source:TAIR;Acc:AT2G32660]	3.51504	-2.00264	0.0025895	0.018189
AT5G07170	830608		protein_coding	Cell cycle regulated microtubule associated protein [Source:TAIR;Acc:AT5G07170]	3.51293	-3.15381	0.0070702	0.040917
AT5G45990	834639		protein_coding	crooked neck protein, putative / cell cycle protein, putative [Source:TAIR;Acc:AT5G45990]	3.50995	2.21654	1.2548e-22	1.4724e-20
AT5G44220	834445		protein_coding	F-box family protein [Source:TAIR;Acc:AT5G44220]	3.5069	-2.60234	0.0068002	0.039702
AT3G12410	820420		protein_coding	Polynucleotidyl transferase, ribonuclease H-like superfamily protein [Source:TAIR;Acc:AT3G12410]	3.50596	1.32166	5.7711e-11	2.7136e-09
AT5G49080	NA		transposable_element	transposable element gene [Source:TAIR;Acc:AT5G49080]	3.5043	-1.60605	1.3128e-06	2.767e-05
AT4G38340	829991	NLP3	protein_coding	Plant regulator RWP-RK family protein [Source:TAIR;Acc:AT4G38340]	3.48095	0.928901	1.4963e-08	4.7613e-07
AT1G67760	843101		protein_coding	TCP-1/cpn60 chaperonin family protein [Source:TAIR;Acc:AT1G67760]	3.47409	0.0756264	3.0391e-13	1.8577e-11
AT4G16240	827318		protein_coding	unknown protein; Has 17010 Blast hits to 4557 proteins in 509 species: Archae - 32; Bacteria - 2889; Metazoa - 6537; Fungi - 648; Plants - 4769; Viruses - 447; Other Eukaryotes - 1688 (source: NCBI BLink). [Source:TAIR;Acc:AT4G16240]	3.47365	2.70648	7.1322e-21	7.439e-19
AT1G32375	840130		protein_coding	F-box/RNI-like/FBD-like domains-containing protein [Source:TAIR;Acc:AT1G32375]	3.47116	-2.17421	0.0018218	0.013775
AT5G15940	831451		protein_coding	NAD(P)-binding Rossmann-fold superfamily protein [Source:TAIR;Acc:AT5G15940]	3.46964	-2.03152	0.0022996	0.016541
AT1G37999	NA		transposable_element	transposable element gene [Source:TAIR;Acc:AT1G37999]	3.46203	-2.37721	0.0010336	0.0086349
AT5G64110	836532	PER70	protein_coding	Peroxidase superfamily protein [Source:TAIR;Acc:AT5G64110]	3.45945	3.66564	7.7186e-29	1.2601e-26
AT3G27150	822334		protein_coding	Galactose oxidase/kelch repeat superfamily protein [Source:TAIR;Acc:AT3G27150]	3.45476	-2.18457	0.0010389	0.0086691
AT1G23850	838996		protein_coding	unknown protein; BEST Arabidopsis thaliana protein match is: unknown protein (TAIR:AT1G23840.1); Has 47 Blast hits to 40 proteins in 5 species: Archae - 0; Bacteria - 0; Metazoa - 0; Fungi - 0; Plants - 47; Viruses - 0; Other Eukaryotes - 0 (source: /.../BLink). [Source:TAIR;Acc:AT1G23850]	3.44814	3.55173	3.3665e-17	2.8001e-15
AT3G01345	2745868		protein_coding	Expressed protein [Source:TAIR;Acc:AT3G01345]	3.44756	-0.866215	6.5159e-09	2.2388e-07
AT1G15630	838133		protein_coding	unknown protein; BEST Arabidopsis thaliana protein match is: unknown protein (TAIR:AT1G15610.1); Has 122 Blast hits to 122 proteins in 14 species: Archae - 0; Bacteria - 0; Metazoa - 0; Fungi - 0; Plants - 122; Viruses - 0; Other Eukaryotes - 0 (sou /.../CBI BLink). [Source:TAIR;Acc:AT1G15630]	3.43749	-2.88762	0.0029764	0.02041
AT4G31640	829292	REM5	protein_coding	transcriptional factor B3 family protein [Source:TAIR;Acc:AT4G31640]	3.43308	-1.20042	2.2606e-08	7.0233e-07
AT5G59320	836051	LTP3	protein_coding	lipid transfer protein 3 [Source:TAIR;Acc:AT5G59320]	3.43147	2.72038	3.7099e-11	1.7697e-09
AT5G54095	835496		protein_coding	unknown protein; FUNCTIONS IN: molecular_function unknown; INVOLVED IN: N-terminal protein myristoylation; LOCATED IN: cellular_component unknown; EXPRESSED IN: 9 plant structures; EXPRESSED DURING: L mature pollen stage, M germinated pollen stage, /.../esis, C globular stage, petal differentiation and expansion stage; BEST Arabidopsis thaliana protein match is: unknown protein (TAIR:AT4G27580.1)…	3.42807	-2.32311	0.0019178	0.014386
AT1G70260	843362		protein_coding	nodulin MtN21 /EamA-like transporter family protein [Source:TAIR;Acc:AT1G70260]	3.4238	1.29153	2.0608e-07	5.2248e-06
AT1G53540	841789	HSP17.6C	protein_coding	HSP20-like chaperones superfamily protein [Source:TAIR;Acc:AT1G53540]	3.40737	0.355567	0.00048345	0.0045741
AT2G16895	NA		pseudogene	pseudogene, similar to unnamed protein product, blastp match of 40% identity and 5.7e-21 P-value to GP [Source:TAIR;Acc:AT2G16895]	3.40625	-1.25558	1.2552e-06	2.6543e-05
AT1G33540	840248	scpl18	protein_coding	serine carboxypeptidase-like 18 [Source:TAIR;Acc:AT1G33540]	3.39366	-3.08662	0.0056065	0.034001
AT1G27820	839676	CAF1-3	protein_coding	Polynucleotidyl transferase, ribonuclease H-like superfamily protein [Source:TAIR;Acc:AT1G27820]	3.38444	-2.47679	0.00077308	0.0068004
AT2G22710	NA		transposable_element	transposable element gene [Source:TAIR;Acc:AT2G22710]	3.37646	-2.37704	0.00090083	0.0077226
AT1G36060	840510	ERF055	protein_coding	Integrase-type DNA-binding superfamily protein [Source:TAIR;Acc:AT1G36060]	3.3746	2.17314	6.1899e-20	6.1861e-18
AT3G10750	820244		protein_coding	FBD domain family [Source:TAIR;Acc:AT3G10750]	3.37296	-2.41432	0.0021507	0.015703
AT2G18969	6240648		protein_coding	BEST Arabidopsis thaliana protein match is: sequence-specific DNA binding transcription factors;transcription regulators (TAIR:AT4G30180.1); Has 30201 Blast hits to 17322 proteins in 780 species: Archae - 12; Bacteria - 1396; Metazoa - 17338; Fungi /.../; Plants - 5037; Viruses - 0; Other Eukaryotes - 2996 (source: NCBI BLink). [Source:TAIR;Acc:AT2G18969]	3.37055	-3.05415	0.0051748	0.031951
AT1G05550	837057		protein_coding	Protein of unknown function (DUF295) [Source:TAIR;Acc:AT1G05550]	3.36239	-0.382836	8.2933e-12	4.3859e-10
AT3G08040	819995	FRD3	protein_coding	MATE efflux family protein [Source:TAIR;Acc:AT3G08040]	3.36177	0.37444	2.7231e-08	8.3129e-07
AT1G30650	839945	WRKY14	protein_coding	WRKY DNA-binding protein 14 [Source:TAIR;Acc:AT1G30650]	3.36062	2.24612	7.0077e-17	5.7025e-15
AT4G19630	827705		protein_coding	winged-helix DNA-binding transcription factor family protein [Source:TAIR;Acc:AT4G19630]	3.3536	-1.68913	5.3998e-06	9.7698e-05
AT4G01380	826657		protein_coding	plastocyanin-like domain-containing protein [Source:TAIR;Acc:AT4G01380]	3.34696	-0.702298	2.8053e-10	1.1931e-08
AT4G36430	829795	PER49	protein_coding	Peroxidase superfamily protein [Source:TAIR;Acc:AT4G36430]	3.33194	1.38563	2.7959e-17	2.3329e-15
AT3G09330	820089		protein_coding	Transmembrane amino acid transporter family protein [Source:TAIR;Acc:AT3G09330]	3.32413	-1.76285	1.3118e-06	2.767e-05
AT5G27940	832861	WPP3	protein_coding	WPP domain protein 3 [Source:TAIR;Acc:AT5G27940]	3.30673	-2.1526	0.0015949	0.012373
AT1G24590	839073	DRNL	protein_coding	DORNROSCHEN-like [Source:TAIR;Acc:AT1G24590]	3.30104	-2.62773	0.0042955	0.027537
AT1G64110	842716		protein_coding	P-loop containing nucleoside triphosphate hydrolases superfamily protein [Source:TAIR;Acc:AT1G64110]	3.30029	0.0118938	1.7746e-07	4.5594e-06
AT3G45440	823682	LECRK16	protein_coding	Concanavalin A-like lectin protein kinase family protein [Source:TAIR;Acc:AT3G45440]	3.30001	0.948783	1.4266e-18	1.293e-16
AT5G38383	NA		transposable_element	transposable element gene [Source:TAIR;Acc:AT5G38383]	3.29941	-2.02817	0.0031853	0.021589
AT3G23180	821896		protein_coding	HR-like lesion-inducing protein-related [Source:TAIR;Acc:AT3G23180]	3.28539	-2.65683	0.0033322	0.022429
AT1G45243	844573		protein_coding	Cysteine/Histidine-rich C1 domain family protein [Source:TAIR;Acc:AT1G45243]	3.2837	-3.05973	0.0036484	0.024216
AT1G63950	842698		protein_coding	Heavy metal transport/detoxification superfamily protein [Source:TAIR;Acc:AT1G63950]	3.28192	-2.93063	0.0074871	0.042846
AT3G27480	822370		protein_coding	Cysteine/Histidine-rich C1 domain family protein [Source:TAIR;Acc:AT3G27480]	3.27498	-2.68998	0.0012147	0.0098788
AT5G07215	NA		transposable_element	transposable element gene [Source:TAIR;Acc:AT5G07215]	3.26053	-0.971723	6.9474e-08	1.9385e-06
AT1G36180	840522	ACC2	protein_coding	acetyl-CoA carboxylase 2 [Source:TAIR;Acc:AT1G36180]	3.25987	6.73352	1.5222e-58	6.0622e-56
AT5G24280	832495	GMI1	protein_coding	gamma-irradiation and mitomycin c induced 1 [Source:TAIR;Acc:AT5G24280]	3.25809	4.99491	3.2767e-62	1.5379e-59
AT5G02580	831095		protein_coding	Plant protein 1589 of unknown function [Source:TAIR;Acc:AT5G02580]	3.24971	-0.090505	5.8933e-07	1.3493e-05
AT4G12735	2745703		protein_coding	unknown protein; FUNCTIONS IN: molecular_function unknown; INVOLVED IN: biological_process unknown; LOCATED IN: plasma membrane; EXPRESSED IN: rosette leaf, cultured cell; BEST Arabidopsis thaliana protein match is: unknown protein (TAIR:AT4G12731.1 /.../ 35333 Blast hits to 34131 proteins in 2444 species: Archae - 798; Bacteria - 22429; Metazoa - 974; Fungi - 991; Plants - 531; Viruses - 0; Othe…	3.2479	1.91144	1.3563e-13	8.5079e-12
AT1G34180	840317	anac016	protein_coding	NAC domain containing protein 16 [Source:TAIR;Acc:AT1G34180]	3.24029	3.32278	7.5114e-34	1.4624e-31
AT1G49860	841409	ATGSTF14	protein_coding	glutathione S-transferase (class phi) 14 [Source:TAIR;Acc:AT1G49860]	3.23266	0.212944	9.118e-14	5.9468e-12
AT1G62690	842566		protein_coding	unknown protein; Has 4 Blast hits to 4 proteins in 2 species: Archae - 0; Bacteria - 0; Metazoa - 0; Fungi - 0; Plants - 4; Viruses - 0; Other Eukaryotes - 0 (source: NCBI BLink). [Source:TAIR;Acc:AT1G62690]	3.22576	-1.32175	1.9902e-06	4.0023e-05
AT2G13410	NA		pseudogene	pseudogene of unknown protein [Source:TAIR;Acc:AT2G13410]	3.21085	0.114619	2.5957e-08	7.9609e-07
AT1G27890	839682	CAF1-4	protein_coding	Polynucleotidyl transferase, ribonuclease H-like superfamily protein [Source:TAIR;Acc:AT1G27890]	3.20823	-1.44742	0.002665	0.01864
AT3G44440	823569		protein_coding	unknown protein; Has 1 Blast hits to 1 proteins in 1 species: Archae - 0; Bacteria - 0; Metazoa - 0; Fungi - 0; Plants - 1; Viruses - 0; Other Eukaryotes - 0 (source: NCBI BLink). [Source:TAIR;Acc:AT3G44440]	3.20513	-2.40981	0.0074632	0.042746
AT4G11500	NA		pseudogene	pseudogene, similar to putative receptor-like serine-threonine protein kinase, blastp match of 59% identity and 6.5e-66 P-value to GP [Source:TAIR;Acc:AT4G11500]	3.20449	-0.855756	5.5865e-07	1.2858e-05
AT3G49580	824120	LSU1	protein_coding	response to low sulfur 1 [Source:TAIR;Acc:AT3G49580]	3.19563	1.76983	0.0058751	0.035275
AT1G17020	838272	SRG1	protein_coding	senescence-related gene 1 [Source:TAIR;Acc:AT1G17020]	3.19178	0.765987	2.7491e-06	5.3405e-05
AT3G27473	822369		protein_coding	Cysteine/Histidine-rich C1 domain family protein [Source:TAIR;Acc:AT3G27473]	3.1907	-0.832905	1.204e-06	2.5686e-05
AT2G01280	814656	MEE65	protein_coding	Cyclin/Brf1-like TBP-binding protein [Source:TAIR;Acc:AT2G01280]	3.18951	-2.68734	0.0033417	0.022475
AT5G49850	835048		protein_coding	Mannose-binding lectin superfamily protein [Source:TAIR;Acc:AT5G49850]	3.17166	-2.47573	0.00047231	0.0044833
AT2G30670	817617		protein_coding	NAD(P)-binding Rossmann-fold superfamily protein [Source:TAIR;Acc:AT2G30670]	3.16688	-1.28623	2.8597e-07	7.0577e-06
AT4G11460	826751	CRK30	protein_coding	cysteine-rich RLK (RECEPTOR-like protein kinase) 30 [Source:TAIR;Acc:AT4G11460]	3.15518	2.83627	2.0595e-20	2.082e-18
AT1G54020	841840		protein_coding	GDSL-like Lipase/Acylhydrolase superfamily protein [Source:TAIR;Acc:AT1G54020]	3.15185	3.27542	1.5625e-09	5.8754e-08
AT2G01422	NA		ncRNA		3.13888	-1.47587	0.0010283	0.0086038
AT3G23800	821962	SBP3	protein_coding	selenium-binding protein 3 [Source:TAIR;Acc:AT3G23800]	3.13186	-2.41571	0.00032213	0.0032478
AT1G26970	839588		protein_coding	Protein kinase superfamily protein [Source:TAIR;Acc:AT1G26970]	3.11822	-1.72694	0.0020831	0.015337
AT1G09420	837465	G6PD4	protein_coding	glucose-6-phosphate dehydrogenase 4 [Source:TAIR;Acc:AT1G09420]	3.11145	4.47103	1.9326e-64	9.5845e-62
AT1G26590	839199		protein_coding	C2H2-like zinc finger protein [Source:TAIR;Acc:AT1G26590]	3.10361	-0.407776	6.9609e-10	2.8018e-08
AT3G33528	5008053		protein_coding	unknown protein; FUNCTIONS IN: molecular_function unknown; INVOLVED IN: biological_process unknown; LOCATED IN: cellular_component unknown; BEST Arabidopsis thaliana protein match is: unknown protein (TAIR:AT4G07526.3); Has 57 Blast hits to 57 prote /.../ 2 species: Archae - 0; Bacteria - 0; Metazoa - 0; Fungi - 0; Plants - 57; Viruses - 0; Other Eukaryotes - 0 (source: NCBI BLink). [Source:TAIR;…	3.10214	-0.37558	8.7004e-10	3.4285e-08
AT2G41480	818746	PER25	protein_coding	Peroxidase superfamily protein [Source:TAIR;Acc:AT2G41480]	3.10188	0.255001	2.55e-12	1.417e-10
AT4G12470	826859	AZI1	protein_coding	azelaic acid induced 1 [Source:TAIR;Acc:AT4G12470]	3.10175	4.73637	1.0878e-27	1.6432e-25
AT1G80130	844353		protein_coding	Tetratricopeptide repeat (TPR)-like superfamily protein [Source:TAIR;Acc:AT1G80130]	3.09883	3.92504	3.7655e-08	1.1121e-06
AT5G66690	836802	UGT72E2	protein_coding	UDP-Glycosyltransferase superfamily protein [Source:TAIR;Acc:AT5G66690]	3.09696	-0.592979	0.00032254	0.0032506
AT2G17850	816295	STR17	protein_coding	Rhodanese/Cell cycle control phosphatase superfamily protein [Source:TAIR;Acc:AT2G17850]	3.08781	-2.53493	0.0043504	0.027794
AT4G16610	827362		protein_coding	C2H2-like zinc finger protein [Source:TAIR;Acc:AT4G16610]	3.08424	0.519435	3.311e-11	1.5968e-09
AT5G48430	834898		protein_coding	Eukaryotic aspartyl protease family protein [Source:TAIR;Acc:AT5G48430]	3.08027	-1.06709	1.0255e-05	0.00017223
AT2G26450	817185	PME13	protein_coding	Plant invertase/pectin methylesterase inhibitor superfamily [Source:TAIR;Acc:AT2G26450]	3.07964	-2.72086	0.0050809	0.031475
AT5G25970	832666		protein_coding	Core-2/I-branching beta-1,6-N-acetylglucosaminyltransferase family protein [Source:TAIR;Acc:AT5G25970]	3.07882	1.28287	6.5259e-13	3.8895e-11
AT1G61255	842419		protein_coding	BEST Arabidopsis thaliana protein match is: glycine-rich protein (TAIR:AT4G21620.2); Has 58 Blast hits to 58 proteins in 12 species: Archae - 0; Bacteria - 2; Metazoa - 0; Fungi - 0; Plants - 56; Viruses - 0; Other Eukaryotes - 0 (source: NCBI BLink). [Source:TAIR;Acc:AT1G61255]	3.06862	0.181795	1.3586e-11	6.907e-10
AT5G18270	831945	ANAC087	protein_coding	Arabidopsis NAC domain containing protein 87 [Source:TAIR;Acc:AT5G18270]	3.06823	3.31134	5.0316e-37	1.1208e-34
AT1G52000	841629		protein_coding	Mannose-binding lectin superfamily protein [Source:TAIR;Acc:AT1G52000]	3.06349	7.95409	7.3632e-11	3.3835e-09
AT1G23120	838920		protein_coding	Polyketide cyclase/dehydrase and lipid transport superfamily protein [Source:TAIR;Acc:AT1G23120]	3.06209	0.393329	2.1492e-11	1.0598e-09
AT4G19030	827641	NLM1	protein_coding	NOD26-like major intrinsic protein 1 [Source:TAIR;Acc:AT4G19030]	3.05847	1.0869	5.921e-19	5.4992e-17
AT5G06730	830562	PER54	protein_coding	Peroxidase superfamily protein [Source:TAIR;Acc:AT5G06730]	3.05707	-0.72442	8.2387e-10	3.2563e-08
AT1G11482	NA		pseudogene	unknown pseudogene [Source:TAIR;Acc:AT1G11482]	3.05669	0.104118	1.3527e-08	4.3306e-07
AT1G50400	841462	TOM40-2	protein_coding	Eukaryotic porin family protein [Source:TAIR;Acc:AT1G50400]	3.04986	0.462379	2.3426e-14	1.591e-12
AT4G22280	828323		protein_coding	F-box/RNI-like superfamily protein [Source:TAIR;Acc:AT4G22280]	3.04278	1.603	6.9212e-23	8.2315e-21
AT1G80160	844356		protein_coding	Lactoylglutathione lyase / glyoxalase I family protein [Source:TAIR;Acc:AT1G80160]	3.03999	-0.948234	0.00019392	0.0021114
AT2G48130	819425		protein_coding	Bifunctional inhibitor/lipid-transfer protein/seed storage 2S albumin superfamily protein [Source:TAIR;Acc:AT2G48130]	3.03507	-1.45787	0.00064606	0.0058194
AT2G37210	818298	LOG3	protein_coding	lysine decarboxylase family protein [Source:TAIR;Acc:AT2G37210]	3.02978	-0.248584	6.9284e-09	2.3681e-07
AT4G22517	5008159		protein_coding	Bifunctional inhibitor/lipid-transfer protein/seed storage 2S albumin superfamily protein [Source:TAIR;Acc:AT4G22517]	3.02292	1.46043	6.7278e-15	4.858e-13
AT2G40440	818638		protein_coding	BTB/POZ domain-containing protein [Source:TAIR;Acc:AT2G40440]	3.01485	-2.66006	0.0062307	0.037015
AT5G53820	835463		protein_coding	Late embryogenesis abundant protein (LEA) family protein [Source:TAIR;Acc:AT5G53820]	3.01468	0.195816	1.5983e-06	3.3052e-05
AT1G23620	NA		pseudogene	pseudogene, hypothetical protein [Source:TAIR;Acc:AT1G23620]	3.0131	-2.71339	0.003748	0.024739
AT3G19320	821466		protein_coding	Leucine-rich repeat (LRR) family protein [Source:TAIR;Acc:AT3G19320]	2.99778	-1.56365	1.0753e-05	0.00017945
AT3G48770	824038		protein_coding	DNA binding;ATP binding [Source:TAIR;Acc:AT3G48770]	2.99775	2.69849	1.1221e-30	1.9928e-28
AT3G45095	NA		transposable_element	transposable element gene [Source:TAIR;Acc:AT3G45095]	2.97444	1.36381	1.3831e-20	1.4201e-18
AT1G01355	6241268		protein_coding	Putative endonuclease or glycosyl hydrolase [Source:TAIR;Acc:AT1G01355]	2.97018	-1.86874	5.2971e-06	9.6285e-05
AT3G10590	820227		protein_coding	Duplicated homeodomain-like superfamily protein [Source:TAIR;Acc:AT3G10590]	2.96919	-2.30858	0.0059557	0.035634
AT2G29370	817486		protein_coding	NAD(P)-binding Rossmann-fold superfamily protein [Source:TAIR;Acc:AT2G29370]	2.96541	-1.09363	1.6842e-05	0.00026485
AT3G14370	820658	WAG2	protein_coding	Protein kinase superfamily protein [Source:TAIR;Acc:AT3G14370]	2.96025	0.946084	4.7436e-08	1.3626e-06
AT1G12980	837856	ESR1	protein_coding	Integrase-type DNA-binding superfamily protein [Source:TAIR;Acc:AT1G12980]	2.95705	-1.79512	0.00065406	0.0058875
AT1G69600	843296	ZFHD1	protein_coding	zinc finger homeodomain 1 [Source:TAIR;Acc:AT1G69600]	2.95479	-1.16954	8.0084e-05	0.0010019
AT4G21230	827872	CRK27	protein_coding	cysteine-rich RLK (RECEPTOR-like protein kinase) 27 [Source:TAIR;Acc:AT4G21230]	2.95326	0.368122	1.4428e-13	9.0289e-12
AT1G54280	841869	ALA6	protein_coding	ATPase E1-E2 type family protein / haloacid dehalogenase-like hydrolase family protein [Source:TAIR;Acc:AT1G54280]	2.95164	0.0908731	8.2981e-09	2.7784e-07
AT2G35070	818072		protein_coding	unknown protein; FUNCTIONS IN: molecular_function unknown; INVOLVED IN: pollen tube development, pollen development; LOCATED IN: mitochondrion; BEST Arabidopsis thaliana protein match is: Protein of unknown function (DUF1640) (TAIR:AT2G35090.1); Has /.../ast hits to 62 proteins in 11 species: Archae - 0; Bacteria - 0; Metazoa - 0; Fungi - 0; Plants - 62; Viruses - 0; Other Eukaryotes - 0 (source:…	2.94851	0.0682485	6.8271e-08	1.9069e-06
AT5G23190	832383	CYP86B1	protein_coding	cytochrome P450, family 86, subfamily B, polypeptide 1 [Source:TAIR;Acc:AT5G23190]	2.94246	-1.53029	2.0646e-05	0.0003168
AT3G60650	825236		protein_coding	unknown protein; Has 10 Blast hits to 10 proteins in 5 species: Archae - 0; Bacteria - 0; Metazoa - 0; Fungi - 0; Plants - 10; Viruses - 0; Other Eukaryotes - 0 (source: NCBI BLink). [Source:TAIR;Acc:AT3G60650]	2.93143	0.377701	7.8232e-13	4.6312e-11
AT5G02210	831804		protein_coding	GCK domain-containing protein [Source:TAIR;Acc:AT5G02210]	2.92949	-2.13286	0.00061581	0.0055988
AT1G62240	842521		protein_coding	unknown protein; FUNCTIONS IN: molecular_function unknown; INVOLVED IN: biological_process unknown; LOCATED IN: endomembrane system; Has 186248 Blast hits to 53970 proteins in 2688 species: Archae - 469; Bacteria - 57770; Metazoa - 55630; Fungi - 12 /.../lants - 17666; Viruses - 2624; Other Eukaryotes - 39734 (source: NCBI BLink). [Source:TAIR;Acc:AT1G62240]	2.92257	0.595766	3.3949e-09	1.2207e-07
AT1G29280	839802	WRKY65	protein_coding	WRKY DNA-binding protein 65 [Source:TAIR;Acc:AT1G29280]	2.9121	2.09718	1.3379e-23	1.6666e-21
AT3G30530	822767	ATBZIP42	protein_coding	basic leucine-zipper 42 [Source:TAIR;Acc:AT3G30530]	2.90336	-1.54697	0.00025405	0.0026466
AT2G13431	NA		transposable_element	other RNA [Source:TAIR;Acc:AT2G13431]	2.90313	-1.63186	8.1572e-05	0.0010171
AT5G15500	831403		protein_coding	Ankyrin repeat family protein [Source:TAIR;Acc:AT5G15500]	2.89006	1.59733	2.4103e-07	6.0221e-06
AT5G59330	836052		protein_coding	Bifunctional inhibitor/lipid-transfer protein/seed storage 2S albumin superfamily protein [Source:TAIR;Acc:AT5G59330]	2.88998	0.874686	1.85e-11	9.2093e-10
AT5G24640	832535		protein_coding	unknown protein; BEST Arabidopsis thaliana protein match is: unknown protein (TAIR:AT2G41730.1); Has 1807 Blast hits to 1807 proteins in 277 species: Archae - 0; Bacteria - 0; Metazoa - 736; Fungi - 347; Plants - 385; Viruses - 0; Other Eukaryotes - /.../source: NCBI BLink). [Source:TAIR;Acc:AT5G24640]	2.87298	-0.718187	5.4874e-05	0.00073028
AT3G44716	823600		protein_coding	unknown protein; FUNCTIONS IN: molecular_function unknown; INVOLVED IN: biological_process unknown; LOCATED IN: endomembrane system; Has 13 Blast hits to 13 proteins in 6 species: Archae - 0; Bacteria - 0; Metazoa - 0; Fungi - 0; Plants - 13; Viruse /.../ Other Eukaryotes - 0 (source: NCBI BLink). [Source:TAIR;Acc:AT3G44716]	2.86926	2.58576	1.1895e-28	1.8949e-26
AT5G64060	836527	anac103	protein_coding	NAC domain containing protein 103 [Source:TAIR;Acc:AT5G64060]	2.86546	2.85648	7.0007e-24	8.8465e-22
AT2G01610	814690		protein_coding	Plant invertase/pectin methylesterase inhibitor superfamily protein [Source:TAIR;Acc:AT2G01610]	2.86395	3.62638	3.9132e-29	6.5513e-27
AT3G24300	822018	AMT1;3	protein_coding	ammonium transporter 1;3 [Source:TAIR;Acc:AT3G24300]	2.86248	-1.09152	1.4026e-05	0.00022631
AT5G09480	830807		protein_coding	hydroxyproline-rich glycoprotein family protein [Source:TAIR;Acc:AT5G09480]	2.85824	-1.23099	0.0035461	0.023662
AT1G53990	841837	GLIP3	protein_coding	GDSL-motif lipase 3 [Source:TAIR;Acc:AT1G53990]	2.85289	-0.809004	7.1396e-06	0.00012544
AT3G49970	824159		protein_coding	Phototropic-responsive NPH3 family protein [Source:TAIR;Acc:AT3G49970]	2.84224	0.195553	1.0134e-10	4.5454e-09
AT3G02590	820687	HDF7	protein_coding	Fatty acid hydroxylase superfamily protein [Source:TAIR;Acc:AT3G02590]	2.83973	-1.34497	0.0052145	0.032129
AT2G30660	817616		protein_coding	ATP-dependent caseinolytic (Clp) protease/crotonase family protein [Source:TAIR;Acc:AT2G30660]	2.83379	0.193988	1.4569e-10	6.3398e-09
AT1G50190	3767425		protein_coding	Cysteine/Histidine-rich C1 domain family protein [Source:TAIR;Acc:AT1G50190]	2.82476	-0.404673	2.2862e-06	4.5331e-05
AT5G53390	835420		protein_coding	O-acyltransferase (WSD1-like) family protein [Source:TAIR;Acc:AT5G53390]	2.82402	-1.15014	6.2888e-05	0.00081708
AT3G28570	822487		protein_coding	P-loop containing nucleoside triphosphate hydrolases superfamily protein [Source:TAIR;Acc:AT3G28570]	2.82331	0.759296	7.5229e-12	4.0108e-10
AT4G01390	828075		protein_coding	TRAF-like family protein [Source:TAIR;Acc:AT4G01390]	2.82245	2.55757	1.6072e-20	1.6374e-18
AT5G24910	832560	CYP714A1	protein_coding	cytochrome P450, family 714, subfamily A, polypeptide 1 [Source:TAIR;Acc:AT5G24910]	2.81811	-0.567885	0.00015047	0.0017003
AT4G39340	830089	EC1.4	protein_coding	Protein of unknown function (DUF1278) [Source:TAIR;Acc:AT4G39340]	2.8175	-1.94418	0.00099651	0.0083922
AT5G43350	834353	ATPT1	protein_coding	phosphate transporter 1;1 [Source:TAIR;Acc:AT5G43350]	2.81686	-2.02873	0.00090744	0.0077733
AT3G56891	6240272		protein_coding	Heavy metal transport/detoxification superfamily protein [Source:TAIR;Acc:AT3G56891]	2.81624	-1.29332	0.000347	0.00346
AT4G04170	NA		transposable_element	transposable element gene [Source:TAIR;Acc:AT4G04170]	2.81371	-1.16493	8.7449e-05	0.0010776
AT2G35950	818168	EDA12	protein_coding	embryo sac development arrest 12 [Source:TAIR;Acc:AT2G35950]	2.81263	-0.707527	1.1158e-05	0.00018527
AT1G30660	839946	T5I8.11	protein_coding	nucleic acid binding;nucleic acid binding [Source:TAIR;Acc:AT1G30660]	2.81258	0.745803	3.6217e-13	2.1984e-11
AT1G54000	841838		protein_coding	GDSL-like Lipase/Acylhydrolase superfamily protein [Source:TAIR;Acc:AT1G54000]	2.80178	3.4574	7.3889e-21	7.6763e-19
AT1G49250	841349		protein_coding	ATP-dependent DNA ligase [Source:TAIR;Acc:AT1G49250]	2.80055	-2.07964	0.0069171	0.040241
AT4G34880	829640		protein_coding	Amidase family protein [Source:TAIR;Acc:AT4G34880]	2.79541	-0.429545	1.4139e-09	5.332e-08
AT2G27550	817302	ATC	protein_coding	centroradialis [Source:TAIR;Acc:AT2G27550]	2.78542	-0.854622	0.0018611	0.014024
AT1G33950	840292		protein_coding	Avirulence induced gene (AIG1) family protein [Source:TAIR;Acc:AT1G33950]	2.78499	-1.18664	0.0080234	0.045313
AT5G61120	836233		protein_coding	BEST Arabidopsis thaliana protein match is: Polynucleotidyl transferase, ribonuclease H-like superfamily protein (TAIR:AT5G61090.1); Has 125 Blast hits to 115 proteins in 16 species: Archae - 0; Bacteria - 0; Metazoa - 22; Fungi - 0; Plants - 102; V /.../ - 0; Other Eukaryotes - 1 (source: NCBI BLink). [Source:TAIR;Acc:AT5G61120]	2.77709	-1.2539	8.6615e-05	0.0010703
AT3G30122	NA		pseudogene	pseudogene similar to peptide chain release factor protein [Source:TAIR;Acc:AT3G30122]	2.77569	1.62849	2.7724e-18	2.4786e-16
AT5G55270	835620		protein_coding	Protein of unknown function (DUF295) [Source:TAIR;Acc:AT5G55270]	2.76734	1.80977	2.521e-14	1.7078e-12
AT5G46590	834702	anac096	protein_coding	NAC domain containing protein 96 [Source:TAIR;Acc:AT5G46590]	2.76587	0.056804	1.5489e-09	5.8324e-08
AT2G21640	816702		protein_coding	Encodes a protein of unknown function that is a marker for oxidative stress response. [Source:TAIR;Acc:AT2G21640]	2.7648	4.88584	7.1859e-55	2.6982e-52
AT5G35575	NA		transposable_element	transposable element gene [Source:TAIR;Acc:AT5G35575]	2.76152	-0.430467	1.439e-05	0.00023147
AT3G46480	823798		protein_coding	2-oxoglutarate (2OG) and Fe(II)-dependent oxygenase superfamily protein [Source:TAIR;Acc:AT3G46480]	2.75865	-1.77429	0.0001822	0.0019962
AT1G53080	841742		protein_coding	Legume lectin family protein [Source:TAIR;Acc:AT1G53080]	2.75611	2.30378	7.5751e-24	9.5265e-22
AT4G11350	826737		protein_coding	Protein of unknown function (DUF604) [Source:TAIR;Acc:AT4G11350]	2.754	0.996893	4.0502e-08	1.1855e-06
AT1G29860	839864	WRKY71	protein_coding	WRKY DNA-binding protein 71 [Source:TAIR;Acc:AT1G29860]	2.75275	-0.393168	3.7412e-05	0.00052556
AT5G14750	831327	WER	protein_coding	myb domain protein 66 [Source:TAIR;Acc:AT5G14750]	2.75271	-1.21219	2.6223e-06	5.1207e-05
AT1G44608	841034		protein_coding	unknown protein; CONTAINS InterPro DOMAIN/s: Protein of unknown function DUF740 (InterPro:IPR008004); BEST Arabidopsis thaliana protein match is: unknown protein (TAIR:AT1G21830.1); Has 49 Blast hits to 49 proteins in 12 species: Archae - 0; Bacteri /.../ Metazoa - 0; Fungi - 0; Plants - 49; Viruses - 0; Other Eukaryotes - 0 (source: NCBI BLink). [Source:TAIR;Acc:AT1G44608]	2.75109	-0.451281	1.2064e-07	3.2061e-06
AT3G21770	821731	PER30	protein_coding	Peroxidase superfamily protein [Source:TAIR;Acc:AT3G21770]	2.74133	3.60093	1.976e-17	1.6808e-15
AT2G22920	816823	SCPL12	protein_coding	serine carboxypeptidase-like 12 [Source:TAIR;Acc:AT2G22920]	2.74085	-0.397877	3.0104e-08	9.0947e-07
AT5G11410	831012		protein_coding	Protein kinase superfamily protein [Source:TAIR;Acc:AT5G11410]	2.74031	1.87029	1.2233e-13	7.7479e-12
AT2G18720	816387		protein_coding	Translation elongation factor EF1A/initiation factor IF2gamma family protein [Source:TAIR;Acc:AT2G18720]	2.73769	0.525973	1.987e-13	1.2289e-11
AT1G20900	838683	ESC	protein_coding	Predicted AT-hook DNA-binding family protein [Source:TAIR;Acc:AT1G20900]	2.72906	0.602473	9.5389e-09	3.1611e-07
AT1G30080	839887		protein_coding	Glycosyl hydrolase superfamily protein [Source:TAIR;Acc:AT1G30080]	2.71972	-1.48075	3.7911e-05	0.00053144
AT3G28270	822453		protein_coding	Protein of unknown function (DUF677) [Source:TAIR;Acc:AT3G28270]	2.71546	4.16485	4.3506e-08	1.2622e-06
AT5G49350	3771473		protein_coding	Glycine-rich protein family [Source:TAIR;Acc:AT5G49350]	2.71309	-2.17674	0.0022325	0.016182
AT1G02940	839479	ATGSTF5	protein_coding	glutathione S-transferase (class phi) 5 [Source:TAIR;Acc:AT1G02940]	2.71141	-1.18844	9.3344e-05	0.0011364
AT4G24000	828500	ATCSLG2	protein_coding	cellulose synthase like G2 [Source:TAIR;Acc:AT4G24000]	2.71131	1.45801	2.5755e-05	0.00038267
AT5G64685	NA		transposable_element	transposable element gene [Source:TAIR;Acc:AT5G64685]	2.70553	-0.766748	7.2093e-06	0.0001264
AT1G69880	843324	ATH8	protein_coding	thioredoxin H-type 8 [Source:TAIR;Acc:AT1G69880]	2.70356	0.417278	1.8853e-06	3.8236e-05
AT2G36750	818247	UGT73C1	protein_coding	UDP-glucosyl transferase 73C1 [Source:TAIR;Acc:AT2G36750]	2.69883	-1.19959	0.0026853	0.018751
AT5G26270	832696		protein_coding	unknown protein; Has 1807 Blast hits to 1807 proteins in 277 species: Archae - 0; Bacteria - 0; Metazoa - 736; Fungi - 347; Plants - 385; Viruses - 0; Other Eukaryotes - 339 (source: NCBI BLink). [Source:TAIR;Acc:AT5G26270]	2.67868	2.21049	1.5027e-21	1.6321e-19
AT2G16140	NA		transposable_element	transposable element gene [Source:TAIR;Acc:AT2G16140]	2.66465	-1.67599	0.00010889	0.0012951
AT2G28780	817427		protein_coding	unknown protein; INVOLVED IN: biological_process unknown; LOCATED IN: mitochondrion; EXPRESSED IN: inflorescence meristem, root, flower; EXPRESSED DURING: petal differentiation and expansion stage; CONTAINS InterPro DOMAIN/s: Protein of unknown func /.../UF939, bacterial (InterPro:IPR010343); BEST Arabidopsis thaliana protein match is: unknown protein (TAIR:AT3G09450.1); Has 671 Blast hits to 667…	2.66236	0.352214	4.7526e-07	1.1193e-05
AT5G38940	833886		protein_coding	RmlC-like cupins superfamily protein [Source:TAIR;Acc:AT5G38940]	2.65781	4.17407	9.1846e-15	6.5069e-13
AT5G09970	830858	CYP78A7	protein_coding	cytochrome P450, family 78, subfamily A, polypeptide 7 [Source:TAIR;Acc:AT5G09970]	2.6538	1.24455	1.9402e-08	6.1146e-07
AT1G17400	838312		protein_coding	unknown protein; BEST Arabidopsis thaliana protein match is: unknown protein (TAIR:AT1G72490.1); Has 30201 Blast hits to 17322 proteins in 780 species: Archae - 12; Bacteria - 1396; Metazoa - 17338; Fungi - 3422; Plants - 5037; Viruses - 0; Other Eu /.../es - 2996 (source: NCBI BLink). [Source:TAIR;Acc:AT1G17400]	2.65179	-1.17017	0.00017666	0.0019502
AT2G25810	817123	TIP4;1	protein_coding	tonoplast intrinsic protein 4;1 [Source:TAIR;Acc:AT2G25810]	2.65003	1.30386	1.1863e-12	6.8832e-11
AT5G28230	NA		pseudogene	pseudogene, similar to glucose-6-phosphate/phosphate-translocator precursor, contains similarity to glucose-6-phosphate/phosphate-translocator precursors; blastp match of 78% identity and 1.6e-75 P-value to GP [Source:TAIR;Acc:AT5G28230]	2.64462	-2.00566	0.0022076	0.016016
AT2G35742	NA		snoRNA	snoRNA [Source:TAIR;Acc:AT2G35742]	2.63825	-2.52842	0.0052708	0.032437
AT4G30170	829140	PER45	protein_coding	Peroxidase family protein [Source:TAIR;Acc:AT4G30170]	2.63632	-1.51678	0.0022044	0.016005
AT5G58610	835975		protein_coding	PHD finger transcription factor, putative [Source:TAIR;Acc:AT5G58610]	2.63139	2.31196	2.6455e-19	2.5103e-17
AT2G37870	818363		protein_coding	Bifunctional inhibitor/lipid-transfer protein/seed storage 2S albumin superfamily protein [Source:TAIR;Acc:AT2G37870]	2.63102	0.711168	0.0014567	0.01149
AT1G06350	837146		protein_coding	Fatty acid desaturase family protein [Source:TAIR;Acc:AT1G06350]	2.62882	2.81654	3.4589e-21	3.7108e-19
AT5G48090	834861	ELP1	protein_coding	EDM2-like protein1 [Source:TAIR;Acc:AT5G48090]	2.61792	0.28658	1.1467e-09	4.4129e-08
AT2G41810	818780		protein_coding	Protein of unknown function, DUF642 [Source:TAIR;Acc:AT2G41810]	2.61265	-1.59163	4.795e-05	0.00064798
AT3G16430	820891	JAL31	protein_coding	jacalin-related lectin 31 [Source:TAIR;Acc:AT3G16430]	2.60484	0.319861	1.1358e-07	3.0401e-06
AT1G03620	839448		protein_coding	ELMO/CED-12 family protein [Source:TAIR;Acc:AT1G03620]	2.60479	1.28943	1.0649e-11	5.5317e-10
AT2G18010	816313		protein_coding	SAUR-like auxin-responsive protein family [Source:TAIR;Acc:AT2G18010]	2.60326	0.535631	7.8303e-06	0.00013618
AT5G59520	836071	ZIP2	protein_coding	ZRT/IRT-like protein 2 [Source:TAIR;Acc:AT5G59520]	2.6011	-0.763934	0.00060656	0.0055203
AT2G02120	814743	PDF2.1	protein_coding	Scorpion toxin-like knottin superfamily protein [Source:TAIR;Acc:AT2G02120]	2.59974	-1.09396	4.2953e-08	1.2502e-06
AT1G36680	NA		transposable_element	transposable element gene [Source:TAIR;Acc:AT1G36680]	2.59459	-1.00913	9.6802e-06	0.00016394
AT5G14000	831248	anac084	protein_coding	NAC domain containing protein 84 [Source:TAIR;Acc:AT5G14000]	2.59344	0.358296	6.2677e-13	3.7441e-11
AT1G63990	842702	SPO11-2	protein_coding	sporulation 11-2 [Source:TAIR;Acc:AT1G63990]	2.59273	-1.95652	0.0019475	0.014559
AT3G61390	825311	PUB36	protein_coding	RING/U-box superfamily protein [Source:TAIR;Acc:AT3G61390]	2.59091	-0.309047	3.3641e-05	0.00048003
AT3G44805	823614		protein_coding	TRAF-like superfamily protein [Source:TAIR;Acc:AT3G44805]	2.58781	-1.32551	7.3094e-07	1.6393e-05
AT2G45570	819165	CYP76C2	protein_coding	cytochrome P450, family 76, subfamily C, polypeptide 2 [Source:TAIR;Acc:AT2G45570]	2.58605	-0.187016	8.8665e-07	1.9525e-05
AT1G02310	839444	MAN1	protein_coding	Glycosyl hydrolase superfamily protein [Source:TAIR;Acc:AT1G02310]	2.58438	-2.44371	0.0058505	0.035188
AT4G38290	829986		protein_coding	Haemolysin-III related integral membrane protein [Source:TAIR;Acc:AT4G38290]	2.5838	0.862941	1.6355e-14	1.1313e-12
AT3G48840	824045		protein_coding	RNA-binding (RRM/RBD/RNP motifs) family protein [Source:TAIR;Acc:AT3G48840]	2.57674	-2.07085	0.0016541	0.012755
AT5G65800	836709	ACS5	protein_coding	ACC synthase 5 [Source:TAIR;Acc:AT5G65800]	2.56797	1.09338	8.5747e-07	1.9003e-05
AT4G13235	826940	EDA21	protein_coding	embryo sac development arrest 21 [Source:TAIR;Acc:AT4G13235]	2.56159	-2.17572	0.0010118	0.0084895
AT3G20470	3768804	GRP-5	protein_coding	glycine-rich protein 5 [Source:TAIR;Acc:AT3G20470]	2.55912	6.344	3.9108e-28	6.1185e-26
AT1G22065	6240889		protein_coding	unknown protein; FUNCTIONS IN: molecular_function unknown; INVOLVED IN: biological_process unknown; LOCATED IN: cellular_component unknown; BEST Arabidopsis thaliana protein match is: unknown protein (TAIR:AT1G77885.1); Has 30201 Blast hits to 17322 /.../ins in 780 species: Archae - 12; Bacteria - 1396; Metazoa - 17338; Fungi - 3422; Plants - 5037; Viruses - 0; Other Eukaryotes - 2996 (source: NC…	2.55462	-0.337321	3.1627e-08	9.533e-07
AT5G44480	834475	DUR	protein_coding	NAD(P)-binding Rossmann-fold superfamily protein [Source:TAIR;Acc:AT5G44480]	2.55447	1.88225	1.0029e-13	6.4607e-12
AT3G50400	824204		protein_coding	GDSL-like Lipase/Acylhydrolase superfamily protein [Source:TAIR;Acc:AT3G50400]	2.55004	-2.16074	0.00094388	0.008021
AT4G22485	5008156		protein_coding	Bifunctional inhibitor/lipid-transfer protein/seed storage 2S albumin superfamily protein [Source:TAIR;Acc:AT4G22485]	2.54892	7.9163	6.4542e-10	2.6019e-08
AT1G18835	5007704	MIF3	protein_coding	mini zinc finger [Source:TAIR;Acc:AT1G18835]	2.54845	-1.71724	3.8187e-05	0.00053502
AT2G25470	817085	AtRLP21	protein_coding	receptor like protein 21 [Source:TAIR;Acc:AT2G25470]	2.54732	0.518131	4.0365e-09	1.4337e-07
AT3G56890	824856		protein_coding	F-box associated ubiquitination effector family protein [Source:TAIR;Acc:AT3G56890]	2.54685	-0.388306	1.7248e-07	4.4445e-06
AT5G36870	833654	ATGSL09	protein_coding	glucan synthase-like 9 [Source:TAIR;Acc:AT5G36870]	2.54429	-2.37619	0.0033194	0.022363
AT3G22860	821858	TIF3C2	protein_coding	eukaryotic translation initiation factor 3 subunit C2 [Source:TAIR;Acc:AT3G22860]	2.53667	-1.00805	0.0017815	0.013525
AT2G38250	818404	GT-3B	protein_coding	Homeodomain-like superfamily protein [Source:TAIR;Acc:AT2G38250]	2.53653	2.65808	1.6961e-16	1.3591e-14
AT5G10100	830874	TPPI	protein_coding	Haloacid dehalogenase-like hydrolase (HAD) superfamily protein [Source:TAIR;Acc:AT5G10100]	2.53283	-0.683533	0.0001429	0.0016292
AT3G27620	822384	AOX1C	protein_coding	alternative oxidase 1C [Source:TAIR;Acc:AT3G27620]	2.52434	0.385642	9.4854e-12	4.9763e-10
AT4G01930	828198		protein_coding	Cysteine/Histidine-rich C1 domain family protein [Source:TAIR;Acc:AT4G01930]	2.5231	-1.78517	0.00013993	0.0016005
AT1G76930	844028	ATEXT4	protein_coding	extensin 4 [Source:TAIR;Acc:AT1G76930]	2.51922	7.81489	4.6635e-14	3.1032e-12
AT1G63390	842645		protein_coding	FAD/NAD(P)-binding oxidoreductase family protein [Source:TAIR;Acc:AT1G63390]	2.51149	1.61184	1.8542e-16	1.4813e-14
AT5G13330	831174	Rap2.6L	protein_coding	related to AP2 6l [Source:TAIR;Acc:AT5G13330]	2.50919	2.13656	5.7121e-17	4.6918e-15
AT5G60630	836184		protein_coding	FUNCTIONS IN: molecular_function unknown; INVOLVED IN: biological_process unknown; LOCATED IN: endomembrane system; EXPRESSED IN: 17 plant structures; EXPRESSED DURING: 6 growth stages; BEST Arabidopsis thaliana protein match is: hydroxyproline-rich /.../protein family protein (TAIR:AT3G45230.1); Has 1807 Blast hits to 1807 proteins in 277 species: Archae - 0; Bacteria - 0; Metazoa - 736; Fungi -…	2.50683	-1.12311	1.3177e-07	3.4668e-06
AT3G26550	822263		protein_coding	Cysteine/Histidine-rich C1 domain family protein [Source:TAIR;Acc:AT3G26550]	2.5068	-0.952996	0.00016556	0.0018478
AT4G12440	826856	APT4	protein_coding	adenine phosphoribosyl transferase 4 [Source:TAIR;Acc:AT4G12440]	2.50314	-1.34974	1.2408e-06	2.6365e-05
AT5G51480	835222	SKS2	protein_coding	SKU5 similar 2 [Source:TAIR;Acc:AT5G51480]	2.49558	0.705586	9.4433e-10	3.6881e-08
AT1G19610	838548	LCR78	protein_coding	Arabidopsis defensin-like protein [Source:TAIR;Acc:AT1G19610]	2.48769	1.9095	1.3376e-09	5.0731e-08
AT1G04500	839510		protein_coding	CCT motif family protein [Source:TAIR;Acc:AT1G04500]	2.48097	-1.46605	0.00016516	0.0018449
AT5G51920	835267		protein_coding	Pyridoxal phosphate (PLP)-dependent transferases superfamily protein [Source:TAIR;Acc:AT5G51920]	2.48009	0.747268	1.1756e-08	3.8148e-07
AT5G06720	830561	ATPA2	protein_coding	peroxidase 2 [Source:TAIR;Acc:AT5G06720]	2.47601	1.87807	1.2024e-15	9.0039e-14
AT4G15440	827215	HPL1	protein_coding	hydroperoxide lyase 1 [Source:TAIR;Acc:AT4G15440]	2.46837	4.34853	1.8057e-09	6.7514e-08
AT4G19570	827699		protein_coding	Chaperone DnaJ-domain superfamily protein [Source:TAIR;Acc:AT4G19570]	2.46718	-1.4457	0.0001881	0.0020591
AT3G57950	824964		protein_coding	unknown protein; FUNCTIONS IN: molecular_function unknown; INVOLVED IN: biological_process unknown; LOCATED IN: chloroplast; EXPRESSED IN: 9 plant structures; EXPRESSED DURING: 4 anthesis, C globular stage, petal differentiation and expansion stage; /.../Arabidopsis thaliana protein match is: unknown protein (TAIR:AT2G42180.1); Has 81 Blast hits to 81 proteins in 11 species: Archae - 0; Bacteria …	2.46398	-0.6929	0.00024898	0.0026051
AT1G10540	837595	ATNAT8	protein_coding	nucleobase-ascorbate transporter 8 [Source:TAIR;Acc:AT1G10540]	2.46152	0.481988	1.2035e-09	4.6111e-08
AT3G44790	823610		protein_coding	TRAF-like family protein [Source:TAIR;Acc:AT3G44790]	2.46056	-0.898177	1.1243e-06	2.4142e-05
AT1G23560	838966		protein_coding	Domain of unknown function (DUF220) [Source:TAIR;Acc:AT1G23560]	2.45937	-0.672151	6.3821e-08	1.7911e-06
AT4G02700	828201	SULTR3;2	protein_coding	sulfate transporter 3;2 [Source:TAIR;Acc:AT4G02700]	2.45785	0.961773	2.216e-14	1.5089e-12
AT2G07682	NA		transposable_element	transposable element gene [Source:TAIR;Acc:AT2G07682]	2.45467	-2.23789	0.0025592	0.018019
AT4G21680	828255	NRT1.8	protein_coding	NITRATE TRANSPORTER 1.8 [Source:TAIR;Acc:AT4G21680]	2.4499	1.17954	0.0015942	0.012373
AT5G15140	831366		protein_coding	Galactose mutarotase-like superfamily protein [Source:TAIR;Acc:AT5G15140]	2.44842	-2.56016	0.0053793	0.032961
AT5G12330	831108	LRP1	protein_coding	Lateral root primordium (LRP) protein-related [Source:TAIR;Acc:AT5G12330]	2.44569	1.60719	9.4286e-11	4.2462e-09
AT5G34790	NA		transposable_element	transposable element gene [Source:TAIR;Acc:AT5G34790]	2.44216	2.21933	5.4867e-17	4.5208e-15
AT5G54060	835489	UF3GT	protein_coding	UDP-glucose:flavonoid 3-o-glucosyltransferase [Source:TAIR;Acc:AT5G54060]	2.43755	1.10472	1.8999e-05	0.0002941
AT2G37370	818313		protein_coding	unknown protein; BEST Arabidopsis thaliana protein match is: unknown protein (TAIR:AT5G13560.1); Has 30201 Blast hits to 17322 proteins in 780 species: Archae - 12; Bacteria - 1396; Metazoa - 17338; Fungi - 3422; Plants - 5037; Viruses - 0; Other Eu /.../es - 2996 (source: NCBI BLink). [Source:TAIR;Acc:AT2G37370]	2.4281	-0.487476	1.3974e-06	2.9266e-05
AT4G08770	826447	Prx37	protein_coding	Peroxidase superfamily protein [Source:TAIR;Acc:AT4G08770]	2.42008	3.54898	1.6792e-20	1.704e-18
AT1G15870	838157		protein_coding	Mitochondrial glycoprotein family protein [Source:TAIR;Acc:AT1G15870]	2.41595	2.20685	6.101e-18	5.3632e-16
AT5G59530	836072		protein_coding	2-oxoglutarate (2OG) and Fe(II)-dependent oxygenase superfamily protein [Source:TAIR;Acc:AT5G59530]	2.41033	-0.711487	0.0004352	0.0041808
AT5G52300	835306	RD29B	protein_coding	CAP160 protein [Source:TAIR;Acc:AT5G52300]	2.41012	1.45853	5.6932e-08	1.6142e-06
AT4G10380	826630	NIP5;1	protein_coding	NOD26-like intrinsic protein 5;1 [Source:TAIR;Acc:AT4G10380]	2.40198	3.40769	8.3045e-15	5.9153e-13
AT1G23760	838987	JP630	protein_coding	BURP domain-containing protein [Source:TAIR;Acc:AT1G23760]	2.39977	0.777757	4.2631e-10	1.759e-08
AT1G04425	NA		ncRNA	other RNA [Source:TAIR;Acc:AT1G04425]	2.39483	2.67419	1.6986e-23	2.106e-21
AT1G63070	842610		protein_coding	pentatricopeptide (PPR) repeat-containing protein [Source:TAIR;Acc:AT1G63070]	2.39464	-1.38182	1.2299e-05	0.00020204
AT4G22390	828334		protein_coding	F-box associated ubiquitination effector family protein [Source:TAIR;Acc:AT4G22390]	2.39332	0.949868	1.0137e-15	7.6561e-14
AT2G16570	816156	ATASE	protein_coding	GLN phosphoribosyl pyrophosphate amidotransferase 1 [Source:TAIR;Acc:AT2G16570]	2.37385	1.70695	6.5672e-12	3.5194e-10
AT2G02990	814828	RNS1	protein_coding	ribonuclease 1 [Source:TAIR;Acc:AT2G02990]	2.37197	1.21394	2.8247e-08	8.5931e-07
AT5G43180	834336		protein_coding	Protein of unknown function, DUF599 [Source:TAIR;Acc:AT5G43180]	2.37094	0.089446	4.6111e-07	1.087e-05
AT1G76952	5007852	IDL5	protein_coding	inflorescence deficient in abscission (IDA)-like 5 [Source:TAIR;Acc:AT1G76952]	2.37066	-1.59534	0.00014636	0.0016603
AT2G15030	NA		pseudogene	pseudogene, similar to LD40380p, blastp match of 31% identity and 2.1e-06 P-value to GP [Source:TAIR;Acc:AT2G15030]	2.36991	0.451766	3.2438e-08	9.733e-07
AT2G26750	817216		protein_coding	alpha/beta-Hydrolases superfamily protein [Source:TAIR;Acc:AT2G26750]	2.3675	-0.267024	8.9836e-07	1.9726e-05
AT1G73040	843635		protein_coding	Mannose-binding lectin superfamily protein [Source:TAIR;Acc:AT1G73040]	2.36707	1.48846	2.4841e-08	7.6544e-07
AT5G34800	NA		transposable_element	transposable element gene [Source:TAIR;Acc:AT5G34800]	2.36634	2.29101	6.743e-12	3.6023e-10
AT3G05905	NA		ncRNA	other RNA [Source:TAIR;Acc:AT3G05905]	2.36616	-2.10663	0.0069801	0.0405
AT5G13580	831202	ABCG6	protein_coding	ABC-2 type transporter family protein [Source:TAIR;Acc:AT5G13580]	2.36393	-1.17474	0.0017805	0.013525
AT5G19097	NA		transposable_element	transposable element gene [Source:TAIR;Acc:AT5G19097]	2.35676	0.814376	4.4914e-12	2.4492e-10
AT2G47010	819315		protein_coding	unknown protein; FUNCTIONS IN: molecular_function unknown; INVOLVED IN: biological_process unknown; LOCATED IN: endomembrane system; EXPRESSED IN: 17 plant structures; EXPRESSED DURING: 10 growth stages; BEST Arabidopsis thaliana protein match is: u /.../ protein (TAIR:AT1G17030.1); Has 72 Blast hits to 72 proteins in 13 species: Archae - 0; Bacteria - 0; Metazoa - 0; Fungi - 0; Plants - 71; Viru…	2.35647	3.1341	1.1251e-15	8.4734e-14
AT1G01640	839534		protein_coding	BTB/POZ domain-containing protein [Source:TAIR;Acc:AT1G01640]	2.34891	2.72292	1.6525e-19	1.5852e-17
AT5G03435	831834		protein_coding	Ca2+dependent plant phosphoribosyltransferase family protein [Source:TAIR;Acc:AT5G03435]	2.34646	-0.602388	1.7793e-05	0.00027739
AT3G01420	821135	ALPHA-DOX1	protein_coding	Peroxidase superfamily protein [Source:TAIR;Acc:AT3G01420]	2.34573	-1.13401	0.0070149	0.040657
AT4G36000	829756		protein_coding	Pathogenesis-related thaumatin superfamily protein [Source:TAIR;Acc:AT4G36000]	2.33482	-2.19997	0.0044722	0.028469
AT3G45660	823708		protein_coding	Major facilitator superfamily protein [Source:TAIR;Acc:AT3G45660]	2.33477	-1.79109	0.00013238	0.0015268
AT5G45150	834551	RTL3	protein_coding	RNAse THREE-like protein 3 [Source:TAIR;Acc:AT5G45150]	2.33207	1.29122	2.5991e-10	1.109e-08
AT3G50940	824258		protein_coding	P-loop containing nucleoside triphosphate hydrolases superfamily protein [Source:TAIR;Acc:AT3G50940]	2.33022	-1.73658	0.00015386	0.0017342
AT1G77380	844074	AAP3	protein_coding	amino acid permease 3 [Source:TAIR;Acc:AT1G77380]	2.32973	2.07561	1.5933e-14	1.1079e-12
AT4G14819	3770106		protein_coding	Protein of unknown function (DUF1677) [Source:TAIR;Acc:AT4G14819]	2.32875	0.587777	4.0639e-06	7.5805e-05
AT3G59220	825091	PRN	protein_coding	pirin [Source:TAIR;Acc:AT3G59220]	2.32705	1.04022	4.4793e-08	1.2938e-06
AT2G41510	818749	ATCKX1	protein_coding	cytokinin oxidase/dehydrogenase 1 [Source:TAIR;Acc:AT2G41510]	2.32646	2.15657	1.5034e-13	9.3639e-12
AT5G17330	831599	GAD	protein_coding	glutamate decarboxylase [Source:TAIR;Acc:AT5G17330]	2.32126	1.74872	2.9184e-13	1.7881e-11
AT1G71770	843507	PAB5	protein_coding	poly(A)-binding protein 5 [Source:TAIR;Acc:AT1G71770]	2.31844	-0.546166	1.3856e-06	2.9043e-05
AT5G66870	836821	ASL1	protein_coding	ASYMMETRIC LEAVES 2-like 1 [Source:TAIR;Acc:AT5G66870]	2.31758	-1.69066	0.00021628	0.0023137
AT5G38030	833782		protein_coding	MATE efflux family protein [Source:TAIR;Acc:AT5G38030]	2.31689	-1.87424	0.0031996	0.021669
AT5G38280	833810	PR5K	protein_coding	PR5-like receptor kinase [Source:TAIR;Acc:AT5G38280]	2.31097	0.340514	2.8488e-10	1.2058e-08
AT5G50260	835091	CEP1	protein_coding	Cysteine proteinases superfamily protein [Source:TAIR;Acc:AT5G50260]	2.30694	0.262489	3.6767e-07	8.8335e-06
AT5G38930	833885		protein_coding	RmlC-like cupins superfamily protein [Source:TAIR;Acc:AT5G38930]	2.29366	2.28503	1.7447e-12	9.9044e-11
AT1G70130	843349	LECRK52	protein_coding	Concanavalin A-like lectin protein kinase family protein [Source:TAIR;Acc:AT1G70130]	2.29354	-1.94329	0.0037547	0.02477
AT5G25230	832594		protein_coding	Ribosomal protein S5/Elongation factor G/III/V family protein [Source:TAIR;Acc:AT5G25230]	2.29268	0.947571	3.5866e-12	1.9763e-10
AT4G14380	827082		protein_coding	unknown protein; Has 22 Blast hits to 22 proteins in 8 species: Archae - 0; Bacteria - 0; Metazoa - 1; Fungi - 1; Plants - 18; Viruses - 0; Other Eukaryotes - 2 (source: NCBI BLink). [Source:TAIR;Acc:AT4G14380]	2.29262	-0.259252	1.2678e-06	2.6788e-05
AT4G38080	829964		protein_coding	hydroxyproline-rich glycoprotein family protein [Source:TAIR;Acc:AT4G38080]	2.29043	1.82491	1.6311e-06	3.3572e-05
AT1G68360	843165		protein_coding	C2H2 and C2HC zinc fingers superfamily protein [Source:TAIR;Acc:AT1G68360]	2.29001	-0.515979	6.0021e-05	0.00078801
AT1G27045	10723019	ATHB-54	protein_coding	Homeobox-leucine zipper protein family [Source:TAIR;Acc:AT1G27045]	2.28839	-1.18269	0.00042611	0.0041071
AT4G22505	5008157		protein_coding	Bifunctional inhibitor/lipid-transfer protein/seed storage 2S albumin superfamily protein [Source:TAIR;Acc:AT4G22505]	2.28802	8.3197	5.2508e-10	2.143e-08
AT5G39970	833994		protein_coding	catalytics [Source:TAIR;Acc:AT5G39970]	2.28594	0.48326	1.3457e-10	5.8753e-09
AT3G05727	3768785		protein_coding	S locus-related glycoprotein 1 (SLR1) binding pollen coat protein family [Source:TAIR;Acc:AT3G05727]	2.28429	4.80303	1.2599e-13	7.9496e-12
AT4G00390	828200		protein_coding	DNA-binding storekeeper protein-related transcriptional regulator [Source:TAIR;Acc:AT4G00390]	2.28232	0.0215848	1.8481e-07	4.7208e-06
AT4G16892	NA		ncRNA	other RNA [Source:TAIR;Acc:AT4G16892]	2.28192	2.73853	1.2188e-21	1.3348e-19
AT3G18610	821392	PARLL1	protein_coding	nucleolin like 2 [Source:TAIR;Acc:AT3G18610]	2.27064	0.687905	5.3469e-08	1.5292e-06
AT1G66860	843004		protein_coding	Class I glutamine amidotransferase-like superfamily protein [Source:TAIR;Acc:AT1G66860]	2.26957	-1.42672	0.0040053	0.026071
AT5G54400	835528		protein_coding	S-adenosyl-L-methionine-dependent methyltransferases superfamily protein [Source:TAIR;Acc:AT5G54400]	2.26916	-0.165456	9.2799e-06	0.00015797
AT3G22540	821825		protein_coding	Protein of unknown function (DUF1677) [Source:TAIR;Acc:AT3G22540]	2.26651	-1.00745	4.1253e-05	0.00057008
AT1G11700	837714		protein_coding	Protein of unknown function, DUF584 [Source:TAIR;Acc:AT1G11700]	2.26414	2.44247	2.4581e-07	6.1356e-06
AT2G18150	816328	PER15	protein_coding	Peroxidase superfamily protein [Source:TAIR;Acc:AT2G18150]	2.26336	0.391561	0.00022488	0.0023911
AT1G48740	841296		protein_coding	2-oxoglutarate (2OG) and Fe(II)-dependent oxygenase superfamily protein [Source:TAIR;Acc:AT1G48740]	2.26332	-0.0831571	3.7112e-08	1.0985e-06
AT5G52170	835293	HDG7	protein_coding	homeodomain GLABROUS 7 [Source:TAIR;Acc:AT5G52170]	2.25932	-0.131075	5.226e-07	1.2177e-05
AT3G49690	824131	RAX3	protein_coding	myb domain protein 84 [Source:TAIR;Acc:AT3G49690]	2.25874	-0.132538	1.4246e-08	4.5443e-07
AT1G43883	NA		transposable_element	transposable element gene [Source:TAIR;Acc:AT1G43883]	2.2547	-2.35743	0.0034836	0.023286
AT1G47485	841156		protein_coding	Encodes CEP1, a 15-amino-acid peptide, which is mainly expressed in the lateral root primordia. When overexpressed or externally applied, CEP1 arrests root growth. CEP1 is a candidate for a novel peptide plant hormone. [Source:TAIR;Acc:AT1G47485]	2.25426	-2.25348	0.0068623	0.039975
AT2G14820	815970	NPY2	protein_coding	Phototropic-responsive NPH3 family protein [Source:TAIR;Acc:AT2G14820]	2.2541	-2.0251	0.0044798	0.028506
AT3G26770	822290		protein_coding	NAD(P)-binding Rossmann-fold superfamily protein [Source:TAIR;Acc:AT3G26770]	2.2523	-0.317188	2.4308e-08	7.499e-07
AT1G13670	837928		protein_coding	unknown protein; Has 22 Blast hits to 22 proteins in 7 species: Archae - 0; Bacteria - 0; Metazoa - 0; Fungi - 0; Plants - 22; Viruses - 0; Other Eukaryotes - 0 (source: NCBI BLink). [Source:TAIR;Acc:AT1G13670]	2.25217	2.53899	4.7801e-21	5.0257e-19
AT2G40200	818611	BHLH51	protein_coding	basic helix-loop-helix (bHLH) DNA-binding superfamily protein [Source:TAIR;Acc:AT2G40200]	2.25131	-0.660757	2.4556e-05	0.00036692
AT1G08290	837349	WIP3	protein_coding	WIP domain protein 3 [Source:TAIR;Acc:AT1G08290]	2.24797	0.238033	1.086e-10	4.8216e-09
AT1G73330	843668	ATDR4	protein_coding	drought-repressed 4 [Source:TAIR;Acc:AT1G73330]	2.24512	3.79282	2.4813e-07	6.1819e-06
AT5G12280	831103		protein_coding	SWAP (Suppressor-of-White-APricot)/surp RNA-binding domain-containing protein [Source:TAIR;Acc:AT5G12280]	2.24211	-1.35415	0.00029077	0.0029819
AT3G43430	823423		protein_coding	RING/U-box superfamily protein [Source:TAIR;Acc:AT3G43430]	2.23928	3.09737	2.1667e-08	6.7717e-07
AT5G44420	834469	PDF1.2	protein_coding	plant defensin 1.2 [Source:TAIR;Acc:AT5G44420]	2.23684	9.95633	4.0992e-07	9.7329e-06
AT1G65481	6241153		protein_coding	unknown protein; FUNCTIONS IN: molecular_function unknown; INVOLVED IN: biological_process unknown; LOCATED IN: endomembrane system. [Source:TAIR;Acc:AT1G65481]	2.23461	-1.56988	0.00017898	0.0019708
AT1G80540	844393		protein_coding	unknown protein; BEST Arabidopsis thaliana protein match is: unknown protein (TAIR:AT2G12400.1); Has 175 Blast hits to 171 proteins in 20 species: Archae - 0; Bacteria - 0; Metazoa - 2; Fungi - 0; Plants - 171; Viruses - 0; Other Eukaryotes - 2 (sou /.../CBI BLink). [Source:TAIR;Acc:AT1G80540]	2.2344	-1.06365	4.0665e-06	7.5805e-05
AT5G49700	835033		protein_coding	Predicted AT-hook DNA-binding family protein [Source:TAIR;Acc:AT5G49700]	2.23313	2.24992	3.8459e-17	3.1788e-15
AT1G36675	840576		protein_coding	glycine-rich protein [Source:TAIR;Acc:AT1G36675]	2.22548	-1.2565	0.00139	0.011058
AT1G21310	838728	ATEXT3	protein_coding	extensin 3 [Source:TAIR;Acc:AT1G21310]	2.22411	9.40537	3.799e-23	4.6444e-21
AT5G63750	836495	ATARI13	protein_coding	RING/U-box superfamily protein [Source:TAIR;Acc:AT5G63750]	2.22291	-0.762726	0.00022395	0.0023821
AT4G00670	828034		protein_coding	Remorin family protein [Source:TAIR;Acc:AT4G00670]	2.2225	-0.678863	2.5874e-05	0.00038358
AT2G21550	816694		protein_coding	Bifunctional dihydrofolate reductase/thymidylate synthase [Source:TAIR;Acc:AT2G21550]	2.21611	1.46136	8.5549e-10	3.3762e-08
AT3G16450	820893		protein_coding	Mannose-binding lectin superfamily protein [Source:TAIR;Acc:AT3G16450]	2.21579	3.29916	4.5276e-09	1.5909e-07
AT1G19780	838566	ATCNGC8	protein_coding	cyclic nucleotide gated channel 8 [Source:TAIR;Acc:AT1G19780]	2.21256	-1.6192	0.0010017	0.0084308
AT1G33500	840244		protein_coding	unknown protein; Has 30201 Blast hits to 17322 proteins in 780 species: Archae - 12; Bacteria - 1396; Metazoa - 17338; Fungi - 3422; Plants - 5037; Viruses - 0; Other Eukaryotes - 2996 (source: NCBI BLink). [Source:TAIR;Acc:AT1G33500]	2.20949	-2.13281	0.0021666	0.015801
AT3G14700	820698		protein_coding	SART-1 family [Source:TAIR;Acc:AT3G14700]	2.20588	0.974459	1.386e-10	6.0412e-09
AT1G22980	838905		protein_coding	unknown protein; BEST Arabidopsis thaliana protein match is: unknown protein (TAIR:AT1G22970.1); Has 52 Blast hits to 50 proteins in 17 species: Archae - 0; Bacteria - 0; Metazoa - 8; Fungi - 0; Plants - 44; Viruses - 0; Other Eukaryotes - 0 (source /.../ BLink). [Source:TAIR;Acc:AT1G22980]	2.20552	0.0452291	6.2799e-09	2.1662e-07
AT2G48140	819426	EDA4	protein_coding	Bifunctional inhibitor/lipid-transfer protein/seed storage 2S albumin superfamily protein [Source:TAIR;Acc:AT2G48140]	2.20418	-1.11127	0.00085146	0.0073667
AT1G43910	840990		protein_coding	P-loop containing nucleoside triphosphate hydrolases superfamily protein [Source:TAIR;Acc:AT1G43910]	2.20414	3.62784	5.5208e-29	9.1263e-27
AT4G15480	827220	UGT84A1	protein_coding	UDP-Glycosyltransferase superfamily protein [Source:TAIR;Acc:AT4G15480]	2.19662	-1.34242	0.0088202	0.048879
AT5G45440	834580		protein_coding	P-loop containing nucleoside triphosphate hydrolases superfamily protein [Source:TAIR;Acc:AT5G45440]	2.19626	0.686793	3.7377e-08	1.1051e-06
AT4G00870	827990	BHLH14	protein_coding	basic helix-loop-helix (bHLH) DNA-binding superfamily protein [Source:TAIR;Acc:AT4G00870]	2.18873	-0.229413	8.8415e-05	0.001088
AT1G01660	839461	PUB55	protein_coding	RING/U-box superfamily protein [Source:TAIR;Acc:AT1G01660]	2.1853	1.09775	6.0318e-10	2.4391e-08
AT1G26530	839193		protein_coding	PIN domain-like family protein [Source:TAIR;Acc:AT1G26530]	2.18435	0.758455	5.992e-10	2.4267e-08
AT4G19430	827684		protein_coding	unknown protein; FUNCTIONS IN: molecular_function unknown; INVOLVED IN: biological_process unknown; LOCATED IN: chloroplast; EXPRESSED IN: 17 plant structures; EXPRESSED DURING: 13 growth stages; Has 30201 Blast hits to 17322 proteins in 780 species /.../ae - 12; Bacteria - 1396; Metazoa - 17338; Fungi - 3422; Plants - 5037; Viruses - 0; Other Eukaryotes - 2996 (source: NCBI BLink). [Source:TAIR;…	2.1841	0.506051	1.3826e-05	0.00022363
AT5G34795	NA		pseudogene	pseudogene, hypothetical protein [Source:TAIR;Acc:AT5G34795]	2.18232	2.009	3.7625e-13	2.2786e-11
AT4G26950	828802		protein_coding	Protein of unknown function, DUF584 [Source:TAIR;Acc:AT4G26950]	2.1781	-1.01806	0.0038904	0.025511
AT2G47000	819314	MDR4	protein_coding	ATP binding cassette subfamily B4 [Source:TAIR;Acc:AT2G47000]	2.17771	5.35319	4.8409e-27	7.0688e-25
AT3G51060	824270	STY1	protein_coding	Lateral root primordium (LRP) protein-related [Source:TAIR;Acc:AT3G51060]	2.17729	0.0330317	6.3128e-08	1.7746e-06
AT3G17790	821047	ATACP5	protein_coding	purple acid phosphatase 17 [Source:TAIR;Acc:AT3G17790]	2.17223	3.64232	0.0008629	0.0074532
AT2G18050	816317	HIS1-3	protein_coding	histone H1-3 [Source:TAIR;Acc:AT2G18050]	2.17174	3.37255	1.2087e-08	3.9076e-07
AT1G07500	837264		protein_coding	unknown protein; Has 4 Blast hits to 4 proteins in 3 species: Archae - 0; Bacteria - 0; Metazoa - 0; Fungi - 0; Plants - 4; Viruses - 0; Other Eukaryotes - 0 (source: NCBI BLink). [Source:TAIR;Acc:AT1G07500]	2.17134	-0.732733	0.00099431	0.0083785
AT5G25110	832582	CIPK25	protein_coding	CBL-interacting protein kinase 25 [Source:TAIR;Acc:AT5G25110]	2.17092	1.13041	0.00019238	0.0020964
AT4G16590	827360	ATCSLA01	protein_coding	cellulose synthase-like A01 [Source:TAIR;Acc:AT4G16590]	2.1659	1.08461	0.00019078	0.0020824
AT4G22950	828394	AGL19	protein_coding	AGAMOUS-like 19 [Source:TAIR;Acc:AT4G22950]	2.16087	0.722564	8.4617e-08	2.3167e-06
AT4G37030	829857		protein_coding	unknown protein; FUNCTIONS IN: molecular_function unknown; INVOLVED IN: biological_process unknown; LOCATED IN: endomembrane system; BEST Arabidopsis thaliana protein match is: unknown protein (TAIR:AT4G12680.1); Has 101 Blast hits to 99 proteins in /.../ecies: Archae - 0; Bacteria - 0; Metazoa - 0; Fungi - 0; Plants - 101; Viruses - 0; Other Eukaryotes - 0 (source: NCBI BLink). [Source:TAIR;Acc:…	2.15691	1.55866	1.4343e-11	7.2358e-10
AT1G74490	843790		protein_coding	Protein kinase superfamily protein [Source:TAIR;Acc:AT1G74490]	2.15441	-0.216542	4.205e-06	7.8109e-05
AT4G13885	827023		protein_coding	Polynucleotidyl transferase, ribonuclease H-like superfamily protein [Source:TAIR;Acc:AT4G13885]	2.15428	1.01132	8.5757e-13	5.0653e-11
AT2G47780	819390		protein_coding	Rubber elongation factor protein (REF) [Source:TAIR;Acc:AT2G47780]	2.15361	1.69741	3.7781e-10	1.5688e-08
AT3G25640	822151		protein_coding	Protein of unknown function, DUF617 [Source:TAIR;Acc:AT3G25640]	2.14415	0.983029	2.8701e-10	1.2128e-08
AT1G67370	843058	ASY1	protein_coding	DNA-binding HORMA family protein [Source:TAIR;Acc:AT1G67370]	2.14025	0.799167	1.8067e-08	5.7075e-07
AT3G28170	822443		protein_coding	unknown protein; Has 2 Blast hits to 1 proteins in 1 species: Archae - 0; Bacteria - 0; Metazoa - 0; Fungi - 0; Plants - 2; Viruses - 0; Other Eukaryotes - 0 (source: NCBI BLink). [Source:TAIR;Acc:AT3G28170]	2.13114	-1.92425	0.00030095	0.0030672
AT2G41470	818745		protein_coding	unknown protein; FUNCTIONS IN: molecular_function unknown; INVOLVED IN: biological_process unknown; LOCATED IN: vacuole; BEST Arabidopsis thaliana protein match is: unknown protein (TAIR:AT2G41440.1); Has 1066 Blast hits to 825 proteins in 144 speci /.../chae - 7; Bacteria - 46; Metazoa - 465; Fungi - 36; Plants - 67; Viruses - 4; Other Eukaryotes - 441 (source: NCBI BLink). [Source:TAIR;Acc:AT2G…	2.13046	-1.953	0.0043235	0.027663
AT1G51380	841562	RH34	protein_coding	DEA(D/H)-box RNA helicase family protein [Source:TAIR;Acc:AT1G51380]	2.13044	1.94544	1.1388e-13	7.2652e-12
AT5G04970	830379	PME47	protein_coding	Plant invertase/pectin methylesterase inhibitor superfamily [Source:TAIR;Acc:AT5G04970]	2.12942	-2.0639	0.0076219	0.043448
AT3G22560	821828		protein_coding	Acyl-CoA N-acyltransferases (NAT) superfamily protein [Source:TAIR;Acc:AT3G22560]	2.12697	-1.54602	0.0018606	0.014024
AT1G78206	NA	MIR775A	miRNA	MIR775a; miRNA [Source:TAIR;Acc:AT1G78206]	2.12682	-1.42334	0.0002944	0.0030132
AT3G14710	820699		protein_coding	RNI-like superfamily protein [Source:TAIR;Acc:AT3G14710]	2.12395	-1.11031	0.00048017	0.0045466
AT3G20370	821582		protein_coding	TRAF-like family protein [Source:TAIR;Acc:AT3G20370]	2.12026	2.19875	2.5298e-08	7.7769e-07
AT1G02300	839576		protein_coding	Cysteine proteinases superfamily protein [Source:TAIR;Acc:AT1G02300]	2.12023	5.71056	2.0968e-25	2.8409e-23
AT5G58390	835952	PER67	protein_coding	Peroxidase superfamily protein [Source:TAIR;Acc:AT5G58390]	2.11941	4.3375	9.5981e-14	6.2111e-12
AT1G05710	837078		protein_coding	basic helix-loop-helix (bHLH) DNA-binding superfamily protein [Source:TAIR;Acc:AT1G05710]	2.11524	3.23745	1.8815e-21	2.0268e-19
AT2G19990	816518	PR-1-LIKE	protein_coding	pathogenesis-related protein-1-like [Source:TAIR;Acc:AT2G19990]	2.10985	-0.550688	0.00010874	0.0012938
AT5G14090	831258		protein_coding	unknown protein; Has 56 Blast hits to 56 proteins in 18 species: Archae - 0; Bacteria - 0; Metazoa - 0; Fungi - 2; Plants - 46; Viruses - 0; Other Eukaryotes - 8 (source: NCBI BLink). [Source:TAIR;Acc:AT5G14090]	2.10832	3.66074	5.4534e-12	2.9313e-10
AT5G14180	831268	MPL1	protein_coding	Myzus persicae-induced lipase 1 [Source:TAIR;Acc:AT5G14180]	2.10815	0.0494174	1.1048e-05	0.00018356
AT2G17500	816256		protein_coding	Auxin efflux carrier family protein [Source:TAIR;Acc:AT2G17500]	2.10813	2.04458	9.9628e-12	5.1957e-10
AT1G58410	842210	RXW24L	protein_coding	Disease resistance protein (CC-NBS-LRR class) family [Source:TAIR;Acc:AT1G58410]	2.10777	0.0193923	5.011e-06	9.1592e-05
AT5G09530	830812		protein_coding	hydroxyproline-rich glycoprotein family protein [Source:TAIR;Acc:AT5G09530]	2.10697	1.64974	3.4954e-06	6.6429e-05
AT4G14140	827052	MET2	protein_coding	DNA methyltransferase 2 [Source:TAIR;Acc:AT4G14140]	2.10687	-0.192996	2.4385e-06	4.8011e-05
AT1G80745	5007862		protein_coding	Transcription factor TFIIIC, tau55-related protein [Source:TAIR;Acc:AT1G80745]	2.10436	-1.58721	0.00038737	0.003792
AT5G20260	832148		protein_coding	Exostosin family protein [Source:TAIR;Acc:AT5G20260]	2.09629	-2.27358	0.0051745	0.031951
AT4G18220	827548		protein_coding	Drug/metabolite transporter superfamily protein [Source:TAIR;Acc:AT4G18220]	2.09617	4.56168	1.4979e-21	1.6321e-19
AT5G10140	830878	FLC	protein_coding	K-box region and MADS-box transcription factor family protein [Source:TAIR;Acc:AT5G10140]	2.09114	2.77305	2.5276e-14	1.7079e-12
AT5G46640	834707		protein_coding	AT hook motif DNA-binding family protein [Source:TAIR;Acc:AT5G46640]	2.08975	2.75627	2.3076e-17	1.9317e-15
AT2G14070	815892		protein_coding	wound-responsive protein-related [Source:TAIR;Acc:AT2G14070]	2.08675	-1.50467	0.0031449	0.02137
AT4G23720	828472		protein_coding	Protein of unknown function (DUF1191) [Source:TAIR;Acc:AT4G23720]	2.08228	0.644176	1.4591e-07	3.8161e-06
AT5G51440	835218	HSP23.5	protein_coding	HSP20-like chaperones superfamily protein [Source:TAIR;Acc:AT5G51440]	2.08132	1.68269	1.3092e-05	0.00021347
AT4G12480	826860	pEARLI 1	protein_coding	Bifunctional inhibitor/lipid-transfer protein/seed storage 2S albumin superfamily protein [Source:TAIR;Acc:AT4G12480]	2.07959	5.17985	1.6696e-07	4.3194e-06
AT1G26200	3766796		protein_coding	TRAM, LAG1 and CLN8 (TLC) lipid-sensing domain containing protein [Source:TAIR;Acc:AT1G26200]	2.07674	1.55376	3.0332e-09	1.1042e-07
AT5G61490	836270		protein_coding	Uncharacterised conserved protein (UCP012943) [Source:TAIR;Acc:AT5G61490]	2.07644	-0.99389	0.00011665	0.0013712
AT1G02470	837812		protein_coding	Polyketide cyclase/dehydrase and lipid transport superfamily protein [Source:TAIR;Acc:AT1G02470]	2.07557	1.04938	2.585e-05	0.00038343
AT3G24450	822035		protein_coding	Heavy metal transport/detoxification superfamily protein [Source:TAIR;Acc:AT3G24450]	2.0736	1.33565	7.974e-10	3.1613e-08
AT4G23340	828433		protein_coding	2-oxoglutarate (2OG) and Fe(II)-dependent oxygenase superfamily protein [Source:TAIR;Acc:AT4G23340]	2.07079	-1.97198	0.0032842	0.022162
AT1G76420	843975	CUC3	protein_coding	NAC (No Apical Meristem) domain transcriptional regulator superfamily protein [Source:TAIR;Acc:AT1G76420]	2.07005	0.266549	2.7127e-05	0.000399
AT4G31910	829321		protein_coding	HXXXD-type acyl-transferase family protein [Source:TAIR;Acc:AT4G31910]	2.06962	0.986133	1.3428e-06	2.8212e-05
AT3G12580	820438	HSP70	protein_coding	heat shock protein 70 [Source:TAIR;Acc:AT3G12580]	2.06931	4.34287	6.3931e-09	2.2023e-07
AT4G24150	828515	AtGRF8	protein_coding	growth-regulating factor 8 [Source:TAIR;Acc:AT4G24150]	2.06717	-0.958921	0.0010549	0.0087803
AT4G03320	827972	tic20-IV	protein_coding	translocon at the inner envelope membrane of chloroplasts 20-IV [Source:TAIR;Acc:AT4G03320]	2.06658	2.75548	1.0103e-18	9.2205e-17
AT3G56660	824833	BZIP49	protein_coding	basic region/leucine zipper motif protein 49 [Source:TAIR;Acc:AT3G56660]	2.06349	-1.25898	0.00062188	0.0056383
AT1G11785	5007687		protein_coding	unknown protein; FUNCTIONS IN: molecular_function unknown; INVOLVED IN: biological_process unknown; LOCATED IN: cellular_component unknown; Has 2 Blast hits to 2 proteins in 1 species: Archae - 0; Bacteria - 0; Metazoa - 0; Fungi - 0; Plants - 2; Vi /.../- 0; Other Eukaryotes - 0 (source: NCBI BLink). [Source:TAIR;Acc:AT1G11785]	2.0618	-0.262209	2.787e-06	5.4062e-05
AT3G28857	2745895		protein_coding	basic helix-loop-helix (bHLH) DNA-binding family protein [Source:TAIR;Acc:AT3G28857]	2.05974	1.33008	2.3402e-05	0.00035426
AT1G64405	842749		protein_coding	unknown protein; Has 13 Blast hits to 13 proteins in 7 species: Archae - 0; Bacteria - 0; Metazoa - 0; Fungi - 0; Plants - 13; Viruses - 0; Other Eukaryotes - 0 (source: NCBI BLink). [Source:TAIR;Acc:AT1G64405]	2.05663	0.193718	9.5793e-06	0.00016246
AT3G47580	823912		protein_coding	Leucine-rich repeat protein kinase family protein [Source:TAIR;Acc:AT3G47580]	2.05572	3.00407	5.7494e-22	6.4917e-20
AT1G70885	NA		pseudogene	pseudogene, similar to major latex-like protein, blastp match of 64% identity and 7.2e-16 P-value to GP [Source:TAIR;Acc:AT1G70885]	2.05412	-1.92628	0.0035775	0.023836
AT1G01670	839365	PUB56	protein_coding	RING/U-box superfamily protein [Source:TAIR;Acc:AT1G01670]	2.05143	1.9611	2.9697e-14	1.9963e-12
AT5G39520	833948		protein_coding	Protein of unknown function (DUF1997) [Source:TAIR;Acc:AT5G39520]	2.05089	1.38011	0.00015298	0.0017264
AT3G27660	822388	OLEO4	protein_coding	oleosin 4 [Source:TAIR;Acc:AT3G27660]	2.04357	0.186059	1.6074e-05	0.00025421
AT1G10550	837596	XTH33	protein_coding	xyloglucan:xyloglucosyl transferase 33 [Source:TAIR;Acc:AT1G10550]	2.04196	1.93505	0.0069946	0.040557
AT2G25540	817092	CESA10	protein_coding	cellulose synthase 10 [Source:TAIR;Acc:AT2G25540]	2.04189	-1.16021	0.00022508	0.0023918
AT5G12880	831128		protein_coding	proline-rich family protein [Source:TAIR;Acc:AT5G12880]	2.03801	-0.139034	0.00083897	0.0072898
AT1G13680	837929		protein_coding	PLC-like phosphodiesterases superfamily protein [Source:TAIR;Acc:AT1G13680]	2.03723	-1.41426	0.00051857	0.0048437
AT5G34830	833383		protein_coding	unknown protein; Has 19 Blast hits to 19 proteins in 6 species: Archae - 0; Bacteria - 0; Metazoa - 3; Fungi - 0; Plants - 16; Viruses - 0; Other Eukaryotes - 0 (source: NCBI BLink). [Source:TAIR;Acc:AT5G34830]	2.03702	-1.03618	0.00017203	0.0019046
AT5G27220	832780		protein_coding	Frigida-like protein [Source:TAIR;Acc:AT5G27220]	2.03448	1.59675	5.1433e-11	2.4402e-09
AT5G38320	833814		protein_coding	unknown protein; BEST Arabidopsis thaliana protein match is: unknown protein (TAIR:AT1G67050.1); Has 1807 Blast hits to 1807 proteins in 277 species: Archae - 0; Bacteria - 0; Metazoa - 736; Fungi - 347; Plants - 385; Viruses - 0; Other Eukaryotes - /.../source: NCBI BLink). [Source:TAIR;Acc:AT5G38320]	2.02841	0.271258	1.3432e-05	0.00021807
AT1G16550	NA		pseudogene	pseudogene, putative cell division cycle protein, blastp match of 53% identity and 2.4e-136 P-value to GP [Source:TAIR;Acc:AT1G16550]	2.02824	3.10289	1.2167e-24	1.5831e-22
AT2G27000	817242	CYP705A8	protein_coding	cytochrome P450, family 705, subfamily A, polypeptide 8 [Source:TAIR;Acc:AT2G27000]	2.028	-0.953315	4.7055e-05	0.00063785
AT4G18990	827635	XTH29	protein_coding	xyloglucan endotransglucosylase/hydrolase 29 [Source:TAIR;Acc:AT4G18990]	2.02166	-0.243989	7.8346e-05	0.00098388
AT1G08310	837351		protein_coding	alpha/beta-Hydrolases superfamily protein [Source:TAIR;Acc:AT1G08310]	2.01806	-0.696592	0.00056648	0.0052097
AT1G47271	6241044		protein_coding	Cystathionine beta-synthase (CBS) family protein [Source:TAIR;Acc:AT1G47271]	2.01728	-0.628922	1.6822e-05	0.00026477
AT5G05390	830421	LAC12	protein_coding	laccase 12 [Source:TAIR;Acc:AT5G05390]	2.01721	-1.01418	0.00050278	0.0047281
AT1G20120	838601		protein_coding	GDSL-like Lipase/Acylhydrolase superfamily protein [Source:TAIR;Acc:AT1G20120]	2.01659	1.2267	2.3233e-08	7.2011e-07
AT2G36270	818199	ABI5	protein_coding	Basic-leucine zipper (bZIP) transcription factor family protein [Source:TAIR;Acc:AT2G36270]	2.01143	1.40282	1.7992e-07	4.6137e-06
AT5G01900	831826	WRKY62	protein_coding	WRKY DNA-binding protein 62 [Source:TAIR;Acc:AT5G01900]	2.01111	1.00117	0.0021492	0.015696
AT1G02850	839435	BGLU11	protein_coding	beta glucosidase 11 [Source:TAIR;Acc:AT1G02850]	2.00726	3.49461	1.3103e-11	6.6873e-10
AT2G17490	NA		transposable_element	transposable element gene [Source:TAIR;Acc:AT2G17490]	2.00724	-0.444581	5.4413e-05	0.00072525
AT1G13600	837921	AtbZIP58	protein_coding	basic leucine-zipper 58 [Source:TAIR;Acc:AT1G13600]	2.00467	0.147432	0.00021397	0.0022946
AT1G08080	837326	ATACA7	protein_coding	alpha carbonic anhydrase 7 [Source:TAIR;Acc:AT1G08080]	2.00195	-1.94823	0.0027503	0.019114
AT1G50310	841453	ATSTP9	protein_coding	sugar transporter 9 [Source:TAIR;Acc:AT1G50310]	1.9952	-0.21489	1.7062e-07	4.4097e-06
AT4G14630	827113	GLP9	protein_coding	germin-like protein 9 [Source:TAIR;Acc:AT4G14630]	1.99471	-0.492925	0.0013303	0.010664
AT5G10280	830892	MYB92	protein_coding	myb domain protein 92 [Source:TAIR;Acc:AT5G10280]	1.99426	-0.914907	0.0015475	0.012102
AT5G43530	834373		protein_coding	Helicase protein with RING/U-box domain [Source:TAIR;Acc:AT5G43530]	1.99422	0.571659	1.0293e-07	2.7749e-06
AT1G12200	837773		protein_coding	Flavin-binding monooxygenase family protein [Source:TAIR;Acc:AT1G12200]	1.99306	3.66082	5.7883e-11	2.7168e-09
AT2G25964	6240948		protein_coding	unknown protein; FUNCTIONS IN: molecular_function unknown; INVOLVED IN: biological_process unknown; LOCATED IN: cellular_component unknown; Has 30201 Blast hits to 17322 proteins in 780 species: Archae - 12; Bacteria - 1396; Metazoa - 17338; Fungi - /.../ Plants - 5037; Viruses - 0; Other Eukaryotes - 2996 (source: NCBI BLink). [Source:TAIR;Acc:AT2G25964]	1.98758	3.53538	2.25e-22	2.6284e-20
AT1G60810	842375	ACLA-2	protein_coding	ATP-citrate lyase A-2 [Source:TAIR;Acc:AT1G60810]	1.9832	5.38516	9.3729e-28	1.424e-25
AT3G15170	820748	CUC1	protein_coding	NAC (No Apical Meristem) domain transcriptional regulator superfamily protein [Source:TAIR;Acc:AT3G15170]	1.97883	-1.38994	0.0037712	0.024849
AT3G09260	820082	PYK10	protein_coding	Glycosyl hydrolase superfamily protein [Source:TAIR;Acc:AT3G09260]	1.97845	7.24056	7.645e-13	4.5359e-11
AT1G17170	838288	ATGSTU24	protein_coding	glutathione S-transferase TAU 24 [Source:TAIR;Acc:AT1G17170]	1.97552	1.07583	7.8307e-09	2.6387e-07
AT5G53250	835406	AGP22	protein_coding	arabinogalactan protein 22 [Source:TAIR;Acc:AT5G53250]	1.97129	-1.01359	0.0021396	0.01566
AT4G05200	825868	CRK25	protein_coding	cysteine-rich RLK (RECEPTOR-like protein kinase) 25 [Source:TAIR;Acc:AT4G05200]	1.96878	-1.87636	0.0049097	0.030674
AT1G29195	839794		protein_coding	unknown protein; FUNCTIONS IN: molecular_function unknown; INVOLVED IN: biological_process unknown; LOCATED IN: chloroplast; EXPRESSED IN: 13 plant structures; EXPRESSED DURING: 4 anthesis, C globular stage, 4 leaf senescence stage, petal differenti /.../and expansion stage; BEST Arabidopsis thaliana protein match is: unknown protein (TAIR:AT2G30230.1); Has 180 Blast hits to 180 proteins in 14 sp…	1.96724	1.09903	1.9803e-11	9.8024e-10
AT1G62420	842540		protein_coding	Protein of unknown function (DUF506) [Source:TAIR;Acc:AT1G62420]	1.95981	2.33149	0.0021947	0.015948
AT1G52650	841697		protein_coding	F-box/RNI-like superfamily protein [Source:TAIR;Acc:AT1G52650]	1.95967	-0.355678	0.00030426	0.0030936
AT3G58270	824996		protein_coding	Arabidopsis phospholipase-like protein (PEARLI 4) with TRAF-like domain [Source:TAIR;Acc:AT3G58270]	1.95453	3.37992	3.0646e-22	3.5641e-20
AT4G33390	829476	WEL1	protein_coding	Plant protein of unknown function (DUF827) [Source:TAIR;Acc:AT4G33390]	1.94442	-1.86235	0.0041436	0.026766
AT1G19230	838506	RBOHE	protein_coding	Riboflavin synthase-like superfamily protein [Source:TAIR;Acc:AT1G19230]	1.94345	-0.298514	0.0013691	0.010931
AT5G50335	835100		protein_coding	unknown protein; Has 30201 Blast hits to 17322 proteins in 780 species: Archae - 12; Bacteria - 1396; Metazoa - 17338; Fungi - 3422; Plants - 5037; Viruses - 0; Other Eukaryotes - 2996 (source: NCBI BLink). [Source:TAIR;Acc:AT5G50335]	1.9423	2.59648	8.3234e-05	0.0010354
AT4G12500	826862		protein_coding	Bifunctional inhibitor/lipid-transfer protein/seed storage 2S albumin superfamily protein [Source:TAIR;Acc:AT4G12500]	1.94078	1.79825	0.00042202	0.0040762
AT2G15810	NA		transposable_element	transposable element gene [Source:TAIR;Acc:AT2G15810]	1.9385	2.1249	1.7091e-06	3.5041e-05
AT4G23310	828430	CRK23	protein_coding	cysteine-rich RLK (RECEPTOR-like protein kinase) 23 [Source:TAIR;Acc:AT4G23310]	1.93662	3.30463	2.6619e-16	2.0948e-14
AT2G18980	816415		protein_coding	Peroxidase superfamily protein [Source:TAIR;Acc:AT2G18980]	1.93391	-1.96796	0.00098243	0.008295
AT3G53690	824536		protein_coding	RING/U-box superfamily protein [Source:TAIR;Acc:AT3G53690]	1.93301	-0.11435	1.093e-06	2.3586e-05
AT3G30340	822735		protein_coding	nodulin MtN21 /EamA-like transporter family protein [Source:TAIR;Acc:AT3G30340]	1.92725	0.643296	0.00025615	0.0026643
AT3G25290	822123		protein_coding	Auxin-responsive family protein [Source:TAIR;Acc:AT3G25290]	1.9265	1.69966	1.2976e-07	3.4243e-06
AT1G52565	841688		protein_coding	unknown protein; FUNCTIONS IN: molecular_function unknown; INVOLVED IN: biological_process unknown; LOCATED IN: endomembrane system; BEST Arabidopsis thaliana protein match is: unknown protein (TAIR:AT3G15760.1); Has 35333 Blast hits to 34131 protei /.../2444 species: Archae - 798; Bacteria - 22429; Metazoa - 974; Fungi - 991; Plants - 531; Viruses - 0; Other Eukaryotes - 9610 (source: NCBI BLink…	1.92618	0.626788	3.3623e-05	0.00048003
AT4G13820	827016		protein_coding	Leucine-rich repeat (LRR) family protein [Source:TAIR;Acc:AT4G13820]	1.92537	2.12622	1.1218e-06	2.411e-05
AT4G03816	NA		transposable_element	transposable element gene [Source:TAIR;Acc:AT4G03816]	1.92195	-0.32757	0.00026254	0.0027189
AT3G57380	824905		protein_coding	Glycosyltransferase family 61 protein [Source:TAIR;Acc:AT3G57380]	1.92143	-0.704217	0.00043601	0.0041871
AT1G30160	839896		protein_coding	Protein of unknown function (DUF295) [Source:TAIR;Acc:AT1G30160]	1.91702	1.87545	5.5812e-13	3.3492e-11
AT1G24095	10723023		protein_coding	Putative thiol-disulphide oxidoreductase DCC [Source:TAIR;Acc:AT1G24095]	1.90769	1.98568	9.2672e-10	3.6247e-08
AT4G31730	829301	GDU1	protein_coding	glutamine dumper 1 [Source:TAIR;Acc:AT4G31730]	1.9024	1.03296	2.925e-07	7.1986e-06
AT3G10190	820181	CML36	protein_coding	Calcium-binding EF-hand family protein [Source:TAIR;Acc:AT3G10190]	1.90195	2.90868	6.126e-11	2.86e-09
AT3G21310	821685		protein_coding	Core-2/I-branching beta-1,6-N-acetylglucosaminyltransferase family protein [Source:TAIR;Acc:AT3G21310]	1.8993	0.991072	7.168e-10	2.8808e-08
AT4G30140	829137	CDEF1	protein_coding	GDSL-like Lipase/Acylhydrolase superfamily protein [Source:TAIR;Acc:AT4G30140]	1.89895	4.49436	9.2931e-11	4.1969e-09
AT2G18470	816362	PERK4	protein_coding	roline-rich extensin-like receptor kinase 4 [Source:TAIR;Acc:AT2G18470]	1.89693	-0.788574	0.00034091	0.0034108
AT1G02810	838078	PME7	protein_coding	Plant invertase/pectin methylesterase inhibitor superfamily [Source:TAIR;Acc:AT1G02810]	1.89568	-0.842815	0.00036848	0.0036437
AT2G14580	815945	ATPRB1	protein_coding	basic pathogenesis-related protein 1 [Source:TAIR;Acc:AT2G14580]	1.89409	1.8237	1.2394e-08	3.9921e-07
AT1G68150	843143	WRKY9	protein_coding	WRKY DNA-binding protein 9 [Source:TAIR;Acc:AT1G68150]	1.88748	-1.84069	0.0036811	0.024379
AT1G09812	837512		protein_coding	unknown protein; BEST Arabidopsis thaliana protein match is: unknown protein (TAIR:AT1G58007.2); Has 93 Blast hits to 93 proteins in 13 species: Archae - 0; Bacteria - 0; Metazoa - 0; Fungi - 0; Plants - 93; Viruses - 0; Other Eukaryotes - 0 (source /.../ BLink). [Source:TAIR;Acc:AT1G09812]	1.88739	0.56218	6.3361e-07	1.4419e-05
AT4G14640	827114	CAM8	protein_coding	calmodulin 8 [Source:TAIR;Acc:AT4G14640]	1.88495	0.54227	2.4209e-05	0.00036319
AT3G22550	821826		protein_coding	Protein of unknown function (DUF581) [Source:TAIR;Acc:AT3G22550]	1.88483	2.6078	9.4807e-06	0.00016108
AT1G66450	842963		protein_coding	Cysteine/Histidine-rich C1 domain family protein [Source:TAIR;Acc:AT1G66450]	1.87924	-0.880691	0.0024091	0.017216
AT3G21420	821696		protein_coding	2-oxoglutarate (2OG) and Fe(II)-dependent oxygenase superfamily protein [Source:TAIR;Acc:AT3G21420]	1.87839	1.10494	1.2626e-08	4.062e-07
AT1G31900	NA		pseudogene	pseudogene of unknown protein [Source:TAIR;Acc:AT1G31900]	1.87316	-1.6961	0.004517	0.028691
AT2G39310	818516	JAL22	protein_coding	jacalin-related lectin 22 [Source:TAIR;Acc:AT2G39310]	1.87176	4.99488	1.4758e-06	3.0785e-05
AT1G58380	842207	XW6	protein_coding	Ribosomal protein S5 family protein [Source:TAIR;Acc:AT1G58380]	1.86917	5.6632	7.9329e-31	1.438e-28
AT1G61310	842425		protein_coding	LRR and NB-ARC domains-containing disease resistance protein [Source:TAIR;Acc:AT1G61310]	1.86884	4.29072	6.4578e-31	1.187e-28
AT3G27650	822387	LBD25	protein_coding	LOB domain-containing protein 25 [Source:TAIR;Acc:AT3G27650]	1.86642	0.91901	1.7913e-05	0.00027876
AT3G59190	825088		protein_coding	F-box/RNI-like superfamily protein [Source:TAIR;Acc:AT3G59190]	1.86389	-0.837968	0.0004291	0.0041328
AT5G65090	836633	MRH3	protein_coding	DNAse I-like superfamily protein [Source:TAIR;Acc:AT5G65090]	1.86292	-0.281186	8.7945e-05	0.0010832
AT1G26762	5007726		protein_coding	unknown protein; FUNCTIONS IN: molecular_function unknown; INVOLVED IN: biological_process unknown; LOCATED IN: endomembrane system; Has 15 Blast hits to 15 proteins in 2 species: Archae - 0; Bacteria - 0; Metazoa - 0; Fungi - 0; Plants - 15; Viruse /.../ Other Eukaryotes - 0 (source: NCBI BLink). [Source:TAIR;Acc:AT1G26762]	1.86101	-1.39643	0.0056673	0.03433
AT2G25260	817064		protein_coding	unknown protein; FUNCTIONS IN: molecular_function unknown; INVOLVED IN: biological_process unknown; LOCATED IN: endomembrane system; BEST Arabidopsis thaliana protein match is: unknown protein (TAIR:AT5G25265.1); Has 35333 Blast hits to 34131 protei /.../2444 species: Archae - 798; Bacteria - 22429; Metazoa - 974; Fungi - 991; Plants - 531; Viruses - 0; Other Eukaryotes - 9610 (source: NCBI BLink…	1.86088	0.0643051	1.6804e-05	0.00026464
AT2G43050	818907	ATPMEPCRD	protein_coding	Plant invertase/pectin methylesterase inhibitor superfamily [Source:TAIR;Acc:AT2G43050]	1.85336	0.369031	7.1316e-06	0.00012538
AT1G61390	842433		protein_coding	S-locus lectin protein kinase family protein [Source:TAIR;Acc:AT1G61390]	1.84923	-0.146758	1.2171e-06	2.5944e-05
AT2G36120	3768574	DOT1	protein_coding	Glycine-rich protein family [Source:TAIR;Acc:AT2G36120]	1.84747	6.87086	2.2204e-08	6.9182e-07
AT2G26150	817155	ATHSFA2	protein_coding	heat shock transcription factor A2 [Source:TAIR;Acc:AT2G26150]	1.84713	0.618978	0.0040922	0.026525
AT5G07475	830639		protein_coding	Cupredoxin superfamily protein [Source:TAIR;Acc:AT5G07475]	1.84617	-1.71565	0.0032446	0.021935
AT1G19420	NA		pseudogene	pseudogene, CHP-rich zinc finger protein [Source:TAIR;Acc:AT1G19420]	1.84339	0.164657	2.2619e-06	4.4971e-05
AT5G38565	833845		protein_coding	F-box/FBD-like domains containing protein [Source:TAIR;Acc:AT5G38565]	1.84114	1.17743	1.0222e-07	2.7643e-06
AT4G12005	826808		protein_coding	unknown protein; Has 2 Blast hits to 2 proteins in 1 species: Archae - 0; Bacteria - 0; Metazoa - 0; Fungi - 0; Plants - 2; Viruses - 0; Other Eukaryotes - 0 (source: NCBI BLink). [Source:TAIR;Acc:AT4G12005]	1.8408	-0.122874	0.00022522	0.0023918
AT3G27500	822372		protein_coding	Cysteine/Histidine-rich C1 domain family protein [Source:TAIR;Acc:AT3G27500]	1.8393	0.409048	2.0784e-05	0.00031854
AT5G45040	834535	PETJ	protein_coding	Cytochrome c [Source:TAIR;Acc:AT5G45040]	1.83886	2.9334	9.6177e-14	6.2111e-12
AT5G28335	NA		transposable_element	transposable element gene [Source:TAIR;Acc:AT5G28335]	1.83206	1.99233	3.2681e-06	6.2558e-05
AT3G23635	5008024	RTFL13	protein_coding	ROTUNDIFOLIA like 13 [Source:TAIR;Acc:AT3G23635]	1.83192	-1.7031	0.0075205	0.042981
AT2G23030	816833	SNRK2-9	protein_coding	SNF1-related protein kinase 2.9 [Source:TAIR;Acc:AT2G23030]	1.82546	-1.16741	0.0081282	0.045796
AT2G36890	818262	RAX2	protein_coding	Duplicated homeodomain-like superfamily protein [Source:TAIR;Acc:AT2G36890]	1.82457	-0.287084	0.00014294	0.0016292
AT1G05260	837028	RCI3	protein_coding	Peroxidase superfamily protein [Source:TAIR;Acc:AT1G05260]	1.82017	-0.457272	0.00083376	0.0072492
AT1G07660	823736		protein_coding	Histone superfamily protein [Source:TAIR;Acc:AT1G07660]	1.81818	4.97707	6.1789e-23	7.4499e-21
AT1G07660	824540		protein_coding	Histone superfamily protein [Source:TAIR;Acc:AT1G07660]	1.81818	4.97707	6.1789e-23	7.4499e-21
AT1G07660	836119		protein_coding	Histone superfamily protein [Source:TAIR;Acc:AT1G07660]	1.81818	4.97707	6.1789e-23	7.4499e-21
AT1G07660	837297		protein_coding	Histone superfamily protein [Source:TAIR;Acc:AT1G07660]	1.81818	4.97707	6.1789e-23	7.4499e-21
AT1G07660	817423		protein_coding	Histone superfamily protein [Source:TAIR;Acc:AT1G07660]	1.81818	4.97707	6.1789e-23	7.4499e-21
AT1G07660	823777		protein_coding	Histone superfamily protein [Source:TAIR;Acc:AT1G07660]	1.81818	4.97707	6.1789e-23	7.4499e-21
AT1G07660	836090		protein_coding	Histone superfamily protein [Source:TAIR;Acc:AT1G07660]	1.81818	4.97707	6.1789e-23	7.4499e-21
AT1G07660	837279		protein_coding	Histone superfamily protein [Source:TAIR;Acc:AT1G07660]	1.81818	4.97707	6.1789e-23	7.4499e-21
AT4G18980	827634	AtS40-3	protein_coding	AtS40-3 [Source:TAIR;Acc:AT4G18980]	1.81811	-1.72428	0.0025008	0.017715
AT1G52040	841633	MBP1	protein_coding	myrosinase-binding protein 1 [Source:TAIR;Acc:AT1G52040]	1.8152	7.70594	5.1024e-06	9.3198e-05
AT1G53180	841752		protein_coding	unknown protein; FUNCTIONS IN: molecular_function unknown; INVOLVED IN: biological_process unknown; LOCATED IN: cellular_component unknown; EXPRESSED IN: 13 plant structures; EXPRESSED DURING: 6 growth stages; BEST Arabidopsis thaliana protein match /.../nknown protein (TAIR:AT3G15115.1); Has 58 Blast hits to 56 proteins in 22 species: Archae - 0; Bacteria - 0; Metazoa - 6; Fungi - 4; Plants - 29…	1.81461	0.94555	2.3682e-05	0.00035692
AT4G34320	829582		protein_coding	Protein of unknown function (DUF677) [Source:TAIR;Acc:AT4G34320]	1.8141	0.658516	1.6089e-06	3.3245e-05
AT3G53980	824565		protein_coding	Bifunctional inhibitor/lipid-transfer protein/seed storage 2S albumin superfamily protein [Source:TAIR;Acc:AT3G53980]	1.81322	2.25555	0.00011233	0.0013305
AT1G13635	2745751		protein_coding	DNA glycosylase superfamily protein [Source:TAIR;Acc:AT1G13635]	1.81311	-2.15241	0.0020584	0.015202
AT2G15800	NA		transposable_element	transposable element gene [Source:TAIR;Acc:AT2G15800]	1.81212	1.61674	2.0865e-06	4.1768e-05
AT1G61370	842431		protein_coding	S-locus lectin protein kinase family protein [Source:TAIR;Acc:AT1G61370]	1.80828	3.01168	1.8709e-12	1.0598e-10
AT1G14080	837968	FUT6	protein_coding	fucosyltransferase 6 [Source:TAIR;Acc:AT1G14080]	1.80787	-0.96701	0.0042079	0.027108
AT2G46680	819280	ATHB-7	protein_coding	homeobox 7 [Source:TAIR;Acc:AT2G46680]	1.80558	3.91984	5.9066e-06	0.00010619
AT2G19440	816463		protein_coding	O-Glycosyl hydrolases family 17 protein [Source:TAIR;Acc:AT2G19440]	1.804	-0.896516	0.00034075	0.0034106
AT1G28570	839757		protein_coding	SGNH hydrolase-type esterase superfamily protein [Source:TAIR;Acc:AT1G28570]	1.80389	3.1956	5.0948e-15	3.7302e-13
AT4G11230	826725	RBOHI	protein_coding	Riboflavin synthase-like superfamily protein [Source:TAIR;Acc:AT4G11230]	1.79789	-0.890687	0.00083835	0.0072868
AT1G24530	839068		protein_coding	Transducin/WD40 repeat-like superfamily protein [Source:TAIR;Acc:AT1G24530]	1.79754	4.60617	7.9757e-05	0.0009992
AT1G80865	844426		protein_coding	unknown protein; Has 3 Blast hits to 3 proteins in 1 species: Archae - 0; Bacteria - 0; Metazoa - 0; Fungi - 0; Plants - 3; Viruses - 0; Other Eukaryotes - 0 (source: NCBI BLink). [Source:TAIR;Acc:AT1G80865]	1.79715	-2.15711	0.0075156	0.042981
AT2G34655	2745581		protein_coding	unknown protein; FUNCTIONS IN: molecular_function unknown; INVOLVED IN: biological_process unknown; LOCATED IN: endomembrane system; EXPRESSED IN: stem, root, inflorescence, cultured cell, leaf; Has 35333 Blast hits to 34131 proteins in 2444 species /.../ae - 798; Bacteria - 22429; Metazoa - 974; Fungi - 991; Plants - 531; Viruses - 0; Other Eukaryotes - 9610 (source: NCBI BLink). [Source:TAIR;Ac…	1.7964	3.16419	3.8704e-16	3.0187e-14
AT4G38410	829998		protein_coding	Dehydrin family protein [Source:TAIR;Acc:AT4G38410]	1.7941	-1.4939	0.00063037	0.0056995
AT4G15563	827231		protein_coding	unknown protein; Has 36 Blast hits to 36 proteins in 12 species: Archae - 0; Bacteria - 0; Metazoa - 0; Fungi - 0; Plants - 36; Viruses - 0; Other Eukaryotes - 0 (source: NCBI BLink). [Source:TAIR;Acc:AT4G15563]	1.79206	0.427702	1.0357e-06	2.2527e-05
AT2G28200	817366	ZAT5	protein_coding	C2H2-type zinc finger family protein [Source:TAIR;Acc:AT2G28200]	1.78723	2.25131	5.4006e-07	1.2484e-05
AT1G61490	842443		protein_coding	S-locus lectin protein kinase family protein [Source:TAIR;Acc:AT1G61490]	1.78474	2.93806	1.3017e-16	1.0463e-14
AT5G39160	833910	GLP2A	protein_coding	RmlC-like cupins superfamily protein [Source:TAIR;Acc:AT5G39160]	1.77903	-1.62782	0.0018126	0.01372
AT4G02390	828049	APP	protein_coding	poly(ADP-ribose) polymerase [Source:TAIR;Acc:AT4G02390]	1.77886	4.09862	3.1145e-26	4.3085e-24
AT4G32540	829389	YUC	protein_coding	Flavin-binding monooxygenase family protein [Source:TAIR;Acc:AT4G32540]	1.77822	-1.53077	0.0035734	0.023821
AT4G22513	5008158		protein_coding	Bifunctional inhibitor/lipid-transfer protein/seed storage 2S albumin superfamily protein [Source:TAIR;Acc:AT4G22513]	1.77588	4.71342	8.2192e-08	2.2669e-06
AT3G05790	819748	LON4	protein_coding	lon protease 4 [Source:TAIR;Acc:AT3G05790]	1.77584	1.74116	1.5332e-06	3.1832e-05
AT2G37130	818289	PER21	protein_coding	Peroxidase superfamily protein [Source:TAIR;Acc:AT2G37130]	1.77337	5.86445	8.0413e-11	3.6694e-09
AT2G32280	817788		protein_coding	Protein of unknown function (DUF1218) [Source:TAIR;Acc:AT2G32280]	1.76542	3.16034	1.6402e-18	1.4815e-16
AT5G59780	836099	MYB59	protein_coding	myb domain protein 59 [Source:TAIR;Acc:AT5G59780]	1.76521	3.40291	0.0002045	0.0022029
AT2G24310	816967		protein_coding	unknown protein; BEST Arabidopsis thaliana protein match is: unknown protein (TAIR:AT5G47170.1); Has 9168 Blast hits to 2316 proteins in 376 species: Archae - 2; Bacteria - 1905; Metazoa - 1700; Fungi - 1409; Plants - 76; Viruses - 48; Other Eukaryo /.../4028 (source: NCBI BLink). [Source:TAIR;Acc:AT2G24310]	1.75386	-0.0906354	3.0651e-05	0.0004424
AT4G33550	829494		protein_coding	Bifunctional inhibitor/lipid-transfer protein/seed storage 2S albumin superfamily protein [Source:TAIR;Acc:AT4G33550]	1.7534	1.50128	7.792e-05	0.00097945
AT5G66350	836767	SHI	protein_coding	Lateral root primordium (LRP) protein-related [Source:TAIR;Acc:AT5G66350]	1.75299	1.71561	1.0912e-08	3.5807e-07
AT4G30460	829169		protein_coding	glycine-rich protein [Source:TAIR;Acc:AT4G30460]	1.75239	2.23194	2.7329e-07	6.7701e-06
AT4G20320	827780		protein_coding	CTP synthase family protein [Source:TAIR;Acc:AT4G20320]	1.75228	3.96763	7.8999e-11	3.6237e-09
AT2G40370	818630	LAC5	protein_coding	laccase 5 [Source:TAIR;Acc:AT2G40370]	1.7515	-0.644272	0.0063399	0.037514
AT4G25850	828691	ORP4B	protein_coding	OSBP(oxysterol binding protein)-related protein 4B [Source:TAIR;Acc:AT4G25850]	1.74987	-0.644127	0.00032163	0.0032453
AT3G61990	825372	OMTF3	protein_coding	S-adenosyl-L-methionine-dependent methyltransferases superfamily protein [Source:TAIR;Acc:AT3G61990]	1.74958	2.85949	2.7126e-11	1.3253e-09
AT1G46552	NA		transposable_element	transposable element gene [Source:TAIR;Acc:AT1G46552]	1.73794	-0.0908093	3.6382e-05	0.00051357
AT1G65500	842862		protein_coding	unknown protein; FUNCTIONS IN: molecular_function unknown; INVOLVED IN: biological_process unknown; LOCATED IN: endomembrane system; EXPRESSED IN: 14 plant structures; EXPRESSED DURING: 9 growth stages; BEST Arabidopsis thaliana protein match is: un /.../protein (TAIR:AT1G65486.1); Has 23 Blast hits to 23 proteins in 2 species: Archae - 0; Bacteria - 0; Metazoa - 0; Fungi - 0; Plants - 23; Viruse…	1.73631	3.76934	1.5644e-12	8.9778e-11
AT2G16890	816190	UGT90A1	protein_coding	UDP-Glycosyltransferase superfamily protein [Source:TAIR;Acc:AT2G16890]	1.73628	3.20645	1.3984e-08	4.4661e-07
AT3G28160	NA		transposable_element	transposable element gene [Source:TAIR;Acc:AT3G28160]	1.73192	3.68515	1.2157e-09	4.6411e-08
AT5G35495	NA		transposable_element	transposable element gene [Source:TAIR;Acc:AT5G35495]	1.73164	-1.1744	0.0020122	0.014923
AT5G22490	832310		protein_coding	O-acyltransferase (WSD1-like) family protein [Source:TAIR;Acc:AT5G22490]	1.73151	-0.381505	0.00066751	0.0059819
AT4G18430	827574	AtRABA1e	protein_coding	RAB GTPase homolog A1E [Source:TAIR;Acc:AT4G18430]	1.72982	0.398828	0.00091886	0.0078592
AT5G60440	836165	AGL62	protein_coding	AGAMOUS-like 62 [Source:TAIR;Acc:AT5G60440]	1.72904	0.407806	1.2589e-05	0.00020591
AT3G62510	825425		protein_coding	protein disulfide isomerase-related [Source:TAIR;Acc:AT3G62510]	1.72431	-0.536803	0.00052796	0.0049157
AT4G12300	826839	CYP706A4	protein_coding	cytochrome P450, family 706, subfamily A, polypeptide 4 [Source:TAIR;Acc:AT4G12300]	1.72095	5.06963	2.0675e-17	1.753e-15
AT3G48180	823973		protein_coding	unknown protein; BEST Arabidopsis thaliana protein match is: unknown protein (TAIR:AT1G19020.1); Has 84 Blast hits to 84 proteins in 15 species: Archae - 0; Bacteria - 0; Metazoa - 0; Fungi - 0; Plants - 84; Viruses - 0; Other Eukaryotes - 0 (source /.../ BLink). [Source:TAIR;Acc:AT3G48180]	1.7207	0.208203	0.00013288	0.0015312
AT2G18600	816375	RCE2	protein_coding	Ubiquitin-conjugating enzyme family protein [Source:TAIR;Acc:AT2G18600]	1.71999	1.93278	1.0897e-11	5.6491e-10
AT1G67750	843100		protein_coding	Pectate lyase family protein [Source:TAIR;Acc:AT1G67750]	1.71926	5.37333	1.2657e-12	7.3277e-11
AT3G17110	NA		pseudogene	pseudogene, glycine-rich protein [Source:TAIR;Acc:AT3G17110]	1.71924	1.13118	2.6922e-05	0.00039643
AT2G36985	2745585	ROT4	protein_coding	DVL family protein [Source:TAIR;Acc:AT2G36985]	1.71841	-0.583313	0.001576	0.012267
AT5G19970	832119		protein_coding	unknown protein; Has 1807 Blast hits to 1807 proteins in 277 species: Archae - 0; Bacteria - 0; Metazoa - 736; Fungi - 347; Plants - 385; Viruses - 0; Other Eukaryotes - 339 (source: NCBI BLink). [Source:TAIR;Acc:AT5G19970]	1.71781	-1.43148	0.0072929	0.041917
AT5G51800	835255		protein_coding	Protein kinase superfamily protein [Source:TAIR;Acc:AT5G51800]	1.71762	-1.1647	0.0050768	0.031464
AT1G21140	838710		protein_coding	Vacuolar iron transporter (VIT) family protein [Source:TAIR;Acc:AT1G21140]	1.71662	-0.48445	0.0028075	0.019424
AT3G25130	822104		protein_coding	unknown protein; FUNCTIONS IN: molecular_function unknown; INVOLVED IN: biological_process unknown; LOCATED IN: plasma membrane; EXPRESSED IN: 17 plant structures; EXPRESSED DURING: 9 growth stages; Has 3885 Blast hits to 2658 proteins in 280 specie /.../hae - 12; Bacteria - 208; Metazoa - 970; Fungi - 222; Plants - 148; Viruses - 11; Other Eukaryotes - 2314 (source: NCBI BLink). [Source:TAIR;Acc…	1.7161	2.5176	8.1189e-11	3.6984e-09
AT3G11260	820297	WOX5	protein_coding	WUSCHEL related homeobox 5 [Source:TAIR;Acc:AT3G11260]	1.71589	-0.710871	0.0010047	0.0084422
AT2G34220	817983	MEE20	protein_coding	Protein with domains of unknown function (DUF627 and DUF629) [Source:TAIR;Acc:AT2G34220]	1.71439	-0.722841	0.00074961	0.0066205
AT4G39361	NA		snoRNA	snoRNA [Source:TAIR;Acc:AT4G39361]	1.71344	0.511596	1.7833e-06	3.6421e-05
AT1G61550	842449		protein_coding	S-locus lectin protein kinase family protein [Source:TAIR;Acc:AT1G61550]	1.70836	-1.1179	0.0045915	0.029052
AT1G64100	842714		protein_coding	pentatricopeptide (PPR) repeat-containing protein [Source:TAIR;Acc:AT1G64100]	1.70403	-0.941449	0.00032964	0.0033158
AT3G06490	819827	MYB108	protein_coding	myb domain protein 108 [Source:TAIR;Acc:AT3G06490]	1.70247	0.280809	0.006651	0.039004
AT5G66270	836759		protein_coding	Zinc finger C-x8-C-x5-C-x3-H type family protein [Source:TAIR;Acc:AT5G66270]	1.70245	1.2529	3.9416e-06	7.3632e-05
AT5G14830	NA		transposable_element	transposable element gene [Source:TAIR;Acc:AT5G14830]	1.70161	1.68061	2.3725e-10	1.019e-08
AT2G28560	817404	ATRAD51B	protein_coding	DNA repair (Rad51) family protein [Source:TAIR;Acc:AT2G28560]	1.70093	0.0024865	0.000385	0.0037801
AT2G25000	817039	WRKY60	protein_coding	WRKY DNA-binding protein 60 [Source:TAIR;Acc:AT2G25000]	1.70078	3.00425	2.2193e-11	1.0924e-09
AT2G25625	817103		protein_coding	unknown protein; FUNCTIONS IN: molecular_function unknown; INVOLVED IN: biological_process unknown; LOCATED IN: chloroplast; EXPRESSED IN: 10 plant structures; EXPRESSED DURING: LP.06 six leaves visible, LP.04 four leaves visible, 4 anthesis, petal /.../entiation and expansion stage; Has 24 Blast hits to 24 proteins in 9 species: Archae - 0; Bacteria - 0; Metazoa - 0; Fungi - 0; Plants - 24; Viru…	1.69873	2.50456	2.7329e-05	0.00040152
AT1G32950	840189		protein_coding	Subtilase family protein [Source:TAIR;Acc:AT1G32950]	1.69841	-0.712611	0.0010014	0.0084307
AT3G61090	825281		protein_coding	Putative endonuclease or glycosyl hydrolase [Source:TAIR;Acc:AT3G61090]	1.6973	-0.0234451	8.9395e-05	0.001098
AT1G32570	840151		protein_coding	unknown protein; Has 2 Blast hits to 2 proteins in 1 species: Archae - 0; Bacteria - 0; Metazoa - 0; Fungi - 0; Plants - 2; Viruses - 0; Other Eukaryotes - 0 (source: NCBI BLink). [Source:TAIR;Acc:AT1G32570]	1.69704	-0.213202	0.00022121	0.0023587
AT1G80570	844396	FBL14	protein_coding	RNI-like superfamily protein [Source:TAIR;Acc:AT1G80570]	1.69601	2.25148	6.0991e-11	2.8524e-09
AT1G63650	842669	EGL3	protein_coding	basic helix-loop-helix (bHLH) DNA-binding superfamily protein [Source:TAIR;Acc:AT1G63650]	1.69598	2.05597	4.1324e-09	1.4658e-07
AT1G28660	839766		protein_coding	GDSL-like Lipase/Acylhydrolase superfamily protein [Source:TAIR;Acc:AT1G28660]	1.69372	3.78816	1.8981e-13	1.1766e-11
AT4G21600	828246	ENDO5	protein_coding	endonuclease 5 [Source:TAIR;Acc:AT4G21600]	1.69345	-1.00637	0.0016929	0.012999
AT1G31820	840072		protein_coding	Amino acid permease family protein [Source:TAIR;Acc:AT1G31820]	1.69221	2.59481	2.8211e-06	5.4682e-05
AT3G26330	822237	CYP71B37	protein_coding	cytochrome P450, family 71, subfamily B, polypeptide 37 [Source:TAIR;Acc:AT3G26330]	1.69204	0.816441	4.3026e-05	0.00059001
AT2G33020	817864	AtRLP24	protein_coding	receptor like protein 24 [Source:TAIR;Acc:AT2G33020]	1.69147	0.970072	4.8535e-07	1.138e-05
AT3G61410	825313		protein_coding	BEST Arabidopsis thaliana protein match is: U-box domain-containing protein kinase family protein (TAIR:AT2G45910.1); Has 232 Blast hits to 229 proteins in 13 species: Archae - 0; Bacteria - 0; Metazoa - 13; Fungi - 0; Plants - 218; Viruses - 0; Oth /.../aryotes - 1 (source: NCBI BLink). [Source:TAIR;Acc:AT3G61410]	1.69014	-0.988665	0.0019505	0.014568
AT2G39510	818536		protein_coding	nodulin MtN21 /EamA-like transporter family protein [Source:TAIR;Acc:AT2G39510]	1.68615	-0.0662101	0.000847	0.0073371
AT4G36880	829841	CP1	protein_coding	cysteine proteinase1 [Source:TAIR;Acc:AT4G36880]	1.68598	0.508748	0.00011834	0.0013898
AT1G65200	842827		protein_coding	Ubiquitin carboxyl-terminal hydrolase-related protein [Source:TAIR;Acc:AT1G65200]	1.68399	-1.41546	0.0021657	0.015799
AT5G25470	832621		protein_coding	AP2/B3-like transcriptional factor family protein [Source:TAIR;Acc:AT5G25470]	1.68366	0.410175	9.6017e-06	0.00016271
AT1G06090	837118		protein_coding	Fatty acid desaturase family protein [Source:TAIR;Acc:AT1G06090]	1.68226	0.358648	5.7897e-05	0.00076394
AT3G18200	821347		protein_coding	nodulin MtN21 /EamA-like transporter family protein [Source:TAIR;Acc:AT3G18200]	1.68156	-0.678457	0.0011244	0.0092556
AT1G62290	842526	APA2	protein_coding	Saposin-like aspartyl protease family protein [Source:TAIR;Acc:AT1G62290]	1.67512	3.78745	2.1208e-17	1.7924e-15
AT1G59740	842267		protein_coding	Major facilitator superfamily protein [Source:TAIR;Acc:AT1G59740]	1.67447	3.22375	6.4233e-11	2.9829e-09
AT3G49410	824103		protein_coding	Transcription factor IIIC, subunit 5 [Source:TAIR;Acc:AT3G49410]	1.67445	1.37248	5.9976e-09	2.0715e-07
AT4G04293	NA		transposable_element	transposable element gene [Source:TAIR;Acc:AT4G04293]	1.6711	2.312	3.2191e-08	9.6699e-07
AT1G52100	841640		protein_coding	Mannose-binding lectin superfamily protein [Source:TAIR;Acc:AT1G52100]	1.66995	1.131	8.2639e-05	0.0010289
AT3G60966	3769752		protein_coding	RING/U-box superfamily protein [Source:TAIR;Acc:AT3G60966]	1.66673	0.0077489	8.0644e-05	0.001007
AT1G43765	NA		ncRNA	other RNA [Source:TAIR;Acc:AT1G43765]	1.66649	-0.720325	0.00011106	0.0013173
AT5G53320	835413		protein_coding	Leucine-rich repeat protein kinase family protein [Source:TAIR;Acc:AT5G53320]	1.66649	-0.834384	0.0016553	0.012755
AT2G18480	816363	PLT3	protein_coding	Major facilitator superfamily protein [Source:TAIR;Acc:AT2G18480]	1.66588	-0.807795	0.0030208	0.020666
AT1G24020	839014	MLP423	protein_coding	MLP-like protein 423 [Source:TAIR;Acc:AT1G24020]	1.66399	6.53855	1.2145e-09	4.6411e-08
AT3G48850	824046	PHT3;2	protein_coding	phosphate transporter 3;2 [Source:TAIR;Acc:AT3G48850]	1.66193	1.68431	0.00019641	0.002135
AT2G19970	816516		protein_coding	CAP (Cysteine-rich secretory proteins, Antigen 5, and Pathogenesis-related 1 protein) superfamily protein [Source:TAIR;Acc:AT2G19970]	1.65992	0.0428927	0.0040997	0.026567
AT3G48020	823957		protein_coding	unknown protein; FUNCTIONS IN: molecular_function unknown; INVOLVED IN: biological_process unknown; LOCATED IN: chloroplast; EXPRESSED IN: 11 plant structures; EXPRESSED DURING: LP.04 four leaves visible, 4 anthesis; BEST Arabidopsis thaliana protei /.../h is: unknown protein (TAIR:AT5G62865.1); Has 82 Blast hits to 82 proteins in 12 species: Archae - 0; Bacteria - 0; Metazoa - 0; Fungi - 0; Plan…	1.65509	0.51139	2.4966e-06	4.9044e-05
AT1G61280	842422		protein_coding	Phosphatidylinositol N-acetylglucosaminyltransferase, GPI19/PIG-P subunit [Source:TAIR;Acc:AT1G61280]	1.65319	0.354029	2.0953e-06	4.1912e-05
AT5G04190	830297	PKS4	protein_coding	phytochrome kinase substrate 4 [Source:TAIR;Acc:AT5G04190]	1.64657	2.31023	1.6854e-05	0.00026485
AT2G30770	817628	CYP71A13	protein_coding	cytochrome P450, family 71, subfamily A, polypeptide 13 [Source:TAIR;Acc:AT2G30770]	1.64651	4.95935	6.462e-05	0.00083451
AT3G55240	824690		protein_coding	Plant protein 1589 of unknown function [Source:TAIR;Acc:AT3G55240]	1.63961	4.89273	2.0977e-12	1.1806e-10
AT1G62440	842542	LRX2	protein_coding	leucine-rich repeat/extensin 2 [Source:TAIR;Acc:AT1G62440]	1.63828	3.05904	0.0010339	0.0086349
AT2G31110	817667	TBL40	protein_coding	Plant protein of unknown function (DUF828) [Source:TAIR;Acc:AT2G31110]	1.63732	3.32212	3.0952e-13	1.8876e-11
AT2G18060	816318	VND1	protein_coding	vascular related NAC-domain protein 1 [Source:TAIR;Acc:AT2G18060]	1.63232	0.341946	4.2874e-06	7.9359e-05
AT3G22620	821833		protein_coding	Bifunctional inhibitor/lipid-transfer protein/seed storage 2S albumin superfamily protein [Source:TAIR;Acc:AT3G22620]	1.63204	0.274374	0.0028572	0.019695
AT5G51270	835201	PUB53	protein_coding	U-box domain-containing protein kinase family protein [Source:TAIR;Acc:AT5G51270]	1.63139	-0.969045	0.0053306	0.032736
AT4G37810	829937	EPFL2	protein_coding	unknown protein; FUNCTIONS IN: molecular_function unknown; INVOLVED IN: biological_process unknown; LOCATED IN: endomembrane system; BEST Arabidopsis thaliana protein match is: unknown protein (TAIR:AT5G10310.1); Has 149 Blast hits to 149 proteins i /.../pecies: Archae - 0; Bacteria - 0; Metazoa - 0; Fungi - 0; Plants - 149; Viruses - 0; Other Eukaryotes - 0 (source: NCBI BLink). [Source:TAIR;Acc…	1.63047	0.96824	2.0051e-06	4.0292e-05
AT1G53070	841741		protein_coding	Legume lectin family protein [Source:TAIR;Acc:AT1G53070]	1.62819	3.3347	1.9039e-12	1.0762e-10
AT3G27400	822361		protein_coding	Pectin lyase-like superfamily protein [Source:TAIR;Acc:AT3G27400]	1.62642	3.65802	1.6462e-12	9.3858e-11
AT1G54120	841852		protein_coding	unknown protein; BEST Arabidopsis thaliana protein match is: unknown protein (TAIR:AT3G14060.1); Has 23 Blast hits to 23 proteins in 7 species: Archae - 0; Bacteria - 0; Metazoa - 0; Fungi - 0; Plants - 23; Viruses - 0; Other Eukaryotes - 0 (source: /.../BLink). [Source:TAIR;Acc:AT1G54120]	1.62636	1.67435	6.5003e-06	0.00011568
AT1G14760	838041	KNATM	protein_coding	KNOX Arabidopsis thaliana meinox [Source:TAIR;Acc:AT1G14760]	1.62498	-0.921829	0.0039089	0.025551
AT2G35770	818149	scpl28	protein_coding	serine carboxypeptidase-like 28 [Source:TAIR;Acc:AT2G35770]	1.62441	-1.0005	0.003967	0.025854
AT4G24580	828560	REN1	protein_coding	Rho GTPase activation protein (RhoGAP) with PH domain [Source:TAIR;Acc:AT4G24580]	1.62426	1.22582	4.5197e-05	0.0006152
AT5G63390	836458		protein_coding	O-fucosyltransferase family protein [Source:TAIR;Acc:AT5G63390]	1.62164	-1.21354	0.0031046	0.02114
AT4G35810	829735		protein_coding	2-oxoglutarate (2OG) and Fe(II)-dependent oxygenase superfamily protein [Source:TAIR;Acc:AT4G35810]	1.62109	1.01863	7.8856e-06	0.00013699
AT2G34490	818012	CYP710A2	protein_coding	cytochrome P450, family 710, subfamily A, polypeptide 2 [Source:TAIR;Acc:AT2G34490]	1.62044	3.79975	3.191e-09	1.1569e-07
AT4G16940	827402		protein_coding	Disease resistance protein (TIR-NBS-LRR class) family [Source:TAIR;Acc:AT4G16940]	1.61968	1.10391	5.3795e-08	1.5356e-06
AT2G45830	819191	DTA2	protein_coding	downstream target of AGL15 2 [Source:TAIR;Acc:AT2G45830]	1.61652	1.41744	2.662e-07	6.6008e-06
AT5G01870	831705	LTP10	protein_coding	Bifunctional inhibitor/lipid-transfer protein/seed storage 2S albumin superfamily protein [Source:TAIR;Acc:AT5G01870]	1.61429	1.69496	3.0132e-06	5.8192e-05
AT1G29560	839833		protein_coding	Zinc finger C-x8-C-x5-C-x3-H type family protein [Source:TAIR;Acc:AT1G29560]	1.61427	3.17846	4.6308e-15	3.3999e-13
AT3G25190	822112		protein_coding	Vacuolar iron transporter (VIT) family protein [Source:TAIR;Acc:AT3G25190]	1.61398	1.31427	0.0016731	0.012866
AT4G13880	827022	AtRLP48	protein_coding	receptor like protein 48 [Source:TAIR;Acc:AT4G13880]	1.61054	1.87369	4.777e-09	1.6719e-07
AT1G72220	843554	ATL54	protein_coding	RING/U-box superfamily protein [Source:TAIR;Acc:AT1G72220]	1.60341	-0.584371	0.00064168	0.0057859
AT3G59750	825144	LECRK58	protein_coding	Concanavalin A-like lectin protein kinase family protein [Source:TAIR;Acc:AT3G59750]	1.602	0.252361	0.0027219	0.018946
AT2G26310	817171	AT2G26310/T1D16.5	protein_coding	Chalcone-flavanone isomerase family protein [Source:TAIR;Acc:AT2G26310]	1.59993	0.473308	0.000291	0.0029831
AT4G12290	826838		protein_coding	Copper amine oxidase family protein [Source:TAIR;Acc:AT4G12290]	1.59583	6.83786	3.1696e-08	9.5428e-07
AT2G35550	818120	BPC7	protein_coding	basic pentacysteine 7 [Source:TAIR;Acc:AT2G35550]	1.59527	0.343339	3.3181e-05	0.0004745
AT2G24592	6241445		protein_coding	unknown protein; LOCATED IN: endomembrane system; Has 30201 Blast hits to 17322 proteins in 780 species: Archae - 12; Bacteria - 1396; Metazoa - 17338; Fungi - 3422; Plants - 5037; Viruses - 0; Other Eukaryotes - 2996 (source: NCBI BLink). [Source:TAIR;Acc:AT2G24592]	1.58912	0.948093	9.8373e-07	2.1475e-05
AT1G65730	842884	YSL7	protein_coding	YELLOW STRIPE like 7 [Source:TAIR;Acc:AT1G65730]	1.58852	-0.769728	0.0055006	0.033537
AT5G39190	833914	GLP2A	protein_coding	germin-like protein 2 [Source:TAIR;Acc:AT5G39190]	1.58848	-0.0010716	0.00084531	0.0073279
ATMG00516	2745467	NAD1C	protein_coding	NADH dehydrogenase 1C [Source:TAIR;Acc:ATMG00516]	1.58811	-0.447274	0.00011957	0.0014001
ATMG00516	3890477	NAD1C	protein_coding	NADH dehydrogenase 1C [Source:TAIR;Acc:ATMG00516]	1.58811	-0.447274	0.00011957	0.0014001
AT3G62860	825461		protein_coding	alpha/beta-Hydrolases superfamily protein [Source:TAIR;Acc:AT3G62860]	1.588	3.49276	1.2113e-07	3.216e-06
AT2G24700	817006	REM10	protein_coding	Transcriptional factor B3 family protein [Source:TAIR;Acc:AT2G24700]	1.58664	2.1578	1.3855e-07	3.6308e-06
AT1G79900	844329	ATMBAC2	protein_coding	Mitochondrial substrate carrier family protein [Source:TAIR;Acc:AT1G79900]	1.5862	-0.17373	3.938e-05	0.00054777
AT1G14120	837971		protein_coding	2-oxoglutarate (2OG) and Fe(II)-dependent oxygenase superfamily protein [Source:TAIR;Acc:AT1G14120]	1.58602	0.819045	0.0056581	0.034283
AT4G12310	826840	CYP706A5	protein_coding	cytochrome P450, family 706, subfamily A, polypeptide 5 [Source:TAIR;Acc:AT4G12310]	1.586	4.9825	7.0121e-07	1.582e-05
AT4G34930	829645		protein_coding	PLC-like phosphodiesterases superfamily protein [Source:TAIR;Acc:AT4G34930]	1.58468	1.86177	2.7614e-06	5.3605e-05
AT3G58200	824989		protein_coding	TRAF-like family protein [Source:TAIR;Acc:AT3G58200]	1.57802	0.45306	1.7832e-05	0.00027772
AT3G43840	823497		protein_coding	3-oxo-5-alpha-steroid 4-dehydrogenase family protein [Source:TAIR;Acc:AT3G43840]	1.57359	-0.858722	0.00028029	0.0028868
AT3G15720	820815		protein_coding	Pectin lyase-like superfamily protein [Source:TAIR;Acc:AT3G15720]	1.57328	2.87602	4.292e-12	2.3551e-10
AT4G15720	827250	PCMP-H1	protein_coding	Tetratricopeptide repeat (TPR)-like superfamily protein [Source:TAIR;Acc:AT4G15720]	1.57322	0.676144	3.7985e-06	7.1315e-05
AT5G23980	832463	ATFRO4	protein_coding	ferric reduction oxidase 4 [Source:TAIR;Acc:AT5G23980]	1.57139	2.73003	3.4487e-11	1.6481e-09
AT4G22730	828369		protein_coding	Leucine-rich repeat protein kinase family protein [Source:TAIR;Acc:AT4G22730]	1.57097	3.04531	5.4661e-11	2.584e-09
AT4G08150	826364	KNAT1	protein_coding	KNOTTED-like from Arabidopsis thaliana [Source:TAIR;Acc:AT4G08150]	1.56881	2.48136	0.00035963	0.0035676
AT1G05880	837098	ATARI12	protein_coding	RING/U-box superfamily protein [Source:TAIR;Acc:AT1G05880]	1.56796	-0.832721	0.0079902	0.045155
AT4G14465	827093	AHL20	protein_coding	AT-hook motif nuclear-localized protein 20 [Source:TAIR;Acc:AT4G14465]	1.56773	0.974441	0.0011004	0.0090965
AT1G03980	839354	ATPCS2	protein_coding	phytochelatin synthase 2 [Source:TAIR;Acc:AT1G03980]	1.56712	0.0381841	8.8706e-05	0.00109
AT1G23470	NA		pseudogene	pseudogene, polygalacturonase (pectinase), putative, similar to polygalacturonase (Cucumis sativus) GI:6624205; contains Pfam profiles PF00461: Signal peptidase I, PF00295: Polygalacturonase (pectinase); blastp match of 69% identity and 4.8e-49 P-va /.../ GP [Source:TAIR;Acc:AT1G23470]	1.56677	0.518639	1.6495e-06	3.3897e-05
AT2G14900	815979	GASA7	protein_coding	Gibberellin-regulated family protein [Source:TAIR;Acc:AT2G14900]	1.56569	4.16813	1.244e-06	2.6412e-05
AT3G27900	822413		protein_coding	Protein of unknown function (DUF1184) [Source:TAIR;Acc:AT3G27900]	1.56536	-0.651195	0.00086969	0.0074972
AT3G58380	825007		protein_coding	TRAF-like family protein [Source:TAIR;Acc:AT3G58380]	1.56327	-0.837081	0.00042395	0.0040892
AT1G59860	842280	HSP17.6A	protein_coding	HSP20-like chaperones superfamily protein [Source:TAIR;Acc:AT1G59860]	1.56149	1.49568	2.1563e-05	0.00032851
AT5G39890	833986		protein_coding	Protein of unknown function (DUF1637) [Source:TAIR;Acc:AT5G39890]	1.55665	-1.02526	0.0060228	0.035978
AT1G60960	842387	IRT3	protein_coding	iron regulated transporter 3 [Source:TAIR;Acc:AT1G60960]	1.55616	2.23275	1.8939e-06	3.8381e-05
AT3G04070	819562	anac047	protein_coding	NAC domain containing protein 47 [Source:TAIR;Acc:AT3G04070]	1.55382	1.85689	9.0216e-06	0.00015418
AT4G30180	829141		protein_coding	sequence-specific DNA binding transcription factors;transcription regulators [Source:TAIR;Acc:AT4G30180]	1.55266	1.56332	6.937e-06	0.0001227
AT4G28040	828919		protein_coding	nodulin MtN21 /EamA-like transporter family protein [Source:TAIR;Acc:AT4G28040]	1.55104	0.877721	0.0039827	0.02595
AT5G55490	835642	ATGEX1	protein_coding	gamete expressed protein 1 [Source:TAIR;Acc:AT5G55490]	1.54923	1.57967	1.8436e-08	5.817e-07
AT4G03490	827426		protein_coding	Ankyrin repeat family protein [Source:TAIR;Acc:AT4G03490]	1.54901	-0.572245	0.0010153	0.0085095
AT1G19790	838567	SRS7	protein_coding	SHI-related sequence 7 [Source:TAIR;Acc:AT1G19790]	1.54319	-0.925346	0.0013487	0.010788
AT2G29350	817484	SAG13	protein_coding	senescence-associated gene 13 [Source:TAIR;Acc:AT2G29350]	1.54184	5.29871	0.00020627	0.0022182
AT5G11930	831066	GRXC10	protein_coding	Thioredoxin superfamily protein [Source:TAIR;Acc:AT5G11930]	1.54153	-0.338835	0.0019723	0.01469
AT4G26800	828787		protein_coding	Pentatricopeptide repeat (PPR) superfamily protein [Source:TAIR;Acc:AT4G26800]	1.5393	1.03216	9.8769e-07	2.1544e-05
AT3G14060	820620		protein_coding	unknown protein; BEST Arabidopsis thaliana protein match is: unknown protein (TAIR:AT1G54120.1); Has 30 Blast hits to 30 proteins in 8 species: Archae - 0; Bacteria - 0; Metazoa - 0; Fungi - 0; Plants - 30; Viruses - 0; Other Eukaryotes - 0 (source: /.../BLink). [Source:TAIR;Acc:AT3G14060]	1.53732	1.15077	9.0334e-05	0.0011074
AT1G27020	839591		protein_coding	unknown protein; BEST Arabidopsis thaliana protein match is: unknown protein (TAIR:AT1G27030.1); Has 514 Blast hits to 514 proteins in 175 species: Archae - 0; Bacteria - 311; Metazoa - 0; Fungi - 0; Plants - 65; Viruses - 0; Other Eukaryotes - 138 /.../e: NCBI BLink). [Source:TAIR;Acc:AT1G27020]	1.53266	6.16509	0.00055231	0.0051044
AT2G15060	NA		transposable_element	transposable element gene [Source:TAIR;Acc:AT2G15060]	1.53164	0.0117189	0.00019748	0.0021458
AT4G18170	827542	WRKY28	protein_coding	WRKY DNA-binding protein 28 [Source:TAIR;Acc:AT4G18170]	1.53121	3.09165	0.00026459	0.0027359
AT3G47110	823864		protein_coding	Leucine-rich repeat protein kinase family protein [Source:TAIR;Acc:AT3G47110]	1.52997	0.345049	1.2072e-05	0.00019861
AT5G38340	833816		protein_coding	Disease resistance protein (TIR-NBS-LRR class) family [Source:TAIR;Acc:AT5G38340]	1.52685	1.35545	7.7634e-07	1.7322e-05
AT1G13420	837902	ATST4B	protein_coding	sulfotransferase 4B [Source:TAIR;Acc:AT1G13420]	1.52491	-1.3833	0.0043424	0.027757
AT3G46950	823848		protein_coding	Mitochondrial transcription termination factor family protein [Source:TAIR;Acc:AT3G46950]	1.52218	2.1821	5.0134e-12	2.7114e-10
AT1G60030	842297	ATNAT7	protein_coding	nucleobase-ascorbate transporter 7 [Source:TAIR;Acc:AT1G60030]	1.52109	1.4232	3.8362e-07	9.1582e-06
AT3G16420	820890	PBP1	protein_coding	PYK10-binding protein 1 [Source:TAIR;Acc:AT3G16420]	1.51933	6.58969	4.2833e-10	1.7646e-08
AT2G02240	814755	MEE66	protein_coding	F-box family protein [Source:TAIR;Acc:AT2G02240]	1.51856	0.441511	0.0003767	0.0037097
AT1G17745	838352	PGDH	protein_coding	D-3-phosphoglycerate dehydrogenase [Source:TAIR;Acc:AT1G17745]	1.51651	5.73912	5.3106e-06	9.6464e-05
AT5G04950	830377	NAS1	protein_coding	nicotianamine synthase 1 [Source:TAIR;Acc:AT5G04950]	1.51564	3.52429	0.0008107	0.0070745
AT1G12080	837760		protein_coding	Vacuolar calcium-binding protein-related [Source:TAIR;Acc:AT1G12080]	1.51545	4.8564	6.8486e-09	2.3439e-07
AT2G05185	5008219		protein_coding	unknown protein; FUNCTIONS IN: molecular_function unknown; INVOLVED IN: biological_process unknown; LOCATED IN: chloroplast; BEST Arabidopsis thaliana protein match is: unknown protein (TAIR:AT5G22608.1); Has 35333 Blast hits to 34131 proteins in 24 /.../cies: Archae - 798; Bacteria - 22429; Metazoa - 974; Fungi - 991; Plants - 531; Viruses - 0; Other Eukaryotes - 9610 (source: NCBI BLink). [Sour…	1.51505	-0.373874	0.0001794	0.0019729
AT2G05185	2745428		protein_coding	unknown protein; FUNCTIONS IN: molecular_function unknown; INVOLVED IN: biological_process unknown; LOCATED IN: chloroplast; BEST Arabidopsis thaliana protein match is: unknown protein (TAIR:AT5G22608.1); Has 35333 Blast hits to 34131 proteins in 24 /.../cies: Archae - 798; Bacteria - 22429; Metazoa - 974; Fungi - 991; Plants - 531; Viruses - 0; Other Eukaryotes - 9610 (source: NCBI BLink). [Sour…	1.51505	-0.373874	0.0001794	0.0019729
AT1G64270	NA		transposable_element	transposable element gene [Source:TAIR;Acc:AT1G64270]	1.51372	3.40982	8.8597e-16	6.7303e-14
AT5G02750	831806		protein_coding	RING/U-box superfamily protein [Source:TAIR;Acc:AT5G02750]	1.5134	1.67275	1.0615e-06	2.3001e-05
AT1G14630	838025		protein_coding	unknown protein; BEST Arabidopsis thaliana protein match is: unknown protein (TAIR:AT2G01990.1); Has 125 Blast hits to 123 proteins in 14 species: Archae - 0; Bacteria - 0; Metazoa - 0; Fungi - 0; Plants - 125; Viruses - 0; Other Eukaryotes - 0 (sou /.../CBI BLink). [Source:TAIR;Acc:AT1G14630]	1.51212	2.16622	1.0028e-07	2.7145e-06
AT5G12970	831137		protein_coding	Calcium-dependent lipid-binding (CaLB domain) plant phosphoribosyltransferase family protein [Source:TAIR;Acc:AT5G12970]	1.50668	2.21415	1.1461e-08	3.7374e-07
AT3G57130	824880	BOP1	protein_coding	Ankyrin repeat family protein / BTB/POZ domain-containing protein [Source:TAIR;Acc:AT3G57130]	1.50635	0.213517	0.00014888	0.0016857
AT4G37490	829904	CYC1	protein_coding	CYCLIN B1;1 [Source:TAIR;Acc:AT4G37490]	1.50409	3.63069	5.703e-15	4.1409e-13
AT2G24560	816992		protein_coding	GDSL-like Lipase/Acylhydrolase family protein [Source:TAIR;Acc:AT2G24560]	1.50409	-1.42003	0.0068608	0.039975
AT4G12400	826849	Hop3	protein_coding	stress-inducible protein, putative [Source:TAIR;Acc:AT4G12400]	1.50293	1.92689	2.5351e-05	0.0003771
AT1G30475	2745766		protein_coding	BEST Arabidopsis thaliana protein match is: embryo defective 1303 (TAIR:AT1G56200.1); Has 148 Blast hits to 148 proteins in 34 species: Archae - 0; Bacteria - 14; Metazoa - 63; Fungi - 0; Plants - 62; Viruses - 0; Other Eukaryotes - 9 (source: NCBI /.../. [Source:TAIR;Acc:AT1G30475]	1.50125	1.82025	4.6641e-08	1.3413e-06
AT4G25160	828619	PUB35	protein_coding	U-box domain-containing protein kinase family protein [Source:TAIR;Acc:AT4G25160]	1.5011	0.191764	9.133e-05	0.001116
AT1G02770	839421		protein_coding	Protein of unknown function (DUF626) [Source:TAIR;Acc:AT1G02770]	1.50057	-0.829294	0.00193	0.014453
AT1G67600	843081		protein_coding	Acid phosphatase/vanadium-dependent haloperoxidase-related protein [Source:TAIR;Acc:AT1G67600]	1.49883	0.291148	0.00021893	0.0023391
AT3G53230	824489	CDC48D	protein_coding	ATPase, AAA-type, CDC48 protein [Source:TAIR;Acc:AT3G53230]	1.49837	4.00465	1.2481e-11	6.42e-10
AT1G76780	844012		protein_coding	HSP20-like chaperones superfamily protein [Source:TAIR;Acc:AT1G76780]	1.49673	3.38477	1.0295e-12	6e-11
AT5G13790	831224	AGL15	protein_coding	AGAMOUS-like 15 [Source:TAIR;Acc:AT5G13790]	1.49569	0.337302	2.75e-05	0.00040312
AT1G17860	838365		protein_coding	Kunitz family trypsin and protease inhibitor protein [Source:TAIR;Acc:AT1G17860]	1.49565	5.16522	7.9983e-11	3.6561e-09
AT2G18500	816365	ATOFP7	protein_coding	ovate family protein 7 [Source:TAIR;Acc:AT2G18500]	1.49327	0.500092	0.00069536	0.0061976
AT5G18740	831992		protein_coding	Domain of unknown function (DUF3444) [Source:TAIR;Acc:AT5G18740]	1.48757	-1.15362	0.0067227	0.039372
AT1G22900	838897	F19G10.14	protein_coding	Disease resistance-responsive (dirigent-like protein) family protein [Source:TAIR;Acc:AT1G22900]	1.4848	2.22626	3.98e-06	7.4297e-05
AT4G16600	827361	PGSIP7	protein_coding	Nucleotide-diphospho-sugar transferases superfamily protein [Source:TAIR;Acc:AT4G16600]	1.48085	-1.07366	0.0054749	0.033411
AT2G41780	818777		protein_coding	unknown protein; Has 6 Blast hits to 6 proteins in 2 species: Archae - 0; Bacteria - 0; Metazoa - 0; Fungi - 0; Plants - 6; Viruses - 0; Other Eukaryotes - 0 (source: NCBI BLink). [Source:TAIR;Acc:AT2G41780]	1.48064	0.745591	0.00012322	0.0014337
AT1G49830	841406		protein_coding	basic helix-loop-helix (bHLH) DNA-binding superfamily protein [Source:TAIR;Acc:AT1G49830]	1.48001	-1.06877	0.0018153	0.013734
AT2G16060	816103	GLB1	protein_coding	hemoglobin 1 [Source:TAIR;Acc:AT2G16060]	1.47949	2.6266	9.692e-09	3.2003e-07
AT1G29270	839801		protein_coding	unknown protein; BEST Arabidopsis thaliana protein match is: unknown protein (TAIR:AT2G40435.1); Has 98 Blast hits to 98 proteins in 15 species: Archae - 0; Bacteria - 0; Metazoa - 0; Fungi - 0; Plants - 98; Viruses - 0; Other Eukaryotes - 0 (source /.../ BLink). [Source:TAIR;Acc:AT1G29270]	1.47751	0.880619	0.00049864	0.0046976
AT2G30840	817635		protein_coding	2-oxoglutarate (2OG) and Fe(II)-dependent oxygenase superfamily protein [Source:TAIR;Acc:AT2G30840]	1.47744	0.26271	0.00031217	0.0031655
AT1G49320	841355	ATUSPL1	protein_coding	unknown seed protein like 1 [Source:TAIR;Acc:AT1G49320]	1.47421	2.73716	1.0069e-05	0.00016965
AT4G31330	829260		protein_coding	Protein of unknown function, DUF599 [Source:TAIR;Acc:AT4G31330]	1.47392	0.577143	0.0013046	0.010486
AT2G43150	818917		protein_coding	Proline-rich extensin-like family protein [Source:TAIR;Acc:AT2G43150]	1.47285	9.00202	8.1768e-09	2.7448e-07
AT5G66630	836795	DAR5	protein_coding	DA1-related protein 5 [Source:TAIR;Acc:AT5G66630]	1.4728	2.19369	5.6359e-06	0.00010153
AT3G24460	822036		protein_coding	Serinc-domain containing serine and sphingolipid biosynthesis protein [Source:TAIR;Acc:AT3G24460]	1.47232	1.39752	8.7821e-06	0.00015067
AT3G49960	824158		protein_coding	Peroxidase superfamily protein [Source:TAIR;Acc:AT3G49960]	1.47175	-1.23831	0.0027686	0.019221
AT5G01740	831686		protein_coding	Nuclear transport factor 2 (NTF2) family protein [Source:TAIR;Acc:AT5G01740]	1.47012	0.568986	0.0012118	0.009858
AT3G22886	NA	MIR167A	miRNA	MIR167A; miRNA [Source:TAIR;Acc:AT3G22886]	1.47005	-0.619562	0.00074457	0.0065826
AT4G11720	826777	HAP2	protein_coding	hapless 2 [Source:TAIR;Acc:AT4G11720]	1.46901	-0.866714	0.0029142	0.02003
AT4G15150	827181		protein_coding	glycine-rich protein [Source:TAIR;Acc:AT4G15150]	1.46849	-0.791749	0.0021433	0.015675
AT1G28390	839736		protein_coding	Protein kinase superfamily protein [Source:TAIR;Acc:AT1G28390]	1.46723	3.01238	1.7983e-06	3.6669e-05
ATCG00380	844765	RPS4	protein_coding	chloroplast ribosomal protein S4 [Source:TAIR;Acc:ATCG00380]	1.46603	3.95958	6.3054e-11	2.9385e-09
AT5G07322	NA		ncRNA	other RNA [Source:TAIR;Acc:AT5G07322]	1.4644	0.108821	0.00054994	0.0050897
AT4G07830	NA		transposable_element	transposable element gene [Source:TAIR;Acc:AT4G07830]	1.46412	0.50693	2.777e-05	0.0004064
AT1G62810	842580		protein_coding	Copper amine oxidase family protein [Source:TAIR;Acc:AT1G62810]	1.46356	5.10246	1.4102e-09	5.3255e-08
AT5G63090	836429	LOB	protein_coding	Lateral organ boundaries (LOB) domain family protein [Source:TAIR;Acc:AT5G63090]	1.46258	1.12785	0.00044205	0.0042296
AT3G46230	823768	ATHSP17.4	protein_coding	heat shock protein 17.4 [Source:TAIR;Acc:AT3G46230]	1.46035	1.04751	0.0025713	0.01808
AT5G19490	832069		protein_coding	Histone superfamily protein [Source:TAIR;Acc:AT5G19490]	1.45891	-0.749965	0.0036241	0.024079
AT2G39230	818508	LOJ	protein_coding	LATERAL ORGAN JUNCTION [Source:TAIR;Acc:AT2G39230]	1.45683	1.70801	6.2527e-07	1.4254e-05
AT4G36260	829783	STY2	protein_coding	Lateral root primordium (LRP) protein-related [Source:TAIR;Acc:AT4G36260]	1.45241	1.03328	0.0001886	0.0020638
AT4G39720	830127		protein_coding	VQ motif-containing protein [Source:TAIR;Acc:AT4G39720]	1.45227	0.753362	0.00058092	0.0053257
AT3G44800	823613		protein_coding	Meprin and TRAF (MATH) homology domain-containing protein [Source:TAIR;Acc:AT3G44800]	1.45141	-0.11268	0.00028484	0.0029257
AT2G44450	819052	BGLU15	protein_coding	beta glucosidase 15 [Source:TAIR;Acc:AT2G44450]	1.45082	1.41345	2.1119e-07	5.3478e-06
AT5G11320	831003	YUC4	protein_coding	Flavin-binding monooxygenase family protein [Source:TAIR;Acc:AT5G11320]	1.4499	-0.662444	0.0047322	0.029742
AT5G44380	834464		protein_coding	FAD-binding Berberine family protein [Source:TAIR;Acc:AT5G44380]	1.44981	0.467615	0.0039527	0.025772
AT3G23370	821918		protein_coding	RNA-binding (RRM/RBD/RNP motifs) family protein [Source:TAIR;Acc:AT3G23370]	1.44781	1.70798	4.5485e-08	1.3123e-06
AT5G08000	830694	E13L3	protein_coding	glucan endo-1,3-beta-glucosidase-like protein 3 [Source:TAIR;Acc:AT5G08000]	1.44659	5.47141	7.9928e-17	6.484e-15
AT3G62500	825424		protein_coding	BEST Arabidopsis thaliana protein match is: SET domain protein 14 (TAIR:AT3G61740.1); Has 66 Blast hits to 66 proteins in 11 species: Archae - 0; Bacteria - 0; Metazoa - 0; Fungi - 0; Plants - 66; Viruses - 0; Other Eukaryotes - 0 (source: NCBI BLink). [Source:TAIR;Acc:AT3G62500]	1.44614	1.99008	3.6783e-09	1.3154e-07
AT2G39330	818518	JAL23	protein_coding	jacalin-related lectin 23 [Source:TAIR;Acc:AT2G39330]	1.44589	5.2976	0.0016751	0.012874
AT1G69310	843262	WRKY57	protein_coding	WRKY DNA-binding protein 57 [Source:TAIR;Acc:AT1G69310]	1.44338	3.51187	1.6205e-11	8.1285e-10
ATCG00360	844767	YCF3	protein_coding	Tetratricopeptide repeat (TPR)-like superfamily protein [Source:TAIR;Acc:ATCG00360]	1.44316	2.19398	1.8727e-09	6.9898e-08
AT2G36080	818181	ARF31	protein_coding	AP2/B3-like transcriptional factor family protein [Source:TAIR;Acc:AT2G36080]	1.44157	3.56573	1.8467e-07	4.7208e-06
AT2G31980	817757	AtCYS2	protein_coding	PHYTOCYSTATIN 2 [Source:TAIR;Acc:AT2G31980]	1.44025	0.250383	0.00014544	0.0016505
AT1G23040	838912		protein_coding	hydroxyproline-rich glycoprotein family protein [Source:TAIR;Acc:AT1G23040]	1.43877	3.75811	4.9463e-16	3.8464e-14
AT1G05730	837080		protein_coding	Eukaryotic protein of unknown function (DUF842) [Source:TAIR;Acc:AT1G05730]	1.43849	1.04851	1.0404e-06	2.26e-05
AT4G36380	829790	ROT3	protein_coding	Cytochrome P450 superfamily protein [Source:TAIR;Acc:AT4G36380]	1.43806	2.67375	1.084e-05	0.00018056
AT1G18710	838453	AtMYB47	protein_coding	myb domain protein 47 [Source:TAIR;Acc:AT1G18710]	1.43797	4.17905	0.0003345	0.0033595
AT1G31880	840078	NLM9	protein_coding	DZC (Disease resistance/zinc finger/chromosome condensation-like region) domain containing protein [Source:TAIR;Acc:AT1G31880]	1.4367	1.33488	1.3666e-05	0.00022146
AT5G61090	836230		protein_coding	Polynucleotidyl transferase, ribonuclease H-like superfamily protein [Source:TAIR;Acc:AT5G61090]	1.43401	-1.11802	0.0046508	0.029363
AT5G63650	836485	SNRK2-5	protein_coding	SNF1-related protein kinase 2.5 [Source:TAIR;Acc:AT5G63650]	1.43319	2.36773	4.8438e-08	1.3899e-06
AT3G05690	819738	UNE8	protein_coding	nuclear factor Y, subunit A2 [Source:TAIR;Acc:AT3G05690]	1.43238	2.41909	2.0031e-05	0.00030825
AT5G57785	835887		protein_coding	unknown protein; Has 30201 Blast hits to 17322 proteins in 780 species: Archae - 12; Bacteria - 1396; Metazoa - 17338; Fungi - 3422; Plants - 5037; Viruses - 0; Other Eukaryotes - 2996 (source: NCBI BLink). [Source:TAIR;Acc:AT5G57785]	1.43183	3.13918	1.6228e-06	3.3427e-05
AT5G67060	836841	HEC1	protein_coding	basic helix-loop-helix (bHLH) DNA-binding superfamily protein [Source:TAIR;Acc:AT5G67060]	1.4279	0.557435	0.0015838	0.012307
AT5G53830	835464		protein_coding	VQ motif-containing protein [Source:TAIR;Acc:AT5G53830]	1.42714	3.57205	5.0104e-06	9.1592e-05
AT3G45880	823731		protein_coding	2-oxoglutarate (2OG) and Fe(II)-dependent oxygenase superfamily protein [Source:TAIR;Acc:AT3G45880]	1.42666	0.872919	8.3468e-06	0.00014377
AT4G26170	828723		protein_coding	FUNCTIONS IN: molecular_function unknown; INVOLVED IN: biological_process unknown; LOCATED IN: chloroplast; EXPRESSED IN: 7 plant structures; EXPRESSED DURING: F mature embryo stage, petal differentiation and expansion stage, E expanded cotyledon st /.../ bilateral stage; BEST Arabidopsis thaliana protein match is: effector of transcription2 (TAIR:AT5G56780.1); Has 75 Blast hits to 42 proteins in…	1.42458	-0.430787	0.00053053	0.0049354
AT3G06360	819810	AGP27	protein_coding	arabinogalactan protein 27 [Source:TAIR;Acc:AT3G06360]	1.42222	0.959796	2.5399e-06	4.982e-05
AT3G16660	820918		protein_coding	Pollen Ole e 1 allergen and extensin family protein [Source:TAIR;Acc:AT3G16660]	1.42053	4.27975	1.9504e-06	3.9421e-05
AT4G34060	829552	DML3	protein_coding	demeter-like protein 3 [Source:TAIR;Acc:AT4G34060]	1.42044	3.08436	3.4731e-10	1.4467e-08
AT5G18090	831636		protein_coding	AP2/B3-like transcriptional factor family protein [Source:TAIR;Acc:AT5G18090]	1.41785	-0.310541	0.0010089	0.0084693
AT4G19000	827636	IWS2	protein_coding	Transcription elongation factor (TFIIS) family protein [Source:TAIR;Acc:AT4G19000]	1.41742	0.314889	0.00013973	0.0015988
AT5G47250	834772		protein_coding	LRR and NB-ARC domains-containing disease resistance protein [Source:TAIR;Acc:AT5G47250]	1.41731	3.77786	2.7448e-11	1.336e-09
AT5G40090	834006		protein_coding	Disease resistance protein (TIR-NBS class) [Source:TAIR;Acc:AT5G40090]	1.41499	-0.412993	0.0018373	0.013877
AT3G02885	821194	GASA5	protein_coding	GAST1 protein homolog 5 [Source:TAIR;Acc:AT3G02885]	1.41401	-0.114406	0.0024428	0.017419
AT2G36780	818250	UGT73C3	protein_coding	UDP-Glycosyltransferase superfamily protein [Source:TAIR;Acc:AT2G36780]	1.41296	2.16902	1.4655e-05	0.00023516
AT2G36970	818271	UGT86A1	protein_coding	UDP-Glycosyltransferase superfamily protein [Source:TAIR;Acc:AT2G36970]	1.41197	3.75172	1.0033e-08	3.3047e-07
AT1G75120	843849	RRA1	protein_coding	Nucleotide-diphospho-sugar transferase family protein [Source:TAIR;Acc:AT1G75120]	1.4109	2.65195	5.6206e-10	2.2869e-08
AT1G44800	841044		protein_coding	nodulin MtN21 /EamA-like transporter family protein [Source:TAIR;Acc:AT1G44800]	1.41069	3.76078	5.2528e-05	0.0007019
AT1G28560	839756	SRD2	protein_coding	snRNA activating complex family protein [Source:TAIR;Acc:AT1G28560]	1.40657	2.09095	7.3005e-09	2.4728e-07
AT4G34810	829633		protein_coding	SAUR-like auxin-responsive protein family [Source:TAIR;Acc:AT4G34810]	1.4061	0.20847	0.0063451	0.037536
AT5G24290	832496		protein_coding	Vacuolar iron transporter (VIT) family protein [Source:TAIR;Acc:AT5G24290]	1.40439	1.84098	6.2611e-07	1.4261e-05
AT1G48000	841218	MYB112	protein_coding	myb domain protein 112 [Source:TAIR;Acc:AT1G48000]	1.40426	0.456731	0.0025457	0.017939
AT1G21220	NA		transposable_element	transposable element gene [Source:TAIR;Acc:AT1G21220]	1.40228	-0.666424	0.0016482	0.012723
AT4G18360	827563	GLO5	protein_coding	Aldolase-type TIM barrel family protein [Source:TAIR;Acc:AT4G18360]	1.40105	0.496071	0.0056263	0.034106
AT3G52530	824419		protein_coding	Protein kinase superfamily protein [Source:TAIR;Acc:AT3G52530]	1.40031	1.35394	7.3005e-07	1.6387e-05
AT4G38210	829977	ATEXPA20	protein_coding	expansin A20 [Source:TAIR;Acc:AT4G38210]	1.39886	0.851599	9.5716e-06	0.00016246
AT1G28290	839723	AGP31	protein_coding	arabinogalactan protein 31 [Source:TAIR;Acc:AT1G28290]	1.39484	7.76269	1.0315e-10	4.6141e-09
AT1G22550	838861		protein_coding	Major facilitator superfamily protein [Source:TAIR;Acc:AT1G22550]	1.39309	4.01393	7.359e-10	2.9485e-08
AT1G67650	843090		protein_coding	SRP72 RNA-binding domain [Source:TAIR;Acc:AT1G67650]	1.39171	1.36399	1.2403e-06	2.6365e-05
AT1G07780	837292	PAI1	protein_coding	phosphoribosylanthranilate isomerase 1 [Source:TAIR;Acc:AT1G07780]	1.39135	3.82493	1.8739e-14	1.286e-12
AT2G15070	NA		transposable_element	transposable element gene [Source:TAIR;Acc:AT2G15070]	1.38854	-0.629137	0.0058288	0.035098
AT2G05910	815143		protein_coding	Protein of unknown function (DUF567) [Source:TAIR;Acc:AT2G05910]	1.38849	-0.772207	0.0037663	0.024823
AT4G06701	NA		ncRNA	other RNA [Source:TAIR;Acc:AT4G06701]	1.38787	2.47336	5.3472e-10	2.179e-08
AT1G55265	841971		protein_coding	Protein of unknown function, DUF538 [Source:TAIR;Acc:AT1G55265]	1.38777	4.41498	2.8108e-09	1.0247e-07
AT5G49280	834988		protein_coding	hydroxyproline-rich glycoprotein family protein [Source:TAIR;Acc:AT5G49280]	1.38582	3.68548	6.0235e-06	0.00010805
AT2G04100	814946	DTXL5	protein_coding	MATE efflux family protein [Source:TAIR;Acc:AT2G04100]	1.38574	1.65074	6.0431e-06	0.00010827
AT5G60470	836168		protein_coding	C2H2 and C2HC zinc fingers superfamily protein [Source:TAIR;Acc:AT5G60470]	1.38541	-1.04435	0.0030913	0.021071
AT4G04620	825794	ATG8B	protein_coding	Ubiquitin-like superfamily protein [Source:TAIR;Acc:AT4G04620]	1.38372	3.76462	1.0996e-14	7.7692e-13
AT3G10000	820161	EDA31	protein_coding	Homeodomain-like superfamily protein [Source:TAIR;Acc:AT3G10000]	1.38131	-0.026272	0.0037904	0.024938
AT2G19550	816474		protein_coding	alpha/beta-Hydrolases superfamily protein [Source:TAIR;Acc:AT2G19550]	1.38051	-0.721783	0.0057097	0.034512
AT4G19970	827741		protein_coding	CONTAINS InterPro DOMAIN/s: Nucleotide-diphospho-sugar transferase, predicted (InterPro:IPR005069); BEST Arabidopsis thaliana protein match is: Nucleotide-diphospho-sugar transferase family protein (TAIR:AT5G44820.1); Has 801 Blast hits to 466 prote /.../ 35 species: Archae - 0; Bacteria - 0; Metazoa - 2; Fungi - 0; Plants - 750; Viruses - 0; Other Eukaryotes - 49 (source: NCBI BLink). [Source:TA…	1.37983	0.672599	0.0011657	0.0095512
AT5G03790	831723	ATHB51	protein_coding	homeobox 51 [Source:TAIR;Acc:AT5G03790]	1.37953	-0.42722	0.0018673	0.014059
AT4G32950	829432		protein_coding	Protein phosphatase 2C family protein [Source:TAIR;Acc:AT4G32950]	1.37784	0.0134141	0.003065	0.020914
AT2G46640	819276		protein_coding	unknown protein; Has 19 Blast hits to 19 proteins in 7 species: Archae - 0; Bacteria - 0; Metazoa - 0; Fungi - 0; Plants - 17; Viruses - 0; Other Eukaryotes - 2 (source: NCBI BLink). [Source:TAIR;Acc:AT2G46640]	1.37461	3.32891	1.2769e-07	3.3859e-06
AT1G56710	842127		protein_coding	Pectin lyase-like superfamily protein [Source:TAIR;Acc:AT1G56710]	1.37399	-0.073477	0.00077602	0.006824
AT1G03820	839400		protein_coding	unknown protein; FUNCTIONS IN: molecular_function unknown; INVOLVED IN: biological_process unknown; LOCATED IN: endomembrane system; EXPRESSED IN: 21 plant structures; EXPRESSED DURING: 13 growth stages; Has 1345 Blast hits to 1122 proteins in 102 s /.../: Archae - 2; Bacteria - 28; Metazoa - 28; Fungi - 30; Plants - 109; Viruses - 0; Other Eukaryotes - 1148 (source: NCBI BLink). [Source:TAIR;Acc…	1.37173	3.35787	3.4527e-08	1.0313e-06
AT5G61740	836296	ATATH14	protein_coding	ABC2 homolog 14 [Source:TAIR;Acc:AT5G61740]	1.37149	3.07812	4.3171e-09	1.5251e-07
AT3G13080	820496	ATMRP3	protein_coding	multidrug resistance-associated protein 3 [Source:TAIR;Acc:AT3G13080]	1.36928	7.19212	4.0987e-14	2.7343e-12
AT3G60980	825270		protein_coding	Tetratricopeptide repeat (TPR)-like superfamily protein [Source:TAIR;Acc:AT3G60980]	1.36921	4.22919	1.2827e-15	9.5509e-14
AT1G13330	837893	AHP2	protein_coding	Arabidopsis Hop2 homolog [Source:TAIR;Acc:AT1G13330]	1.36815	1.82042	1.1786e-07	3.1419e-06
AT4G12080	826816	AHL1	protein_coding	AT-hook motif nuclear-localized protein 1 [Source:TAIR;Acc:AT4G12080]	1.36814	1.65609	2.5308e-05	0.00037666
AT5G27230	832781		protein_coding	Frigida-like protein [Source:TAIR;Acc:AT5G27230]	1.3676	1.51991	1.1087e-06	2.3867e-05
AT3G16330	820880		protein_coding	unknown protein; BEST Arabidopsis thaliana protein match is: unknown protein (TAIR:AT1G52140.1); Has 109 Blast hits to 109 proteins in 16 species: Archae - 0; Bacteria - 0; Metazoa - 0; Fungi - 0; Plants - 109; Viruses - 0; Other Eukaryotes - 0 (sou /.../CBI BLink). [Source:TAIR;Acc:AT3G16330]	1.36682	0.826848	0.004818	0.030202
AT2G44790	819088	UCC2	protein_coding	uclacyanin 2 [Source:TAIR;Acc:AT2G44790]	1.36446	2.4328	0.00043653	0.0041906
AT3G43800	823491	ATGSTU27	protein_coding	glutathione S-transferase tau 27 [Source:TAIR;Acc:AT3G43800]	1.36368	5.72734	7.7e-12	4.0969e-10
AT3G13672	820573		protein_coding	TRAF-like superfamily protein [Source:TAIR;Acc:AT3G13672]	1.36272	0.812302	5.7538e-05	0.00076035
AT1G33790	840271		protein_coding	jacalin lectin family protein [Source:TAIR;Acc:AT1G33790]	1.36174	2.86916	0.00010309	0.0012321
AT1G54575	2745830		protein_coding	unknown protein; Has 35333 Blast hits to 34131 proteins in 2444 species: Archae - 798; Bacteria - 22429; Metazoa - 974; Fungi - 991; Plants - 531; Viruses - 0; Other Eukaryotes - 9610 (source: NCBI BLink). [Source:TAIR;Acc:AT1G54575]	1.36119	3.02704	1.0411e-05	0.0001744
AT1G16360	838205	ALIS4	protein_coding	LEM3 (ligand-effect modulator 3) family protein / CDC50 family protein [Source:TAIR;Acc:AT1G16360]	1.35962	-0.277608	0.00066635	0.0059755
AT3G29100	822557	VTI13	protein_coding	vesicle transport V-snare 13 [Source:TAIR;Acc:AT3G29100]	1.35758	1.92206	3.8163e-08	1.1233e-06
AT3G61898	3769766		protein_coding	unknown protein; FUNCTIONS IN: molecular_function unknown; INVOLVED IN: biological_process unknown; LOCATED IN: mitochondrion; Has 35333 Blast hits to 34131 proteins in 2444 species: Archae - 798; Bacteria - 22429; Metazoa - 974; Fungi - 991; Plants /.../; Viruses - 0; Other Eukaryotes - 9610 (source: NCBI BLink). [Source:TAIR;Acc:AT3G61898]	1.35607	0.376654	0.00054501	0.0050476
AT1G53830	841820	ATPME2	protein_coding	pectin methylesterase 2 [Source:TAIR;Acc:AT1G53830]	1.35404	2.52285	7.9436e-08	2.1955e-06
AT5G52990	835378		protein_coding	SNARE-like superfamily protein [Source:TAIR;Acc:AT5G52990]	1.35361	2.10118	3.5509e-07	8.5704e-06
AT4G01540	828149	ANAC068	protein_coding	NAC with transmembrane motif1 [Source:TAIR;Acc:AT4G01540]	1.35148	1.68362	7.0026e-07	1.5812e-05
AT2G30370	817587	CHAL	protein_coding	allergen-related [Source:TAIR;Acc:AT2G30370]	1.35052	0.818132	0.00019061	0.0020823
AT1G30270	839907	CIPK23	protein_coding	CBL-interacting protein kinase 23 [Source:TAIR;Acc:AT1G30270]	1.34934	5.08246	1.4504e-11	7.3032e-10
AT5G17680	831634		protein_coding	disease resistance protein (TIR-NBS-LRR class), putative [Source:TAIR;Acc:AT5G17680]	1.34605	0.220456	0.0006065	0.0055203
AT3G10320	820194		protein_coding	Glycosyltransferase family 61 protein [Source:TAIR;Acc:AT3G10320]	1.34073	0.749232	0.0038982	0.025511
AT5G45380	834574	ATDUR3	protein_coding	solute:sodium symporters;urea transmembrane transporters [Source:TAIR;Acc:AT5G45380]	1.33851	4.4303	2.0532e-07	5.2191e-06
AT4G09920	826581		protein_coding	FBD, F-box and Leucine Rich Repeat domains containing protein [Source:TAIR;Acc:AT4G09920]	1.33791	-0.335847	0.0018561	0.013995
AT4G18210	827546	ATPUP10	protein_coding	purine permease 10 [Source:TAIR;Acc:AT4G18210]	1.33754	3.91961	1.4471e-08	4.6103e-07
AT3G10290	820191		protein_coding	Nucleotide-sugar transporter family protein [Source:TAIR;Acc:AT3G10290]	1.33441	0.881305	0.00056164	0.0051688
AT4G24450	828547	GWD3	protein_coding	phosphoglucan, water dikinase [Source:TAIR;Acc:AT4G24450]	1.33435	4.43766	1.3446e-11	6.8491e-10
AT2G26360	817176		protein_coding	Mitochondrial substrate carrier family protein [Source:TAIR;Acc:AT2G26360]	1.33226	1.59287	5.6134e-07	1.2897e-05
AT1G54010	841839		protein_coding	GDSL-like Lipase/Acylhydrolase superfamily protein [Source:TAIR;Acc:AT1G54010]	1.33076	5.3908	2.6588e-08	8.1356e-07
AT1G28580	839758		protein_coding	GDSL-like Lipase/Acylhydrolase superfamily protein [Source:TAIR;Acc:AT1G28580]	1.33061	5.82722	5.2539e-19	4.9143e-17
AT4G13195	826934	CLE44	protein_coding	CLAVATA3/ESR-RELATED 44 [Source:TAIR;Acc:AT4G13195]	1.32725	1.94752	0.0034244	0.022934
AT2G28790	817428		protein_coding	Pathogenesis-related thaumatin superfamily protein [Source:TAIR;Acc:AT2G28790]	1.32572	6.20658	1.089e-08	3.578e-07
AT1G15310	838100	ATHSRP54A	protein_coding	signal recognition particle 54 kDa subunit [Source:TAIR;Acc:AT1G15310]	1.32523	2.17745	1.198e-05	0.00019754
AT5G02220	831792		protein_coding	unknown protein; Has 30201 Blast hits to 17322 proteins in 780 species: Archae - 12; Bacteria - 1396; Metazoa - 17338; Fungi - 3422; Plants - 5037; Viruses - 0; Other Eukaryotes - 2996 (source: NCBI BLink). [Source:TAIR;Acc:AT5G02220]	1.32471	-0.751184	0.0043498	0.027794
AT2G24030	816937		protein_coding	zinc ion binding;nucleic acid binding [Source:TAIR;Acc:AT2G24030]	1.32425	0.0217584	0.0006009	0.0054783
AT1G77920	844127	TGA7	protein_coding	bZIP transcription factor family protein [Source:TAIR;Acc:AT1G77920]	1.32263	4.10958	0.0001278	0.0014798
AT4G34510	829602	KCS17	protein_coding	3-ketoacyl-CoA synthase 17 [Source:TAIR;Acc:AT4G34510]	1.31953	0.802923	0.0025853	0.018169
AT4G31615	829289	REM2	protein_coding	Transcriptional factor B3 family protein [Source:TAIR;Acc:AT4G31615]	1.31815	-0.388038	0.0026706	0.018669
AT1G13710	837932	CYP78A5	protein_coding	cytochrome P450, family 78, subfamily A, polypeptide 5 [Source:TAIR;Acc:AT1G13710]	1.31804	3.03407	0.001108	0.0091337
AT3G52460	824411		protein_coding	hydroxyproline-rich glycoprotein family protein [Source:TAIR;Acc:AT3G52460]	1.31719	0.518699	0.0015452	0.012088
AT5G05365	5008200		protein_coding	Heavy metal transport/detoxification superfamily protein [Source:TAIR;Acc:AT5G05365]	1.31561	0.816849	0.00075648	0.00667
AT5G24206	NA		ncRNA	other RNA [Source:TAIR;Acc:AT5G24206]	1.31382	-0.28238	0.0019744	0.014701
AT1G32870	840181	ANAC13	protein_coding	NAC domain protein 13 [Source:TAIR;Acc:AT1G32870]	1.31344	4.24294	2.5139e-12	1.3999e-10
AT1G64220	842727	TOM7-2	protein_coding	translocase of outer membrane 7 kDa subunit 2 [Source:TAIR;Acc:AT1G64220]	1.31296	1.56151	0.00026012	0.0026981
AT5G47130	834759		protein_coding	Bax inhibitor-1 family protein [Source:TAIR;Acc:AT5G47130]	1.3128	0.675276	0.00041072	0.0039864
AT1G75520	843888	SRS5	protein_coding	SHI-related sequence 5 [Source:TAIR;Acc:AT1G75520]	1.3125	0.180067	0.0028956	0.019923
AT4G07960	826301	ATCSLC12	protein_coding	Cellulose-synthase-like C12 [Source:TAIR;Acc:AT4G07960]	1.31236	1.01771	0.00049004	0.0046265
AT5G60142	6241172		protein_coding	AP2/B3-like transcriptional factor family protein [Source:TAIR;Acc:AT5G60142]	1.3123	0.0758756	0.0035257	0.023538
AT2G31160	817672	LSH3	protein_coding	Protein of unknown function (DUF640) [Source:TAIR;Acc:AT2G31160]	1.3113	1.11261	0.0076028	0.043366
AT5G07680	830661	ANAC080	protein_coding	NAC domain containing protein 80 [Source:TAIR;Acc:AT5G07680]	1.30748	0.0920025	0.00062269	0.0056437
ATMG00060	3371313	NAD5C	protein_coding	NADH dehydrogenase subunit 5C [Source:TAIR;Acc:ATMG00060]	1.30742	0.877487	0.00049128	0.0046332
AT2G41550	818753		protein_coding	Rho termination factor [Source:TAIR;Acc:AT2G41550]	1.30489	2.49535	7.4467e-09	2.5158e-07
AT5G57780	835886		protein_coding	EXPRESSED IN: 18 plant structures; EXPRESSED DURING: 12 growth stages; BEST Arabidopsis thaliana protein match is: sequence-specific DNA binding transcription factors (TAIR:AT4G30410.1); Has 123 Blast hits to 123 proteins in 11 species: Archae - 0; /.../ia - 0; Metazoa - 0; Fungi - 0; Plants - 123; Viruses - 0; Other Eukaryotes - 0 (source: NCBI BLink). [Source:TAIR;Acc:AT5G57780]	1.30479	3.0974	4.3392e-09	1.5309e-07
ATCG00390	NA	TRNT.2	tRNA	tRNA-Thr [Source:TAIR;Acc:ATCG00390]	1.3044	4.44535	4.8324e-07	1.1351e-05
AT4G23160	828415	CRK8	protein_coding	cysteine-rich RLK (RECEPTOR-like protein kinase) 8 [Source:TAIR;Acc:AT4G23160]	1.30412	2.55726	9.8184e-06	0.00016564
AT2G04040	814938	ATDTX1	protein_coding	MATE efflux family protein [Source:TAIR;Acc:AT2G04040]	1.30338	3.04618	3.9206e-05	0.00054581
AT4G14020	827038		protein_coding	Rapid alkalinization factor (RALF) family protein [Source:TAIR;Acc:AT4G14020]	1.30264	4.69055	2.5403e-11	1.2434e-09
AT5G18180	831936		protein_coding	H/ACA ribonucleoprotein complex, subunit Gar1/Naf1 protein [Source:TAIR;Acc:AT5G18180]	1.30248	-0.62009	0.0032435	0.021933
AT1G05680	837075	UGT74E2	protein_coding	Uridine diphosphate glycosyltransferase 74E2 [Source:TAIR;Acc:AT1G05680]	1.30216	0.820285	0.003897	0.025511
AT5G14920	831344	GASA14	protein_coding	Gibberellin-regulated family protein [Source:TAIR;Acc:AT5G14920]	1.29749	8.82875	1.169e-08	3.8027e-07
AT1G06450	837157	CAF1-1	protein_coding	Polynucleotidyl transferase, ribonuclease H-like superfamily protein [Source:TAIR;Acc:AT1G06450]	1.29717	2.97368	2.7465e-05	0.00040284
AT5G47330	834780		protein_coding	alpha/beta-Hydrolases superfamily protein [Source:TAIR;Acc:AT5G47330]	1.29666	3.09603	0.00010517	0.0012536
AT5G55560	835650	WNK11	protein_coding	Protein kinase superfamily protein [Source:TAIR;Acc:AT5G55560]	1.29582	1.92308	2.5527e-06	5.0034e-05
AT1G60270	3767579	BGLU6	protein_coding	beta glucosidase 6 [Source:TAIR;Acc:AT1G60270]	1.29175	3.34498	7.8339e-06	0.00013618
AT1G01810	839247		protein_coding	unknown protein; Has 12 Blast hits to 12 proteins in 5 species: Archae - 0; Bacteria - 0; Metazoa - 5; Fungi - 0; Plants - 7; Viruses - 0; Other Eukaryotes - 0 (source: NCBI BLink). [Source:TAIR;Acc:AT1G01810]	1.29121	-1.11376	0.0073696	0.042293
AT5G18050	830999		protein_coding	SAUR-like auxin-responsive protein family [Source:TAIR;Acc:AT5G18050]	1.29004	2.29089	0.0054332	0.033218
AT4G16910	NA		transposable_element	transposable element gene [Source:TAIR;Acc:AT4G16910]	1.28878	1.24544	5.1828e-05	0.00069432
AT3G57680	824937		protein_coding	Peptidase S41 family protein [Source:TAIR;Acc:AT3G57680]	1.28311	1.57935	0.00092768	0.0079089
AT3G10120	820175		protein_coding	unknown protein; BEST Arabidopsis thaliana protein match is: unknown protein (TAIR:AT5G03890.1); Has 57 Blast hits to 57 proteins in 10 species: Archae - 0; Bacteria - 0; Metazoa - 0; Fungi - 0; Plants - 57; Viruses - 0; Other Eukaryotes - 0 (source /.../ BLink). [Source:TAIR;Acc:AT3G10120]	1.28007	2.59844	2.6719e-08	8.1661e-07
AT3G23290	821908	LSH4	protein_coding	Protein of unknown function (DUF640) [Source:TAIR;Acc:AT3G23290]	1.2795	3.74609	1.1616e-05	0.00019202
AT1G48390	841259		protein_coding	RNI-like superfamily protein [Source:TAIR;Acc:AT1G48390]	1.27782	0.0472993	0.0034248	0.022934
AT1G02520	839353	PGP11	protein_coding	P-glycoprotein 11 [Source:TAIR;Acc:AT1G02520]	1.27549	-0.0874778	0.0020454	0.015123
AT4G15730	827251		protein_coding	CW-type Zinc Finger [Source:TAIR;Acc:AT4G15730]	1.27506	2.50081	9.9969e-08	2.7088e-06
AT5G52640	835341	HSP81-1	protein_coding	heat shock protein 90.1 [Source:TAIR;Acc:AT5G52640]	1.27383	4.24206	0.00054397	0.0050415
AT1G07090	837220	LSH6	protein_coding	Protein of unknown function (DUF640) [Source:TAIR;Acc:AT1G07090]	1.27365	3.80511	5.9252e-07	1.3554e-05
AT3G62890	825464	PCMP-H82	protein_coding	Pentatricopeptide repeat (PPR) superfamily protein [Source:TAIR;Acc:AT3G62890]	1.27271	1.84181	8.0933e-08	2.2345e-06
AT5G53730	835454		protein_coding	Late embryogenesis abundant (LEA) hydroxyproline-rich glycoprotein family [Source:TAIR;Acc:AT5G53730]	1.27224	4.04621	9.6945e-13	5.6877e-11
AT1G68795	843211	CLE12	protein_coding	CLAVATA3/ESR-RELATED 12 [Source:TAIR;Acc:AT1G68795]	1.27224	-0.0582637	0.00089735	0.0076977
AT5G35480	833512		protein_coding	unknown protein; Has 1807 Blast hits to 1807 proteins in 277 species: Archae - 0; Bacteria - 0; Metazoa - 736; Fungi - 347; Plants - 385; Viruses - 0; Other Eukaryotes - 339 (source: NCBI BLink). [Source:TAIR;Acc:AT5G35480]	1.2704	3.89449	0.0028518	0.019668
AT3G15650	820808		protein_coding	alpha/beta-Hydrolases superfamily protein [Source:TAIR;Acc:AT3G15650]	1.26625	1.18484	0.0020802	0.015324
AT3G26445	822249		protein_coding	beta-1,4-N-acetylglucosaminyltransferase family protein [Source:TAIR;Acc:AT3G26445]	1.2628	1.09245	0.00019948	0.0021621
AT1G72140	843545		protein_coding	Major facilitator superfamily protein [Source:TAIR;Acc:AT1G72140]	1.26222	1.91956	0.00052127	0.0048654
AT1G29980	839877		protein_coding	Protein of unknown function, DUF642 [Source:TAIR;Acc:AT1G29980]	1.26171	4.43074	1.8748e-09	6.9898e-08
AT5G22460	832307		protein_coding	alpha/beta-Hydrolases superfamily protein [Source:TAIR;Acc:AT5G22460]	1.25963	1.41625	0.001427	0.011307
AT2G41190	818718		protein_coding	Transmembrane amino acid transporter family protein [Source:TAIR;Acc:AT2G41190]	1.2585	2.81587	0.004559	0.028902
AT1G34460	840348	CYCB1;5	protein_coding	CYCLIN B1;5 [Source:TAIR;Acc:AT1G34460]	1.25841	0.860006	7.9526e-05	0.00099679
AT4G28950	829016	ARAC7	protein_coding	RHO-related protein from plants 9 [Source:TAIR;Acc:AT4G28950]	1.25825	1.80513	4.7946e-05	0.00064798
AT1G31200	840008	ATPP2-A9	protein_coding	phloem protein 2-A9 [Source:TAIR;Acc:AT1G31200]	1.25794	2.22645	6.4884e-07	1.4727e-05
AT4G30250	829148		protein_coding	P-loop containing nucleoside triphosphate hydrolases superfamily protein [Source:TAIR;Acc:AT4G30250]	1.25398	2.22589	0.0010499	0.0087495
AT1G73010	843632	ATPS2	protein_coding	phosphate starvation-induced gene 2 [Source:TAIR;Acc:AT1G73010]	1.25368	0.716961	0.001756	0.013394
AT1G09230	837443		protein_coding	RNA-binding (RRM/RBD/RNP motifs) family protein [Source:TAIR;Acc:AT1G09230]	1.25366	3.92802	4.3307e-12	2.3714e-10
AT4G04710	825806	CPK22	protein_coding	calcium-dependent protein kinase 22 [Source:TAIR;Acc:AT4G04710]	1.25336	-0.322991	0.0028725	0.019791
AT1G11125	10723097		protein_coding	unknown protein; BEST Arabidopsis thaliana protein match is: unknown protein (TAIR:AT1G61170.1). [Source:TAIR;Acc:AT1G11125]	1.25314	0.215549	0.0010706	0.0088937
AT2G34500	818013	CYP710A1	protein_coding	cytochrome P450, family 710, subfamily A, polypeptide 1 [Source:TAIR;Acc:AT2G34500]	1.25252	0.432369	0.0081276	0.045796
AT5G53420	835423		protein_coding	CCT motif family protein [Source:TAIR;Acc:AT5G53420]	1.25248	4.84104	0.0011323	0.0093093
AT3G19470	821481		protein_coding	F-box and associated interaction domains-containing protein [Source:TAIR;Acc:AT3G19470]	1.25178	1.38179	1.9634e-06	3.9576e-05
AT4G39320	830087		protein_coding	microtubule-associated protein-related [Source:TAIR;Acc:AT4G39320]	1.25079	1.07145	0.0014993	0.011773
AT1G07790	837293	HTB1	protein_coding	Histone superfamily protein [Source:TAIR;Acc:AT1G07790]	1.25051	5.24193	1.3128e-07	3.4583e-06
AT4G10270	826619		protein_coding	Wound-responsive family protein [Source:TAIR;Acc:AT4G10270]	1.25051	0.435419	0.00024164	0.0025431
AT3G48410	823999		protein_coding	alpha/beta-Hydrolases superfamily protein [Source:TAIR;Acc:AT3G48410]	1.25044	2.88682	3.2868e-09	1.1851e-07
AT4G38320	829989	HHP5	protein_coding	heptahelical protein 5 [Source:TAIR;Acc:AT4G38320]	1.24974	3.63812	7.9742e-10	3.1613e-08
AT4G13540	826986		protein_coding	unknown protein; INVOLVED IN: N-terminal protein myristoylation; BEST Arabidopsis thaliana protein match is: unknown protein (TAIR:AT3G23930.1); Has 4658 Blast hits to 3455 proteins in 431 species: Archae - 39; Bacteria - 387; Metazoa - 1842; Fungi /.../ Plants - 133; Viruses - 38; Other Eukaryotes - 1783 (source: NCBI BLink). [Source:TAIR;Acc:AT4G13540]	1.24855	2.38378	1.7026e-06	3.4935e-05
AT5G55570	835651		protein_coding	unknown protein; LOCATED IN: chloroplast; Has 35333 Blast hits to 34131 proteins in 2444 species: Archae - 798; Bacteria - 22429; Metazoa - 974; Fungi - 991; Plants - 531; Viruses - 0; Other Eukaryotes - 9610 (source: NCBI BLink). [Source:TAIR;Acc:AT5G55570]	1.24564	0.788806	0.00029793	0.0030443
AT1G48745	5007786		protein_coding	unknown protein; Has 7 Blast hits to 7 proteins in 3 species: Archae - 0; Bacteria - 0; Metazoa - 0; Fungi - 0; Plants - 7; Viruses - 0; Other Eukaryotes - 0 (source: NCBI BLink). [Source:TAIR;Acc:AT1G48745]	1.24563	0.956688	0.0010302	0.0086127
AT1G25530	839139		protein_coding	Transmembrane amino acid transporter family protein [Source:TAIR;Acc:AT1G25530]	1.24344	2.11696	7.8306e-05	0.00098384
AT1G32583	3766880		protein_coding	FUNCTIONS IN: molecular_function unknown; INVOLVED IN: biological_process unknown; LOCATED IN: endomembrane system; BEST Arabidopsis thaliana protein match is: tapetum determinant 1 (TAIR:AT4G24972.1); Has 35333 Blast hits to 34131 proteins in 2444 /.../s: Archae - 798; Bacteria - 22429; Metazoa - 974; Fungi - 991; Plants - 531; Viruses - 0; Other Eukaryotes - 9610 (source: NCBI BLink). [Source:T…	1.24282	0.314913	0.0001651	0.0018449
AT4G31520	829279		protein_coding	SDA1 family protein [Source:TAIR;Acc:AT4G31520]	1.23911	-0.685032	0.0021956	0.015951
AT5G35450	833508	RPP8L3	protein_coding	Disease resistance protein (CC-NBS-LRR class) family [Source:TAIR;Acc:AT5G35450]	1.23843	3.62699	6.5744e-12	3.5194e-10
AT1G46480	841113	WOX4	protein_coding	WUSCHEL related homeobox 4 [Source:TAIR;Acc:AT1G46480]	1.2381	2.49854	3.4298e-07	8.301e-06
AT5G22860	832349		protein_coding	Serine carboxypeptidase S28 family protein [Source:TAIR;Acc:AT5G22860]	1.23728	3.57442	4.9283e-07	1.1526e-05
AT4G18830	827617	ATOFP5	protein_coding	ovate family protein 5 [Source:TAIR;Acc:AT4G18830]	1.23652	2.85083	2.9912e-08	9.0474e-07
AT4G14840	827141		protein_coding	unknown protein; BEST Arabidopsis thaliana protein match is: unknown protein (TAIR:AT3G22520.1); Has 1681 Blast hits to 1532 proteins in 283 species: Archae - 19; Bacteria - 179; Metazoa - 579; Fungi - 131; Plants - 223; Viruses - 5; Other Eukaryote /.../5 (source: NCBI BLink). [Source:TAIR;Acc:AT4G14840]	1.23582	2.41183	1.0666e-08	3.5085e-07
AT1G08230	837344	GAT1	protein_coding	Transmembrane amino acid transporter family protein [Source:TAIR;Acc:AT1G08230]	1.23545	3.54083	2.9724e-06	5.7489e-05
AT1G26260	839167	CIB5	protein_coding	cryptochrome-interacting basic-helix-loop-helix 5 [Source:TAIR;Acc:AT1G26260]	1.23403	3.46039	1.8769e-11	9.3257e-10
AT1G66700	842988	PXMT1	protein_coding	S-adenosyl-L-methionine-dependent methyltransferases superfamily protein [Source:TAIR;Acc:AT1G66700]	1.23351	3.49389	0.008389	0.046944
AT5G14820	831334		protein_coding	Pentatricopeptide repeat (PPR) superfamily protein [Source:TAIR;Acc:AT5G14820]	1.23343	-1.06797	0.0051832	0.031979
AT2G25940	817135	ALPHA-VPE	protein_coding	alpha-vacuolar processing enzyme [Source:TAIR;Acc:AT2G25940]	1.23205	0.512526	0.0027906	0.019348
AT4G14650	827115		protein_coding	unknown protein; FUNCTIONS IN: molecular_function unknown; INVOLVED IN: N-terminal protein myristoylation; EXPRESSED IN: 6 plant structures; EXPRESSED DURING: petal differentiation and expansion stage; Has 2407 Blast hits to 1833 proteins in 310 spe /.../Archae - 19; Bacteria - 223; Metazoa - 708; Fungi - 285; Plants - 140; Viruses - 42; Other Eukaryotes - 990 (source: NCBI BLink). [Source:TAIR;A…	1.23145	2.18294	1.3864e-05	0.00022412
AT3G20960	821646	CYP705A33	protein_coding	cytochrome P450, family 705, subfamily A, polypeptide 33 [Source:TAIR;Acc:AT3G20960]	1.231	1.96083	1.5344e-05	0.00024412
AT1G72830	843614	HAP2C	protein_coding	nuclear factor Y, subunit A3 [Source:TAIR;Acc:AT1G72830]	1.22587	2.82497	2.2036e-06	4.3912e-05
AT5G18030	831670		protein_coding	SAUR-like auxin-responsive protein family [Source:TAIR;Acc:AT5G18030]	1.22495	3.30061	0.0075469	0.043104
AT4G23550	828455	WRKY29	protein_coding	WRKY family transcription factor [Source:TAIR;Acc:AT4G23550]	1.22425	1.34144	0.0029175	0.020048
AT4G14305	3770487		protein_coding	Peroxisomal membrane 22 kDa (Mpv17/PMP22) family protein [Source:TAIR;Acc:AT4G14305]	1.2227	0.170121	0.00096346	0.0081663
AT3G10880	820258		protein_coding	unknown protein; BEST Arabidopsis thaliana protein match is: unknown protein (TAIR:AT5G05180.1); Has 15699 Blast hits to 11378 proteins in 1134 species: Archae - 391; Bacteria - 2054; Metazoa - 6851; Fungi - 1354; Plants - 1096; Viruses - 119; Other /.../yotes - 3834 (source: NCBI BLink). [Source:TAIR;Acc:AT3G10880]	1.22186	0.93641	0.00016544	0.0018472
AT1G24265	839041		protein_coding	Protein of unknown function (DUF1664) [Source:TAIR;Acc:AT1G24265]	1.21933	1.73248	8.2772e-06	0.00014275
AT3G15950	820839	NAI2	protein_coding	DNA topoisomerase-related [Source:TAIR;Acc:AT3G15950]	1.21713	5.53645	3.1401e-10	1.3164e-08
AT1G65920	842904		protein_coding	Regulator of chromosome condensation (RCC1) family with FYVE zinc finger domain [Source:TAIR;Acc:AT1G65920]	1.21621	3.63726	3.1044e-07	7.5943e-06
AT2G04070	814943	DTXL2	protein_coding	MATE efflux family protein [Source:TAIR;Acc:AT2G04070]	1.21553	2.64452	4.394e-05	0.00060089
AT1G61610	842457		protein_coding	S-locus lectin protein kinase family protein [Source:TAIR;Acc:AT1G61610]	1.2123	2.37251	0.00029796	0.0030443
AT4G13560	826989	UNE15	protein_coding	Late embryogenesis abundant protein (LEA) family protein [Source:TAIR;Acc:AT4G13560]	1.20991	1.97535	9.0777e-05	0.0011108
AT3G44970	823632		protein_coding	Cytochrome P450 superfamily protein [Source:TAIR;Acc:AT3G44970]	1.20815	2.99025	4.2843e-05	0.00058834
AT1G05300	837029	ZIP5	protein_coding	zinc transporter 5 precursor [Source:TAIR;Acc:AT1G05300]	1.20704	3.49591	1.2779e-07	3.3859e-06
AT1G53233	NA		ncRNA	other RNA [Source:TAIR;Acc:AT1G53233]	1.2049	-0.0138592	0.0036712	0.024346
AT2G21840	816720		protein_coding	Cysteine/Histidine-rich C1 domain family protein [Source:TAIR;Acc:AT2G21840]	1.20463	0.393969	0.00097582	0.008255
AT3G63210	825496	MARD1	protein_coding	Protein of unknown function (DUF581) [Source:TAIR;Acc:AT3G63210]	1.20323	5.3596	0.00031213	0.0031655
AT5G17760	831644		protein_coding	P-loop containing nucleoside triphosphate hydrolases superfamily protein [Source:TAIR;Acc:AT5G17760]	1.2031	4.63565	1.2539e-06	2.6543e-05
AT3G09270	820083	ATGSTU8	protein_coding	glutathione S-transferase TAU 8 [Source:TAIR;Acc:AT3G09270]	1.20249	1.45829	0.00011284	0.0013341
AT3G62570	825431		protein_coding	Tetratricopeptide repeat (TPR)-like superfamily protein [Source:TAIR;Acc:AT3G62570]	1.20195	2.17019	0.00021918	0.0023409
AT1G62790	842578		protein_coding	Bifunctional inhibitor/lipid-transfer protein/seed storage 2S albumin superfamily protein [Source:TAIR;Acc:AT1G62790]	1.20179	5.3684	7.324e-09	2.4775e-07
AT3G23930	821976		protein_coding	unknown protein; FUNCTIONS IN: molecular_function unknown; INVOLVED IN: N-terminal protein myristoylation; LOCATED IN: cellular_component unknown; EXPRESSED IN: hypocotyl; BEST Arabidopsis thaliana protein match is: unknown protein (TAIR:AT4G13540.1 /.../ 10639 Blast hits to 7432 proteins in 646 species: Archae - 82; Bacteria - 826; Metazoa - 5047; Fungi - 759; Plants - 314; Viruses - 86; Other E…	1.20062	-0.133629	0.0048699	0.030469
AT1G31770	840064	ABCG14	protein_coding	ATP-binding cassette 14 [Source:TAIR;Acc:AT1G31770]	1.1989	2.95176	3.9159e-06	7.3256e-05
AT1G24070	839019	ATCSLA10	protein_coding	cellulose synthase-like A10 [Source:TAIR;Acc:AT1G24070]	1.19467	3.49149	0.00025419	0.002647
AT1G75240	843861	AtHB33	protein_coding	homeobox protein 33 [Source:TAIR;Acc:AT1G75240]	1.19382	4.84316	1.9313e-10	8.3489e-09
AT2G35140	818080		protein_coding	DCD (Development and Cell Death) domain protein [Source:TAIR;Acc:AT2G35140]	1.19336	0.26193	0.00086656	0.00748
AT1G52400	841670	BGL1	protein_coding	beta glucosidase 18 [Source:TAIR;Acc:AT1G52400]	1.19285	10.23	9.0676e-05	0.0011104
AT2G18360	816351		protein_coding	alpha/beta-Hydrolases superfamily protein [Source:TAIR;Acc:AT2G18360]	1.19073	-0.295266	0.0036164	0.024035
AT1G26208	NA		ncRNA	other RNA [Source:TAIR;Acc:AT1G26208]	1.19067	0.617209	0.0001796	0.0019735
AT2G37760	818353	AKR4C8	protein_coding	NAD(P)-linked oxidoreductase superfamily protein [Source:TAIR;Acc:AT2G37760]	1.18885	3.33535	3.874e-07	9.2399e-06
AT1G64320	842738		protein_coding	myosin heavy chain-related [Source:TAIR;Acc:AT1G64320]	1.18811	0.880459	0.00041596	0.0040299
AT4G22520	828347		protein_coding	Bifunctional inhibitor/lipid-transfer protein/seed storage 2S albumin superfamily protein [Source:TAIR;Acc:AT4G22520]	1.18751	3.18565	0.00026818	0.0027719
AT1G31040	839990		protein_coding	PLATZ transcription factor family protein [Source:TAIR;Acc:AT1G31040]	1.1862	0.962757	0.0017478	0.013346
AT5G06530	830541		protein_coding	ABC-2 type transporter family protein [Source:TAIR;Acc:AT5G06530]	1.18545	5.37616	0.0037557	0.02477
AT3G59210	825090		protein_coding	F-box/RNI-like superfamily protein [Source:TAIR;Acc:AT3G59210]	1.18459	4.16591	1.9682e-06	3.9641e-05
AT5G18020	831669		protein_coding	SAUR-like auxin-responsive protein family [Source:TAIR;Acc:AT5G18020]	1.18455	2.38067	0.0054812	0.033434
AT5G49500	835010	SRP-54B	protein_coding	Signal recognition particle, SRP54 subunit protein [Source:TAIR;Acc:AT5G49500]	1.18293	2.19086	8.2478e-07	1.8341e-05
AT4G15450	827216		protein_coding	Senescence/dehydration-associated protein-related [Source:TAIR;Acc:AT4G15450]	1.18181	4.69587	5.433e-08	1.5488e-06
AT2G30933	3767975		protein_coding	Carbohydrate-binding X8 domain superfamily protein [Source:TAIR;Acc:AT2G30933]	1.18157	0.946966	0.00013541	0.0015556
AT4G06598	3770020		protein_coding	BEST Arabidopsis thaliana protein match is: Basic-leucine zipper (bZIP) transcription factor family protein (TAIR:AT1G58110.2); Has 392 Blast hits to 388 proteins in 30 species: Archae - 0; Bacteria - 0; Metazoa - 15; Fungi - 8; Plants - 363; Viruse /.../ Other Eukaryotes - 6 (source: NCBI BLink). [Source:TAIR;Acc:AT4G06598]	1.17914	3.45113	6.6256e-11	3.0606e-09
AT2G34340	817996		protein_coding	Protein of unknown function, DUF584 [Source:TAIR;Acc:AT2G34340]	1.17868	-0.535029	0.0050868	0.031504
AT3G26440	822248		protein_coding	Protein of unknown function (DUF707) [Source:TAIR;Acc:AT3G26440]	1.17863	2.66766	0.00030115	0.0030678
AT4G31650	829293	REM6	protein_coding	Transcriptional factor B3 family protein [Source:TAIR;Acc:AT4G31650]	1.17794	3.39622	1.3223e-07	3.4754e-06
AT3G26922	7922367		protein_coding	F-box/RNI-like superfamily protein [Source:TAIR;Acc:AT3G26922]	1.17642	2.08413	1.7313e-05	0.00027086
AT5G41400	834142		protein_coding	RING/U-box superfamily protein [Source:TAIR;Acc:AT5G41400]	1.17592	3.50696	2.4163e-05	0.00036271
AT3G12500	820429	ATHCHIB	protein_coding	basic chitinase [Source:TAIR;Acc:AT3G12500]	1.17327	2.85377	0.0010489	0.0087442
AT1G61120	842405	TPS04	protein_coding	terpene synthase 04 [Source:TAIR;Acc:AT1G61120]	-1.1703	2.8429	7.3233e-05	0.00092809
AT2G37980	818376		protein_coding	O-fucosyltransferase family protein [Source:TAIR;Acc:AT2G37980]	-1.17083	1.64244	0.00046712	0.0044421
AT5G53750	835456		protein_coding	CBS domain-containing protein [Source:TAIR;Acc:AT5G53750]	-1.17344	2.36772	0.00045203	0.0043173
AT3G52520	824417		protein_coding	unknown protein; BEST Arabidopsis thaliana protein match is: unknown protein (TAIR:AT5G06280.3); Has 24 Blast hits to 24 proteins in 7 species: Archae - 0; Bacteria - 0; Metazoa - 0; Fungi - 0; Plants - 24; Viruses - 0; Other Eukaryotes - 0 (source: /.../BLink). [Source:TAIR;Acc:AT3G52520]	-1.1738	3.26121	0.0016375	0.012652
AT3G04210	819576		protein_coding	Disease resistance protein (TIR-NBS class) [Source:TAIR;Acc:AT3G04210]	-1.17546	7.57287	5.5181e-05	0.000734
AT2G30540	817603	GRXS9	protein_coding	Thioredoxin superfamily protein [Source:TAIR;Acc:AT2G30540]	-1.17597	1.86532	0.00037626	0.0037067
AT2G40960	818696		protein_coding	Single-stranded nucleic acid binding R3H protein [Source:TAIR;Acc:AT2G40960]	-1.17749	3.74923	9.6216e-08	2.6126e-06
AT1G62150	842511		protein_coding	Mitochondrial transcription termination factor family protein [Source:TAIR;Acc:AT1G62150]	-1.17851	1.1302	6.3374e-05	0.00082176
AT1G66090	842923		protein_coding	Disease resistance protein (TIR-NBS class) [Source:TAIR;Acc:AT1G66090]	-1.17953	4.14496	0.0020769	0.015308
AT2G13790	815862	ATSERK4	protein_coding	somatic embryogenesis receptor-like kinase 4 [Source:TAIR;Acc:AT2G13790]	-1.18161	6.08105	0.00021754	0.0023253
AT5G27420	832801	CNI1	protein_coding	carbon/nitrogen insensitive 1 [Source:TAIR;Acc:AT5G27420]	-1.18572	5.28825	0.0017196	0.013152
AT3G09520	820109	ATEXO70H4	protein_coding	exocyst subunit exo70 family protein H4 [Source:TAIR;Acc:AT3G09520]	-1.18593	1.9532	0.001607	0.012449
AT2G18328	5007884	ATRL4	protein_coding	RAD-like 4 [Source:TAIR;Acc:AT2G18328]	-1.18688	4.24676	4.905e-06	8.9905e-05
AT3G44960	823631		protein_coding	unknown protein; Has 34 Blast hits to 34 proteins in 10 species: Archae - 0; Bacteria - 0; Metazoa - 3; Fungi - 0; Plants - 31; Viruses - 0; Other Eukaryotes - 0 (source: NCBI BLink). [Source:TAIR;Acc:AT3G44960]	-1.18754	0.90771	0.00035201	0.0035046
AT5G52810	835358		protein_coding	NAD(P)-binding Rossmann-fold superfamily protein [Source:TAIR;Acc:AT5G52810]	-1.18787	4.66922	6.1091e-08	1.7192e-06
AT2G29680	817518	CDC6	protein_coding	cell division control 6 [Source:TAIR;Acc:AT2G29680]	-1.18787	2.56379	1.0967e-06	2.3647e-05
AT4G34390	829589	XLG2	protein_coding	extra-large GTP-binding protein 2 [Source:TAIR;Acc:AT4G34390]	-1.18822	5.48307	1.7554e-08	5.5589e-07
AT4G22160	828305		protein_coding	unknown protein; Has 42 Blast hits to 42 proteins in 7 species: Archae - 0; Bacteria - 0; Metazoa - 0; Fungi - 0; Plants - 42; Viruses - 0; Other Eukaryotes - 0 (source: NCBI BLink). [Source:TAIR;Acc:AT4G22160]	-1.18873	2.2619	8.3433e-08	2.2915e-06
AT1G07000	837210	ATEXO70B2	protein_coding	exocyst subunit exo70 family protein B2 [Source:TAIR;Acc:AT1G07000]	-1.18885	5.44194	0.00027495	0.002834
AT3G45730	823715		protein_coding	unknown protein; Has 3 Blast hits to 3 proteins in 1 species: Archae - 0; Bacteria - 0; Metazoa - 0; Fungi - 0; Plants - 3; Viruses - 0; Other Eukaryotes - 0 (source: NCBI BLink). [Source:TAIR;Acc:AT3G45730]	-1.191	3.62153	4.0882e-08	1.1953e-06
AT5G03350	831863		protein_coding	Legume lectin family protein [Source:TAIR;Acc:AT5G03350]	-1.19241	6.77874	0.0018197	0.013764
AT1G21550	838756	CML44	protein_coding	Calcium-binding EF-hand family protein [Source:TAIR;Acc:AT1G21550]	-1.193	2.46476	0.0012537	0.010145
AT4G11300	826732		protein_coding	Protein of unknown function (DUF793) [Source:TAIR;Acc:AT4G11300]	-1.19556	4.30761	7.0075e-09	2.392e-07
AT3G57160	824883		protein_coding	unknown protein; Has 3 Blast hits to 3 proteins in 1 species: Archae - 0; Bacteria - 0; Metazoa - 0; Fungi - 0; Plants - 3; Viruses - 0; Other Eukaryotes - 0 (source: NCBI BLink). [Source:TAIR;Acc:AT3G57160]	-1.19667	1.78392	2.9548e-05	0.00042885
AT1G22690	838875	GASA9	protein_coding	Gibberellin-regulated family protein [Source:TAIR;Acc:AT1G22690]	-1.19696	4.69901	0.00055544	0.0051243
AT2G30790	817630	PSBP-2	protein_coding	photosystem II subunit P-2 [Source:TAIR;Acc:AT2G30790]	-1.19743	1.82081	7.0909e-05	0.00090169
AT2G25735	817115		protein_coding	unknown protein; Has 31 Blast hits to 31 proteins in 9 species: Archae - 0; Bacteria - 0; Metazoa - 0; Fungi - 0; Plants - 31; Viruses - 0; Other Eukaryotes - 0 (source: NCBI BLink). [Source:TAIR;Acc:AT2G25735]	-1.19807	4.51581	9.8048e-05	0.0011849
AT4G39030	830058	EDS5	protein_coding	MATE efflux family protein [Source:TAIR;Acc:AT4G39030]	-1.1985	4.18012	0.00024169	0.0025431
AT2G06050	815160	OPR3	protein_coding	oxophytodienoate-reductase 3 [Source:TAIR;Acc:AT2G06050]	-1.19871	6.40226	6.8841e-05	0.00087921
AT1G29690	839846	CAD1	protein_coding	MAC/Perforin domain-containing protein [Source:TAIR;Acc:AT1G29690]	-1.19942	5.26241	3.2005e-06	6.1517e-05
AT4G25300	828633		protein_coding	2-oxoglutarate (2OG) and Fe(II)-dependent oxygenase superfamily protein [Source:TAIR;Acc:AT4G25300]	-1.20348	1.98826	3.6414e-06	6.8906e-05
AT2G39210	818506		protein_coding	Major facilitator superfamily protein [Source:TAIR;Acc:AT2G39210]	-1.20382	5.87939	0.0006198	0.0056253
AT3G26500	822257	PIRL2	protein_coding	plant intracellular ras group-related LRR 2 [Source:TAIR;Acc:AT3G26500]	-1.20386	4.34519	0.0084755	0.047338
AT1G34000	840297	OHP2	protein_coding	one-helix protein 2 [Source:TAIR;Acc:AT1G34000]	-1.20429	6.72472	4.3385e-13	2.6155e-11
AT5G41740	834177		protein_coding	Disease resistance protein (TIR-NBS-LRR class) family [Source:TAIR;Acc:AT5G41740]	-1.20753	4.8788	0.0014273	0.011307
AT1G09486	NA		pseudogene	pseudogene, 60S ribosomal protein L21 (RPL21B), temporary automated functional assignment; blastp match of 67% identity and 2.0e-52 P-value to GP [Source:TAIR;Acc:AT1G09486]	-1.21058	-0.180426	0.0033416	0.022475
AT5G23370	832401		protein_coding	GRAM domain-containing protein / ABA-responsive protein-related [Source:TAIR;Acc:AT5G23370]	-1.21117	-0.459847	0.0038973	0.025511
AT1G04360	839540	ATL1	protein_coding	RING/U-box superfamily protein [Source:TAIR;Acc:AT1G04360]	-1.21307	1.51184	0.0021993	0.015973
AT2G18690	816384		protein_coding	unknown protein; FUNCTIONS IN: molecular_function unknown; INVOLVED IN: biological_process unknown; LOCATED IN: membrane; EXPRESSED IN: 17 plant structures; EXPRESSED DURING: 9 growth stages; CONTAINS InterPro DOMAIN/s: Protein of unknown function D /.../(InterPro:IPR010380); BEST Arabidopsis thaliana protein match is: unknown protein (TAIR:AT2G18680.1); Has 213 Blast hits to 211 proteins in 20 s…	-1.21358	6.09435	0.00010345	0.0012348
AT5G23360	832400		protein_coding	GRAM domain-containing protein / ABA-responsive protein-related [Source:TAIR;Acc:AT5G23360]	-1.21359	2.23552	1.5235e-05	0.0002427
AT5G41750	834178		protein_coding	Disease resistance protein (TIR-NBS-LRR class) family [Source:TAIR;Acc:AT5G41750]	-1.21634	5.57386	6.2242e-05	0.00081149
AT4G21970	828286		protein_coding	Protein of unknown function, DUF584 [Source:TAIR;Acc:AT4G21970]	-1.21905	-0.619727	0.0077919	0.044216
AT2G17880	816298		protein_coding	Chaperone DnaJ-domain superfamily protein [Source:TAIR;Acc:AT2G17880]	-1.2195	4.41819	0.0002008	0.0021737
AT2G47560	819369	ATL64	protein_coding	RING/U-box superfamily protein [Source:TAIR;Acc:AT2G47560]	-1.22065	-0.0708771	0.0078903	0.044674
AT1G03055	838334		protein_coding	unknown protein; BEST Arabidopsis thaliana protein match is: unknown protein (TAIR:AT1G64680.1); Has 143 Blast hits to 143 proteins in 26 species: Archae - 0; Bacteria - 6; Metazoa - 0; Fungi - 0; Plants - 122; Viruses - 0; Other Eukaryotes - 15 (so /.../NCBI BLink). [Source:TAIR;Acc:AT1G03055]	-1.222	1.42105	4.4216e-05	0.00060341
AT4G37370	829891	CYP81D8	protein_coding	cytochrome P450, family 81, subfamily D, polypeptide 8 [Source:TAIR;Acc:AT4G37370]	-1.22306	4.62723	6.3557e-05	0.00082333
AT3G59680	825137		protein_coding	unknown protein; Has 34 Blast hits to 34 proteins in 10 species: Archae - 0; Bacteria - 0; Metazoa - 0; Fungi - 0; Plants - 34; Viruses - 0; Other Eukaryotes - 0 (source: NCBI BLink). [Source:TAIR;Acc:AT3G59680]	-1.22818	1.40068	2.2699e-06	4.5089e-05
AT1G62700	842568	VND5	protein_coding	Arabidopsis NAC domain containing protein 26 [Source:TAIR;Acc:AT1G62700]	-1.23062	0.0894872	0.00064056	0.0057798
AT3G10720	820241	PME25	protein_coding	Plant invertase/pectin methylesterase inhibitor superfamily [Source:TAIR;Acc:AT3G10720]	-1.23142	7.15602	0.00098615	0.0083237
AT4G15910	827273	ATDI21	protein_coding	drought-induced 21 [Source:TAIR;Acc:AT4G15910]	-1.23211	3.49979	2.3021e-08	7.1437e-07
AT2G39570	818542		protein_coding	ACT domain-containing protein [Source:TAIR;Acc:AT2G39570]	-1.23284	5.30159	2.8012e-05	0.00040926
AT1G22250	838830		protein_coding	unknown protein; BEST Arabidopsis thaliana protein match is: unknown protein (TAIR:AT1G78170.1); Has 64 Blast hits to 64 proteins in 10 species: Archae - 0; Bacteria - 0; Metazoa - 0; Fungi - 0; Plants - 64; Viruses - 0; Other Eukaryotes - 0 (source /.../ BLink). [Source:TAIR;Acc:AT1G22250]	-1.23418	3.56663	1.7835e-05	0.00027772
AT2G47880	819400	GRXC13	protein_coding	Glutaredoxin family protein [Source:TAIR;Acc:AT2G47880]	-1.23746	3.27663	6.6487e-05	0.00085204
AT1G33600	840254		protein_coding	Leucine-rich repeat (LRR) family protein [Source:TAIR;Acc:AT1G33600]	-1.23874	7.25786	3.62e-10	1.5055e-08
AT1G25400	839126		protein_coding	unknown protein; BEST Arabidopsis thaliana protein match is: unknown protein (TAIR:AT1G68440.1); Has 21 Blast hits to 21 proteins in 6 species: Archae - 0; Bacteria - 0; Metazoa - 0; Fungi - 0; Plants - 21; Viruses - 0; Other Eukaryotes - 0 (source: /.../BLink). [Source:TAIR;Acc:AT1G25400]	-1.24046	4.54311	0.001568	0.012221
AT3G20600	821607	NDR1	protein_coding	Late embryogenesis abundant (LEA) hydroxyproline-rich glycoprotein family [Source:TAIR;Acc:AT3G20600]	-1.24049	3.74384	3.5518e-06	6.7454e-05
AT3G13640	820568	ATRLI1	protein_coding	RNAse l inhibitor protein 1 [Source:TAIR;Acc:AT3G13640]	-1.24091	-0.706239	0.0031011	0.021127
AT5G44070	834430	CAD1	protein_coding	phytochelatin synthase 1 (PCS1) [Source:TAIR;Acc:AT5G44070]	-1.24101	7.06901	6.8454e-07	1.5497e-05
AT1G09070	837428	SRC2	protein_coding	soybean gene regulated by cold-2 [Source:TAIR;Acc:AT1G09070]	-1.24137	7.29393	2.5132e-05	0.00037468
AT4G13570	826990	HTA4	protein_coding	histone H2A 4 [Source:TAIR;Acc:AT4G13570]	-1.2427	2.21856	5.9798e-05	0.00078625
AT1G12390	837794		protein_coding	Cornichon family protein [Source:TAIR;Acc:AT1G12390]	-1.24448	3.46903	1.157e-09	4.4395e-08
AT4G00890	826266		protein_coding	proline-rich family protein [Source:TAIR;Acc:AT4G00890]	-1.24469	1.17267	3.5112e-05	0.00049751
AT5G52750	835352		protein_coding	Heavy metal transport/detoxification superfamily protein [Source:TAIR;Acc:AT5G52750]	-1.24618	5.06495	2.6565e-07	6.5934e-06
AT4G11830	826789	PLDGAMMA2	protein_coding	phospholipase D gamma 2 [Source:TAIR;Acc:AT4G11830]	-1.25106	5.55515	2.254e-12	1.2605e-10
AT5G63790	836499	ANAC102	protein_coding	NAC domain containing protein 102 [Source:TAIR;Acc:AT5G63790]	-1.25326	5.12468	0.00053065	0.0049354
AT4G30210	829144	ATR2	protein_coding	P450 reductase 2 [Source:TAIR;Acc:AT4G30210]	-1.25505	7.75734	1.8293e-05	0.00028384
AT4G33050	829442	EDA39	protein_coding	calmodulin-binding family protein [Source:TAIR;Acc:AT4G33050]	-1.25631	6.92598	6.3426e-07	1.4421e-05
AT2G05540	815103		protein_coding	Glycine-rich protein family [Source:TAIR;Acc:AT2G05540]	-1.25668	3.74682	0.0071836	0.041406
AT3G55950	824761	CCR3	protein_coding	CRINKLY4 related 3 [Source:TAIR;Acc:AT3G55950]	-1.26393	3.72715	5.745e-05	0.00075957
AT5G25910	832660	AtRLP52	protein_coding	receptor like protein 52 [Source:TAIR;Acc:AT5G25910]	-1.26766	2.15493	0.0049459	0.030829
AT1G74360	843777		protein_coding	Leucine-rich repeat protein kinase family protein [Source:TAIR;Acc:AT1G74360]	-1.26783	4.48206	4.2424e-05	0.0005835
AT2G29490	817498	ATGSTU1	protein_coding	glutathione S-transferase TAU 1 [Source:TAIR;Acc:AT2G29490]	-1.27018	0.128997	0.0051797	0.031966
AT5G58120	835924		protein_coding	Disease resistance protein (TIR-NBS-LRR class) family [Source:TAIR;Acc:AT5G58120]	-1.27125	4.17498	3.2022e-06	6.1517e-05
AT3G50260	824188	CEJ1	protein_coding	cooperatively regulated by ethylene and jasmonate 1 [Source:TAIR;Acc:AT3G50260]	-1.27448	3.27371	0.00015285	0.0017258
AT2G26560	817197	PLP2	protein_coding	phospholipase A 2A [Source:TAIR;Acc:AT2G26560]	-1.27741	8.34815	0.00213	0.015621
AT1G63230	842628		protein_coding	Tetratricopeptide repeat (TPR)-like superfamily protein [Source:TAIR;Acc:AT1G63230]	-1.27902	-0.247705	0.0020895	0.015367
AT5G65080	836632	MAF5	protein_coding	K-box region and MADS-box transcription factor family protein [Source:TAIR;Acc:AT5G65080]	-1.28506	0.900157	0.0064223	0.037908
AT1G62600	842557		protein_coding	Flavin-binding monooxygenase family protein [Source:TAIR;Acc:AT1G62600]	-1.2867	4.021	5.0891e-14	3.3778e-12
AT5G60900	836211	RLK1	protein_coding	receptor-like protein kinase 1 [Source:TAIR;Acc:AT5G60900]	-1.28723	5.04702	4.3174e-08	1.2553e-06
AT1G22500	838856	ATL15	protein_coding	RING/U-box superfamily protein [Source:TAIR;Acc:AT1G22500]	-1.29033	2.65928	2.2258e-07	5.6038e-06
AT5G54860	835577		protein_coding	Major facilitator superfamily protein [Source:TAIR;Acc:AT5G54860]	-1.29114	4.38134	3.0631e-10	1.2861e-08
AT1G17190	838290	ATGSTU26	protein_coding	glutathione S-transferase tau 26 [Source:TAIR;Acc:AT1G17190]	-1.29168	2.11971	2.3081e-06	4.5682e-05
AT1G51620	841587		protein_coding	Protein kinase superfamily protein [Source:TAIR;Acc:AT1G51620]	-1.29217	1.07865	0.0089499	0.049389
AT4G17230	827435	SCL13	protein_coding	SCARECROW-like 13 [Source:TAIR;Acc:AT4G17230]	-1.29252	6.64073	5.9525e-09	2.0586e-07
AT1G62300	842527	WRKY6	protein_coding	WRKY family transcription factor [Source:TAIR;Acc:AT1G62300]	-1.29378	5.42066	9.6624e-05	0.0011693
AT4G11890	826796		protein_coding	Protein kinase superfamily protein [Source:TAIR;Acc:AT4G11890]	-1.29436	5.22901	0.00075624	0.00667
AT5G43470	834367	RPP8	protein_coding	Disease resistance protein (CC-NBS-LRR class) family [Source:TAIR;Acc:AT5G43470]	-1.29909	7.23332	2.1177e-14	1.4458e-12
AT3G27690	822391	LHCB2.4	protein_coding	photosystem II light harvesting complex gene 2.3 [Source:TAIR;Acc:AT3G27690]	-1.3	9.14984	1.8685e-06	3.7923e-05
AT2G22500	816783	UCP5	protein_coding	uncoupling protein 5 [Source:TAIR;Acc:AT2G22500]	-1.30111	6.31229	8.2819e-09	2.7765e-07
AT4G36500	829802		protein_coding	unknown protein; FUNCTIONS IN: molecular_function unknown; INVOLVED IN: biological_process unknown; LOCATED IN: mitochondrion; EXPRESSED IN: 22 plant structures; EXPRESSED DURING: 13 growth stages; BEST Arabidopsis thaliana protein match is: unknown /.../in (TAIR:AT2G18210.1); Has 50 Blast hits to 50 proteins in 7 species: Archae - 0; Bacteria - 0; Metazoa - 0; Fungi - 0; Plants - 50; Viruses - 0…	-1.30223	6.82336	6.036e-11	2.828e-09
AT1G33960	840293	AIG1	protein_coding	P-loop containing nucleoside triphosphate hydrolases superfamily protein [Source:TAIR;Acc:AT1G33960]	-1.3039	4.27374	9.0706e-05	0.0011104
AT2G31880	817746	SOBIR1	protein_coding	Leucine-rich repeat protein kinase family protein [Source:TAIR;Acc:AT2G31880]	-1.30449	7.81232	4.1178e-07	9.7681e-06
AT1G29357	NA		ncRNA	other RNA [Source:TAIR;Acc:AT1G29357]	-1.30736	1.70625	1.1865e-05	0.00019578
AT1G15825	838152		protein_coding	hydroxyproline-rich glycoprotein family protein [Source:TAIR;Acc:AT1G15825]	-1.31371	1.54662	0.00017241	0.001908
AT5G23350	832399		protein_coding	GRAM domain-containing protein / ABA-responsive protein-related [Source:TAIR;Acc:AT5G23350]	-1.31708	1.32622	0.00081959	0.0071355
AT4G19520	827694		protein_coding	disease resistance protein (TIR-NBS-LRR class) family [Source:TAIR;Acc:AT4G19520]	-1.31991	6.12691	1.4412e-06	3.0135e-05
AT2G32160	817775		protein_coding	S-adenosyl-L-methionine-dependent methyltransferases superfamily protein [Source:TAIR;Acc:AT2G32160]	-1.32063	4.45305	1.7518e-09	6.559e-08
AT1G22190	838824	RAP2-13	protein_coding	Integrase-type DNA-binding superfamily protein [Source:TAIR;Acc:AT1G22190]	-1.32172	4.63128	1.1461e-07	3.0613e-06
AT5G15870	831444		protein_coding	glycosyl hydrolase family 81 protein [Source:TAIR;Acc:AT5G15870]	-1.32188	5.54378	9.8009e-13	5.7373e-11
AT5G05860	830471	UGT76C2	protein_coding	UDP-glucosyl transferase 76C2 [Source:TAIR;Acc:AT5G05860]	-1.32236	3.71166	1.0824e-05	0.0001804
AT1G08830	837405	CSD1	protein_coding	copper/zinc superoxide dismutase 1 [Source:TAIR;Acc:AT1G08830]	-1.32241	6.13244	1.4265e-05	0.00022975
AT3G11820	820355	SYP121	protein_coding	syntaxin of plants 121 [Source:TAIR;Acc:AT3G11820]	-1.32448	6.58886	1.9685e-09	7.3184e-08
AT5G28450	832932		protein_coding	Chlorophyll A-B binding family protein [Source:TAIR;Acc:AT5G28450]	-1.3283	-1.44774	0.0071681	0.041335
AT1G58225	842190		protein_coding	unknown protein; FUNCTIONS IN: molecular_function unknown; INVOLVED IN: biological_process unknown; LOCATED IN: endomembrane system; Has 4 Blast hits to 4 proteins in 2 species: Archae - 0; Bacteria - 0; Metazoa - 0; Fungi - 0; Plants - 4; Viruses - /.../her Eukaryotes - 0 (source: NCBI BLink). [Source:TAIR;Acc:AT1G58225]	-1.33627	3.24194	2.1291e-05	0.00032478
AT2G32030	817763		protein_coding	Acyl-CoA N-acyltransferases (NAT) superfamily protein [Source:TAIR;Acc:AT2G32030]	-1.33876	2.21929	2.4082e-05	0.00036169
AT3G57460	824913		protein_coding	catalytics;metal ion binding [Source:TAIR;Acc:AT3G57460]	-1.33969	3.08065	0.0055106	0.03359
AT5G20480	832170	EFR	protein_coding	EF-TU receptor [Source:TAIR;Acc:AT5G20480]	-1.34324	3.23153	2.1588e-07	5.4558e-06
AT3G11010	820272	AtRLP34	protein_coding	receptor like protein 34 [Source:TAIR;Acc:AT3G11010]	-1.34339	6.56219	2.8287e-05	0.00041236
AT2G34430	818006	LHB1B1	protein_coding	light-harvesting chlorophyll-protein complex II subunit B1 [Source:TAIR;Acc:AT2G34430]	-1.34739	11.9525	1.9919e-11	9.8412e-10
AT1G05610	837066	APS2	protein_coding	ADP-glucose pyrophosphorylase small subunit 2 [Source:TAIR;Acc:AT1G05610]	-1.34747	-0.963405	0.0034171	0.022906
AT1G78450	844181		protein_coding	SOUL heme-binding family protein [Source:TAIR;Acc:AT1G78450]	-1.34874	1.90784	4.9331e-05	0.00066561
AT3G16530	820901		protein_coding	Legume lectin family protein [Source:TAIR;Acc:AT3G16530]	-1.35235	8.69251	0.00013428	0.001546
AT4G30850	829209	HHP2	protein_coding	heptahelical transmembrane protein2 [Source:TAIR;Acc:AT4G30850]	-1.35366	3.8089	0.0017777	0.013508
AT3G61810	825354		protein_coding	Glycosyl hydrolase family 17 protein [Source:TAIR;Acc:AT3G61810]	-1.354	1.10848	0.00069649	0.0062056
AT2G15220	816011		protein_coding	Plant basic secretory protein (BSP) family protein [Source:TAIR;Acc:AT2G15220]	-1.3553	0.561695	0.0057737	0.034838
AT2G29720	817522	CTF2B	protein_coding	FAD/NAD(P)-binding oxidoreductase family protein [Source:TAIR;Acc:AT2G29720]	-1.3557	4.89236	3.286e-09	1.1851e-07
AT3G05140	819676	RBK2	protein_coding	ROP binding protein kinases 2 [Source:TAIR;Acc:AT3G05140]	-1.35696	0.694572	5.7824e-05	0.00076335
AT3G26960	822314		protein_coding	Pollen Ole e 1 allergen and extensin family protein [Source:TAIR;Acc:AT3G26960]	-1.35765	1.76134	0.00050194	0.0047219
AT3G23550	821934	LAL5	protein_coding	MATE efflux family protein [Source:TAIR;Acc:AT3G23550]	-1.36087	6.77186	0.0072503	0.041718
AT4G21760	828264	BGLU47	protein_coding	beta-glucosidase 47 [Source:TAIR;Acc:AT4G21760]	-1.36105	0.861169	0.00019132	0.0020875
AT1G06080	837117	ADS1	protein_coding	delta 9 desaturase 1 [Source:TAIR;Acc:AT1G06080]	-1.3647	2.63001	0.0013708	0.010935
AT4G36570	829809	ATRL3	protein_coding	RAD-like 3 [Source:TAIR;Acc:AT4G36570]	-1.36626	1.99477	0.00077217	0.0067947
AT3G07195	819907		protein_coding	RPM1-interacting protein 4 (RIN4) family protein [Source:TAIR;Acc:AT3G07195]	-1.36866	3.55995	0.00059672	0.0054459
AT5G59680	836089		protein_coding	Leucine-rich repeat protein kinase family protein [Source:TAIR;Acc:AT5G59680]	-1.37301	1.87136	0.0021821	0.015892
AT2G05914	NA		ncRNA	Potential natural antisense gene, locus overlaps with AT2G05915 [Source:TAIR;Acc:AT2G05914]	-1.37417	0.420429	7.3173e-05	0.00092777
AT5G66210	836753	CPK28	protein_coding	calcium-dependent protein kinase 28 [Source:TAIR;Acc:AT5G66210]	-1.37875	6.37237	1.5004e-07	3.9202e-06
AT1G26150	839156	ATPERK10	protein_coding	proline-rich extensin-like receptor kinase 10 [Source:TAIR;Acc:AT1G26150]	-1.38054	6.53815	9.2309e-08	2.5142e-06
AT3G22231	821788	PCC1	protein_coding	pathogen and circadian controlled 1 [Source:TAIR;Acc:AT3G22231]	-1.38154	6.53694	2.0434e-06	4.1e-05
AT4G23260	828425	CRK18	protein_coding	cysteine-rich RLK (RECEPTOR-like protein kinase) 18 [Source:TAIR;Acc:AT4G23260]	-1.38276	5.21461	1.9296e-12	1.0884e-10
AT4G23300	828429	CRK22	protein_coding	cysteine-rich RLK (RECEPTOR-like protein kinase) 22 [Source:TAIR;Acc:AT4G23300]	-1.38309	4.19155	6.0463e-08	1.7033e-06
AT3G28310	822458		protein_coding	Protein of unknown function (DUF677) [Source:TAIR;Acc:AT3G28310]	-1.38342	-0.544762	0.0040139	0.026104
AT4G26830	828790		protein_coding	O-Glycosyl hydrolases family 17 protein [Source:TAIR;Acc:AT4G26830]	-1.38493	-0.13467	0.007374	0.042309
AT4G13494	NA	MIR863A	miRNA	MIR863a; miRNA [Source:TAIR;Acc:AT4G13494]	-1.38539	0.0130327	0.0022761	0.016419
AT1G73805	843716		protein_coding	Calmodulin binding protein-like [Source:TAIR;Acc:AT1G73805]	-1.38546	5.55953	6.3463e-05	0.00082252
AT3G47348	NA		snoRNA	snoRNA [Source:TAIR;Acc:AT3G47348]	-1.38563	1.18305	4.6676e-06	8.5948e-05
AT1G59590	842249	ZCF37	protein_coding	ZCF37 [Source:TAIR;Acc:AT1G59590]	-1.38863	3.5811	8.7157e-05	0.001076
AT4G16807	6241030		protein_coding	unknown protein; FUNCTIONS IN: molecular_function unknown; INVOLVED IN: biological_process unknown; LOCATED IN: cellular_component unknown; BEST Arabidopsis thaliana protein match is: unknown protein (TAIR:AT3G33528.1); Has 30201 Blast hits to 17322 /.../ins in 780 species: Archae - 12; Bacteria - 1396; Metazoa - 17338; Fungi - 3422; Plants - 5037; Viruses - 0; Other Eukaryotes - 2996 (source: NC…	-1.38971	0.565041	0.00023154	0.0024519
ATCG00640	844737	RPL33	protein_coding	ribosomal protein L33 [Source:TAIR;Acc:ATCG00640]	-1.39129	2.96181	1.2889e-07	3.4082e-06
AT4G20830	827831		protein_coding	FAD-binding Berberine family protein [Source:TAIR;Acc:AT4G20830]	-1.39469	8.08314	0.00023014	0.0024381
AT2G38470	818429	WRKY33	protein_coding	WRKY DNA-binding protein 33 [Source:TAIR;Acc:AT2G38470]	-1.40014	7.22004	2.9003e-05	0.00042164
AT3G02800	821239		protein_coding	Tyrosine phosphatase family protein [Source:TAIR;Acc:AT3G02800]	-1.40375	2.24212	2.522e-06	4.9506e-05
AT4G23270	828426	CRK19	protein_coding	cysteine-rich RLK (RECEPTOR-like protein kinase) 19 [Source:TAIR;Acc:AT4G23270]	-1.40462	5.98733	2.0606e-09	7.6498e-08
AT5G52020	835277	ERF025	protein_coding	Integrase-type DNA-binding superfamily protein [Source:TAIR;Acc:AT5G52020]	-1.40467	-1.41454	0.0073859	0.042368
AT5G22520	832313		protein_coding	unknown protein; BEST Arabidopsis thaliana protein match is: unknown protein (TAIR:AT5G22530.1); Has 14 Blast hits to 14 proteins in 2 species: Archae - 0; Bacteria - 0; Metazoa - 0; Fungi - 0; Plants - 14; Viruses - 0; Other Eukaryotes - 0 (source: /.../BLink). [Source:TAIR;Acc:AT5G22520]	-1.40559	2.65455	0.00030161	0.0030703
AT1G62630	842560		protein_coding	Disease resistance protein (CC-NBS-LRR class) family [Source:TAIR;Acc:AT1G62630]	-1.41265	4.01636	2.4838e-11	1.218e-09
AT1G33720	840263	CYP76C6	protein_coding	cytochrome P450, family 76, subfamily C, polypeptide 6 [Source:TAIR;Acc:AT1G33720]	-1.41398	3.70841	0.00034496	0.0034422
AT2G37900	818366		protein_coding	Major facilitator superfamily protein [Source:TAIR;Acc:AT2G37900]	-1.41554	0.736715	0.0012985	0.010446
AT3G01990	821217	ACR6	protein_coding	ACT domain repeat 6 [Source:TAIR;Acc:AT3G01990]	-1.41715	0.579572	0.00013182	0.0015225
AT2G43550	818957	ATTI6	protein_coding	Scorpion toxin-like knottin superfamily protein [Source:TAIR;Acc:AT2G43550]	-1.41905	5.2957	1.0448e-11	5.4381e-10
AT1G02260	839344		protein_coding	Divalent ion symporter [Source:TAIR;Acc:AT1G02260]	-1.42125	4.32635	6.9224e-17	5.6506e-15
AT5G51720	835246		protein_coding	2 iron, 2 sulfur cluster binding [Source:TAIR;Acc:AT5G51720]	-1.42146	4.01258	2.8881e-08	8.7758e-07
AT1G63360	842642		protein_coding	Disease resistance protein (CC-NBS-LRR class) family [Source:TAIR;Acc:AT1G63360]	-1.42304	5.04057	8.9092e-14	5.8251e-12
AT1G61340	842428		protein_coding	F-box family protein [Source:TAIR;Acc:AT1G61340]	-1.42323	2.36733	0.00012414	0.0014437
AT5G38710	833862	POX2	protein_coding	Methylenetetrahydrofolate reductase family protein [Source:TAIR;Acc:AT5G38710]	-1.42325	2.9612	9.0125e-05	0.0011056
AT1G12520	837808	ATCCS	protein_coding	copper chaperone for SOD1 [Source:TAIR;Acc:AT1G12520]	-1.42796	5.13416	1.8517e-05	0.00028697
AT5G25930	832662		protein_coding	Protein kinase family protein with leucine-rich repeat domain [Source:TAIR;Acc:AT5G25930]	-1.43594	5.34461	1.1861e-05	0.00019578
AT4G14365	827080	XBAT34	protein_coding	XB3 ortholog 4 in Arabidopsis thaliana [Source:TAIR;Acc:AT4G14365]	-1.43678	6.66172	4.4432e-05	0.00060541
AT4G13500	826982		protein_coding	unknown protein; FUNCTIONS IN: molecular_function unknown; INVOLVED IN: biological_process unknown; LOCATED IN: chloroplast; BEST Arabidopsis thaliana protein match is: unknown protein (TAIR:AT2G05310.1); Has 50 Blast hits to 50 proteins in 20 speci /.../chae - 0; Bacteria - 0; Metazoa - 0; Fungi - 0; Plants - 50; Viruses - 0; Other Eukaryotes - 0 (source: NCBI BLink). [Source:TAIR;Acc:AT4G13500]	-1.43878	5.60852	7.2457e-18	6.3061e-16
AT5G56910	835793		protein_coding	Proteinase inhibitor I25, cystatin, conserved region [Source:TAIR;Acc:AT5G56910]	-1.4461	3.17876	1.7021e-14	1.1742e-12
AT1G57630	842139		protein_coding	Toll-Interleukin-Resistance (TIR) domain family protein [Source:TAIR;Acc:AT1G57630]	-1.44676	2.97325	0.00042504	0.0040982
AT5G47240	834771	atnudt8	protein_coding	nudix hydrolase homolog 8 [Source:TAIR;Acc:AT5G47240]	-1.44885	6.08368	3.1509e-05	0.00045305
AT3G19010	821434		protein_coding	2-oxoglutarate (2OG) and Fe(II)-dependent oxygenase superfamily protein [Source:TAIR;Acc:AT3G19010]	-1.45062	6.75713	2.9483e-10	1.2419e-08
AT1G19050	838487	ARR7	protein_coding	response regulator 7 [Source:TAIR;Acc:AT1G19050]	-1.45128	4.04561	2.872e-05	0.00041775
AT1G67980	843126	CCOAMT	protein_coding	caffeoyl-CoA 3-O-methyltransferase [Source:TAIR;Acc:AT1G67980]	-1.45188	2.42803	0.00043718	0.0041953
AT1G77765	844113		protein_coding	unknown protein; Has 8 Blast hits to 8 proteins in 2 species: Archae - 0; Bacteria - 0; Metazoa - 0; Fungi - 0; Plants - 8; Viruses - 0; Other Eukaryotes - 0 (source: NCBI BLink). [Source:TAIR;Acc:AT1G77765]	-1.45341	0.508704	0.00015332	0.0017296
AT1G58420	842211		protein_coding	Uncharacterised conserved protein UCP031279 [Source:TAIR;Acc:AT1G58420]	-1.45578	2.54035	3.808e-08	1.1221e-06
AT5G43500	834370	ATARP9	protein_coding	actin-related protein 9 [Source:TAIR;Acc:AT5G43500]	-1.45665	3.75825	8.8433e-13	5.2e-11
AT3G53370	824505	S1FA1	protein_coding	S1FA-like DNA-binding protein [Source:TAIR;Acc:AT3G53370]	-1.4591	2.40661	9.123e-09	3.0315e-07
AT1G53625	841798		protein_coding	unknown protein; Has 29996 Blast hits to 6987 proteins in 655 species: Archae - 23; Bacteria - 6686; Metazoa - 10521; Fungi - 1178; Plants - 7439; Viruses - 681; Other Eukaryotes - 3468 (source: NCBI BLink). [Source:TAIR;Acc:AT1G53625]	-1.45941	0.671503	0.00062513	0.005658
AT5G47220	834768	ATERF2	protein_coding	ethylene responsive element binding factor 2 [Source:TAIR;Acc:AT5G47220]	-1.46437	5.24178	3.1526e-05	0.00045305
AT3G15356	820768		protein_coding	Legume lectin family protein [Source:TAIR;Acc:AT3G15356]	-1.4743	9.09263	0.0017688	0.01347
AT2G23770	816909	LYK4	protein_coding	protein kinase family protein / peptidoglycan-binding LysM domain-containing protein [Source:TAIR;Acc:AT2G23770]	-1.47633	4.44939	1.7472e-07	4.4978e-06
AT5G67410	836877		protein_coding	unknown protein; BEST Arabidopsis thaliana protein match is: unknown protein (TAIR:AT2G14850.1); Has 1807 Blast hits to 1807 proteins in 277 species: Archae - 0; Bacteria - 0; Metazoa - 736; Fungi - 347; Plants - 385; Viruses - 0; Other Eukaryotes - /.../source: NCBI BLink). [Source:TAIR;Acc:AT5G67410]	-1.4766	0.176306	0.00018217	0.0019962
AT2G20750	816604	ATEXPB1	protein_coding	expansin B1 [Source:TAIR;Acc:AT2G20750]	-1.47708	1.3351	0.0022074	0.016016
AT1G62760	842574		protein_coding	Plant invertase/pectin methylesterase inhibitor superfamily protein [Source:TAIR;Acc:AT1G62760]	-1.47861	0.158978	6.9717e-05	0.00088876
AT2G35710	818140		protein_coding	Nucleotide-diphospho-sugar transferases superfamily protein [Source:TAIR;Acc:AT2G35710]	-1.47898	2.7824	0.0021366	0.01565
AT5G53050	835385		protein_coding	alpha/beta-Hydrolases superfamily protein [Source:TAIR;Acc:AT5G53050]	-1.48089	4.46882	4.8285e-10	1.9799e-08
AT5G56980	835800		protein_coding	unknown protein; FUNCTIONS IN: molecular_function unknown; INVOLVED IN: biological_process unknown; LOCATED IN: endomembrane system; EXPRESSED IN: 18 plant structures; EXPRESSED DURING: 12 growth stages; BEST Arabidopsis thaliana protein match is: u /.../ protein (TAIR:AT4G26130.1); Has 30201 Blast hits to 17322 proteins in 780 species: Archae - 12; Bacteria - 1396; Metazoa - 17338; Fungi - 3422;…	-1.48099	4.82202	3.0602e-05	0.00044218
AT1G26380	839180		protein_coding	FAD-binding Berberine family protein [Source:TAIR;Acc:AT1G26380]	-1.48323	4.48279	0.0015988	0.012396
AT2G03540	NA		transposable_element	transposable element gene [Source:TAIR;Acc:AT2G03540]	-1.48366	1.34138	0.0010298	0.0086118
AT4G23250	828424	EMB1290	protein_coding	kinases;protein kinases [Source:TAIR;Acc:AT4G23250]	-1.48651	5.11752	2.2987e-15	1.6972e-13
AT5G22540	832315		protein_coding	Plant protein of unknown function (DUF247) [Source:TAIR;Acc:AT5G22540]	-1.48902	0.876755	1.5608e-05	0.00024773
AT4G21480	828233	STP12	protein_coding	sugar transporter protein 12 [Source:TAIR;Acc:AT4G21480]	-1.49126	0.523452	1.6514e-06	3.3911e-05
AT1G65486	6240283		protein_coding	unknown protein; FUNCTIONS IN: molecular_function unknown; INVOLVED IN: biological_process unknown; LOCATED IN: endomembrane system; BEST Arabidopsis thaliana protein match is: unknown protein (TAIR:AT1G65490.1); Has 30201 Blast hits to 17322 protei /.../780 species: Archae - 12; Bacteria - 1396; Metazoa - 17338; Fungi - 3422; Plants - 5037; Viruses - 0; Other Eukaryotes - 2996 (source: NCBI BLin…	-1.49219	2.27226	2.7617e-05	0.00040462
AT2G01180	814646	ATPAP1	protein_coding	phosphatidic acid phosphatase 1 [Source:TAIR;Acc:AT2G01180]	-1.49253	5.18083	5.2283e-06	9.5299e-05
AT4G14400	827085	ACD6	protein_coding	ankyrin repeat family protein [Source:TAIR;Acc:AT4G14400]	-1.49633	8.27684	9.254e-10	3.6247e-08
AT3G47960	823951		protein_coding	Major facilitator superfamily protein [Source:TAIR;Acc:AT3G47960]	-1.49711	5.73975	6.003e-08	1.6929e-06
AT4G13572	7922478		protein_coding	unknown protein; FUNCTIONS IN: molecular_function unknown; INVOLVED IN: biological_process unknown; LOCATED IN: cellular_component unknown; Has 0 Blast hits to 0 proteins in 0 species (source: NCBI BLink). [Source:TAIR;Acc:AT4G13572]	-1.50008	2.61368	5.6387e-10	2.2907e-08
AT5G48657	2746202		protein_coding	defense protein-related [Source:TAIR;Acc:AT5G48657]	-1.50113	3.70218	0.00010226	0.0012245
AT1G28670	839767	ARAB-1	protein_coding	GDSL-like Lipase/Acylhydrolase superfamily protein [Source:TAIR;Acc:AT1G28670]	-1.50229	3.82007	1.0007e-09	3.8966e-08
AT5G67620	836898		protein_coding	unknown protein; FUNCTIONS IN: molecular_function unknown; INVOLVED IN: N-terminal protein myristoylation; LOCATED IN: microtubule; BEST Arabidopsis thaliana protein match is: unknown protein (TAIR:AT5G62900.1); Has 1807 Blast hits to 1807 proteins /.../ species: Archae - 0; Bacteria - 0; Metazoa - 736; Fungi - 347; Plants - 385; Viruses - 0; Other Eukaryotes - 339 (source: NCBI BLink). [Source:T…	-1.50261	-0.650539	0.0019301	0.014453
AT3G50950	824259	ZAR1	protein_coding	HOPZ-ACTIVATED RESISTANCE 1 [Source:TAIR;Acc:AT3G50950]	-1.50379	7.92798	5.1574e-11	2.4425e-09
AT1G53160	841749	SPL4	protein_coding	squamosa promoter binding protein-like 4 [Source:TAIR;Acc:AT1G53160]	-1.50394	3.22488	9.4515e-05	0.0011485
AT1G32640	840158	ATMYC2	protein_coding	Basic helix-loop-helix (bHLH) DNA-binding family protein [Source:TAIR;Acc:AT1G32640]	-1.50556	6.57755	6.4782e-05	0.0008359
AT1G05200	839268	ATGLR3.4	protein_coding	glutamate receptor 3.4 [Source:TAIR;Acc:AT1G05200]	-1.50732	4.80024	1.0489e-05	0.00017526
AT1G22650	838871		protein_coding	Plant neutral invertase family protein [Source:TAIR;Acc:AT1G22650]	-1.51141	3.57486	1.9396e-11	9.6191e-10
AT1G22590	838865	AGL87	protein_coding	AGAMOUS-like 87 [Source:TAIR;Acc:AT1G22590]	-1.51188	3.21776	4.2251e-13	2.553e-11
AT1G76600	843993		protein_coding	unknown protein; FUNCTIONS IN: molecular_function unknown; INVOLVED IN: N-terminal protein myristoylation; LOCATED IN: nucleolus, nucleus; EXPRESSED IN: 24 plant structures; EXPRESSED DURING: 15 growth stages; BEST Arabidopsis thaliana protein match /.../nknown protein (TAIR:AT1G21010.1); Has 220 Blast hits to 220 proteins in 14 species: Archae - 0; Bacteria - 0; Metazoa - 0; Fungi - 0; Plants - …	-1.51283	4.26532	3.6369e-05	0.00051357
AT1G33340	840228		protein_coding	ENTH/ANTH/VHS superfamily protein [Source:TAIR;Acc:AT1G33340]	-1.5189	2.40838	1.2113e-08	3.91e-07
AT5G44050	834428		protein_coding	MATE efflux family protein [Source:TAIR;Acc:AT5G44050]	-1.52	1.61649	2.44e-05	0.00036564
AT1G20510	838639	OPCL1	protein_coding	OPC-8:0 CoA ligase1 [Source:TAIR;Acc:AT1G20510]	-1.523	7.06733	9.1992e-10	3.6088e-08
AT3G28007	822424	SWEET4	protein_coding	Nodulin MtN3 family protein [Source:TAIR;Acc:AT3G28007]	-1.5233	2.06532	8.0366e-05	0.001004
AT5G48320	834885		protein_coding	Cysteine/Histidine-rich C1 domain family protein [Source:TAIR;Acc:AT5G48320]	-1.52418	0.72958	3.7215e-05	0.00052336
AT4G16860	827395	RPP4	protein_coding	Disease resistance protein (TIR-NBS-LRR class) family [Source:TAIR;Acc:AT4G16860]	-1.52682	6.84304	4.2485e-10	1.7558e-08
AT4G39580	830112		protein_coding	Galactose oxidase/kelch repeat superfamily protein [Source:TAIR;Acc:AT4G39580]	-1.52696	2.12128	5.3925e-09	1.8798e-07
AT3G52400	824405	SYP122	protein_coding	syntaxin of plants 122 [Source:TAIR;Acc:AT3G52400]	-1.52806	6.71409	2.7447e-09	1.0034e-07
AT1G62305	842528		protein_coding	Core-2/I-branching beta-1,6-N-acetylglucosaminyltransferase family protein [Source:TAIR;Acc:AT1G62305]	-1.52919	2.41366	5.3502e-09	1.8675e-07
AT2G26530	817194	AR781	protein_coding	Protein of unknown function (DUF1645) [Source:TAIR;Acc:AT2G26530]	-1.52982	5.49204	4.6376e-09	1.6253e-07
AT1G61890	842485		protein_coding	MATE efflux family protein [Source:TAIR;Acc:AT1G61890]	-1.5304	5.18995	8.5991e-07	1.9041e-05
AT1G23830	838994		protein_coding	unknown protein; FUNCTIONS IN: molecular_function unknown; INVOLVED IN: biological_process unknown; LOCATED IN: endomembrane system; EXPRESSED IN: 12 plant structures; EXPRESSED DURING: 9 growth stages; BEST Arabidopsis thaliana protein match is: un /.../protein (TAIR:AT1G23840.1); Has 57 Blast hits to 52 proteins in 7 species: Archae - 0; Bacteria - 0; Metazoa - 0; Fungi - 0; Plants - 57; Viruse…	-1.53098	2.41632	3.4913e-09	1.2519e-07
AT5G08030	830697		protein_coding	PLC-like phosphodiesterases superfamily protein [Source:TAIR;Acc:AT5G08030]	-1.53212	-0.0115484	0.0012231	0.0099348
AT1G27130	839602	ATGSTU13	protein_coding	glutathione S-transferase tau 13 [Source:TAIR;Acc:AT1G27130]	-1.5336	6.52672	7.0603e-15	5.0565e-13
AT5G54300	835518		protein_coding	Protein of unknown function (DUF761) [Source:TAIR;Acc:AT5G54300]	-1.53362	3.56215	7.8743e-10	3.1359e-08
AT2G47870	819399	GRXC12	protein_coding	Thioredoxin superfamily protein [Source:TAIR;Acc:AT2G47870]	-1.53431	-0.690255	0.0039534	0.025772
AT3G15518	6240745		protein_coding	unknown protein; FUNCTIONS IN: molecular_function unknown; INVOLVED IN: biological_process unknown; LOCATED IN: cellular_component unknown; Has 30201 Blast hits to 17322 proteins in 780 species: Archae - 12; Bacteria - 1396; Metazoa - 17338; Fungi - /.../ Plants - 5037; Viruses - 0; Other Eukaryotes - 2996 (source: NCBI BLink). [Source:TAIR;Acc:AT3G15518]	-1.5409	2.16947	1.8969e-06	3.8411e-05
AT1G03220	838517		protein_coding	Eukaryotic aspartyl protease family protein [Source:TAIR;Acc:AT1G03220]	-1.54095	7.34328	6.4369e-08	1.8018e-06
AT5G15180	831370		protein_coding	Peroxidase superfamily protein [Source:TAIR;Acc:AT5G15180]	-1.54237	0.0331723	3.3356e-05	0.00047674
AT4G08250	826375	SCL26	protein_coding	GRAS family transcription factor [Source:TAIR;Acc:AT4G08250]	-1.54307	-0.917393	0.0055134	0.033592
AT3G14630	820691	CYP72A9	protein_coding	cytochrome P450, family 72, subfamily A, polypeptide 9 [Source:TAIR;Acc:AT3G14630]	-1.54537	-0.639437	0.0012379	0.010036
AT3G04640	819622		protein_coding	glycine-rich protein [Source:TAIR;Acc:AT3G04640]	-1.54625	4.41633	1.0163e-05	0.00017079
AT3G21070	821659	NADK1	protein_coding	NAD kinase 1 [Source:TAIR;Acc:AT3G21070]	-1.54911	5.30247	7.5513e-19	6.9641e-17
AT4G39180	830073	SEC14	protein_coding	Sec14p-like phosphatidylinositol transfer family protein [Source:TAIR;Acc:AT4G39180]	-1.5495	2.85652	8.4123e-11	3.8254e-09
AT1G55450	841992		protein_coding	S-adenosyl-L-methionine-dependent methyltransferases superfamily protein [Source:TAIR;Acc:AT1G55450]	-1.55012	7.57891	8.0406e-10	3.1828e-08
AT2G31020	817653	ORP1A	protein_coding	OSBP(oxysterol binding protein)-related protein 1A [Source:TAIR;Acc:AT2G31020]	-1.55308	2.66246	0.0049712	0.030963
AT4G28700	828988	AMT1;4	protein_coding	ammonium transporter 1;4 [Source:TAIR;Acc:AT4G28700]	-1.55393	-0.874782	0.0066859	0.039191
AT1G21130	838709		protein_coding	O-methyltransferase family protein [Source:TAIR;Acc:AT1G21130]	-1.55648	9.24768	2.5977e-07	6.4595e-06
AT1G74890	843828	ARR15	protein_coding	response regulator 15 [Source:TAIR;Acc:AT1G74890]	-1.56137	1.13661	0.00069512	0.0061976
AT1G57770	842152		protein_coding	FAD/NAD(P)-binding oxidoreductase family protein [Source:TAIR;Acc:AT1G57770]	-1.56446	5.64176	1.0398e-24	1.3803e-22
AT1G52240	841654	ATROPGEF11	protein_coding	RHO guanyl-nucleotide exchange factor 11 [Source:TAIR;Acc:AT1G52240]	-1.56481	1.39655	1.2829e-07	3.3959e-06
AT1G58848	842226	RF9	protein_coding	Disease resistance protein (CC-NBS-LRR class) family [Source:TAIR;Acc:AT1G58848]	-1.56795	1.89759	1.1526e-09	4.4291e-08
AT1G58848	842234	RF9	protein_coding	Disease resistance protein (CC-NBS-LRR class) family [Source:TAIR;Acc:AT1G58848]	-1.56795	1.89759	1.1526e-09	4.4291e-08
AT1G27110	839600		protein_coding	Tetratricopeptide repeat (TPR)-like superfamily protein [Source:TAIR;Acc:AT1G27110]	-1.57266	-0.706905	0.00069877	0.0062217
AT4G19530	827695		protein_coding	disease resistance protein (TIR-NBS-LRR class) family [Source:TAIR;Acc:AT4G19530]	-1.57448	6.30906	1.3316e-05	0.00021659
AT1G06830	837195	GRXS11	protein_coding	Glutaredoxin family protein [Source:TAIR;Acc:AT1G06830]	-1.57471	3.14196	9.2318e-06	0.00015736
AT3G51325	2745959		protein_coding	RING/U-box superfamily protein [Source:TAIR;Acc:AT3G51325]	-1.57506	-1.68251	0.0089411	0.049361
AT5G41590	834161		protein_coding	Protein of unknown function (DUF567) [Source:TAIR;Acc:AT5G41590]	-1.57821	-0.795005	0.002487	0.017645
AT5G55460	835639		protein_coding	Bifunctional inhibitor/lipid-transfer protein/seed storage 2S albumin superfamily protein [Source:TAIR;Acc:AT5G55460]	-1.58079	4.08975	3.4589e-06	6.5832e-05
AT3G52748	NA		ncRNA	other RNA [Source:TAIR;Acc:AT3G52748]	-1.58108	0.385896	0.00013739	0.0015755
AT1G33610	840255		protein_coding	Leucine-rich repeat (LRR) family protein [Source:TAIR;Acc:AT1G33610]	-1.58594	5.25753	8.0599e-07	1.7938e-05
AT2G29110	817459	ATGLR2.8	protein_coding	glutamate receptor 2.8 [Source:TAIR;Acc:AT2G29110]	-1.58802	1.97253	0.0053609	0.032876
AT1G09932	837526		protein_coding	Phosphoglycerate mutase family protein [Source:TAIR;Acc:AT1G09932]	-1.58976	4.58524	6.5543e-05	0.00084448
AT5G01100	831831		protein_coding	O-fucosyltransferase family protein [Source:TAIR;Acc:AT5G01100]	-1.59827	3.24972	0.0025189	0.017802
AT4G21380	827890	ARK3	protein_coding	receptor kinase 3 [Source:TAIR;Acc:AT4G21380]	-1.60044	5.02239	1.5386e-10	6.6735e-09
AT3G55090	824675	ABCG16	protein_coding	ABC-2 type transporter family protein [Source:TAIR;Acc:AT3G55090]	-1.6014	0.554804	1.7285e-05	0.00027059
AT3G14940	820723	ATPPC3	protein_coding	phosphoenolpyruvate carboxylase 3 [Source:TAIR;Acc:AT3G14940]	-1.60624	3.44687	3.3845e-16	2.6555e-14
AT1G27770	839670	ACA1	protein_coding	autoinhibited Ca2+-ATPase 1 [Source:TAIR;Acc:AT1G27770]	-1.60638	6.66681	1.2216e-13	7.7479e-12
AT5G28237	2746023		protein_coding	Pyridoxal-5'-phosphate-dependent enzyme family protein [Source:TAIR;Acc:AT5G28237]	-1.61433	-0.320823	0.0081444	0.045866
AT3G28740	822506	CYP81D1	protein_coding	Cytochrome P450 superfamily protein [Source:TAIR;Acc:AT3G28740]	-1.61891	0.717625	0.0017758	0.013502
AT5G67080	836843	MAPKKK19	protein_coding	mitogen-activated protein kinase kinase kinase 19 [Source:TAIR;Acc:AT5G67080]	-1.6223	0.694777	0.0012732	0.010289
AT4G23810	828481	WRKY53	protein_coding	WRKY family transcription factor [Source:TAIR;Acc:AT4G23810]	-1.62249	5.2353	1.6718e-09	6.2772e-08
AT4G08035	NA		ncRNA	other RNA [Source:TAIR;Acc:AT4G08035]	-1.62436	4.4549	1.4251e-20	1.4575e-18
AT3G44630	823589		protein_coding	Disease resistance protein (TIR-NBS-LRR class) family [Source:TAIR;Acc:AT3G44630]	-1.62935	5.65661	2.8497e-14	1.9205e-12
ATCG00620	NA	TRNP	tRNA	tRNA-Pro [Source:TAIR;Acc:ATCG00620]	-1.62985	2.45647	3.5336e-12	1.9512e-10
AT2G18180	816331		protein_coding	Sec14p-like phosphatidylinositol transfer family protein [Source:TAIR;Acc:AT2G18180]	-1.63017	-0.201949	0.0014156	0.011231
AT1G18330	838413	EPR1	protein_coding	Homeodomain-like superfamily protein [Source:TAIR;Acc:AT1G18330]	-1.63142	2.76267	0.0022611	0.01634
AT3G45860	823729	CRK4	protein_coding	cysteine-rich RLK (RECEPTOR-like protein kinase) 4 [Source:TAIR;Acc:AT3G45860]	-1.63329	6.18247	0.00011612	0.0013674
AT4G23190	828418	CRK11	protein_coding	cysteine-rich RLK (RECEPTOR-like protein kinase) 11 [Source:TAIR;Acc:AT4G23190]	-1.63534	5.06304	2.3737e-05	0.00035734
AT4G19830	827727	FKBP17-1	protein_coding	FKBP-like peptidyl-prolyl cis-trans isomerase family protein [Source:TAIR;Acc:AT4G19830]	-1.63544	4.0021	9.2338e-22	1.0284e-19
AT1G65490	842861		protein_coding	unknown protein; FUNCTIONS IN: molecular_function unknown; INVOLVED IN: biological_process unknown; LOCATED IN: endomembrane system; EXPRESSED IN: 22 plant structures; EXPRESSED DURING: 13 growth stages; BEST Arabidopsis thaliana protein match is: u /.../ protein (TAIR:AT1G65486.1); Has 23 Blast hits to 23 proteins in 2 species: Archae - 0; Bacteria - 0; Metazoa - 0; Fungi - 0; Plants - 23; Virus…	-1.64011	3.65447	1.6443e-12	9.3858e-11
AT5G19230	832043		protein_coding	Glycoprotein membrane precursor GPI-anchored [Source:TAIR;Acc:AT5G19230]	-1.64477	4.77164	2.6432e-06	5.1538e-05
AT4G16890	827397	SNC1	protein_coding	disease resistance protein (TIR-NBS-LRR class), putative [Source:TAIR;Acc:AT4G16890]	-1.64573	7.48148	1.0262e-18	9.3331e-17
AT4G01590	828101		protein_coding	unknown protein; BEST Arabidopsis thaliana protein match is: Arabidopsis protein of unknown function (DUF241) (TAIR:AT4G35680.1); Has 1908 Blast hits to 1345 proteins in 175 species: Archae - 3; Bacteria - 106; Metazoa - 494; Fungi - 346; Plants - 1 /.../ruses - 71; Other Eukaryotes - 773 (source: NCBI BLink). [Source:TAIR;Acc:AT4G01590]	-1.64883	4.55349	5.7388e-22	6.4917e-20
AT4G02420	828035	LECRK44	protein_coding	Concanavalin A-like lectin protein kinase family protein [Source:TAIR;Acc:AT4G02420]	-1.64888	4.41099	5.1946e-15	3.7927e-13
AT2G41100	818709	TCH3	protein_coding	Calcium-binding EF hand family protein [Source:TAIR;Acc:AT2G41100]	-1.6492	8.94651	8.3197e-05	0.0010354
AT2G47360	819349		protein_coding	unknown protein; BEST Arabidopsis thaliana protein match is: unknown protein (TAIR:AT1G02570.1); Has 58 Blast hits to 55 proteins in 6 species: Archae - 0; Bacteria - 0; Metazoa - 0; Fungi - 0; Plants - 58; Viruses - 0; Other Eukaryotes - 0 (source: /.../BLink). [Source:TAIR;Acc:AT2G47360]	-1.65519	-1.4228	0.0059593	0.035647
AT3G61520	825325		protein_coding	Pentatricopeptide repeat (PPR) superfamily protein [Source:TAIR;Acc:AT3G61520]	-1.65619	2.71418	8.7027e-11	3.9506e-09
AT5G01760	831682		protein_coding	ENTH/VHS/GAT family protein [Source:TAIR;Acc:AT5G01760]	-1.65773	-0.0402664	0.004062	0.026369
AT5G48540	834910	CRRSP55	protein_coding	receptor-like protein kinase-related family protein [Source:TAIR;Acc:AT5G48540]	-1.66338	4.30357	9.3225e-08	2.5366e-06
AT1G78850	844222		protein_coding	D-mannose binding lectin protein with Apple-like carbohydrate-binding domain [Source:TAIR;Acc:AT1G78850]	-1.66473	8.87717	9.9774e-05	0.0012007
AT4G01250	827896	WRKY22	protein_coding	WRKY family transcription factor [Source:TAIR;Acc:AT4G01250]	-1.67359	3.79215	4.191e-08	1.2226e-06
AT2G21650	816703	MEE3	protein_coding	Homeodomain-like superfamily protein [Source:TAIR;Acc:AT2G21650]	-1.6766	1.507	0.0085435	0.047636
AT5G57220	835828	CYP81F2	protein_coding	cytochrome P450, family 81, subfamily F, polypeptide 2 [Source:TAIR;Acc:AT5G57220]	-1.67904	5.69274	2.3936e-06	4.7196e-05
AT5G06570	830545	CXE15	protein_coding	alpha/beta-Hydrolases superfamily protein [Source:TAIR;Acc:AT5G06570]	-1.68089	2.05745	0.0049872	0.030989
AT1G51860	841613		protein_coding	Leucine-rich repeat protein kinase family protein [Source:TAIR;Acc:AT1G51860]	-1.68301	0.773724	9.3395e-05	0.0011365
AT1G31173	NA	MIR167D	miRNA	MIR167D; miRNA [Source:TAIR;Acc:AT1G31173]	-1.68406	2.00381	1.3327e-06	2.8023e-05
AT1G66160	842931	ATCMPG1	protein_coding	CYS, MET, PRO, and GLY protein 1 [Source:TAIR;Acc:AT1G66160]	-1.68422	3.25506	0.00050631	0.0047511
AT5G62420	836363		protein_coding	NAD(P)-linked oxidoreductase superfamily protein [Source:TAIR;Acc:AT5G62420]	-1.68713	-2.15729	0.006905	0.040197
AT4G17160	827427	ATRAB2B	protein_coding	RAB GTPase homolog B1A [Source:TAIR;Acc:AT4G17160]	-1.68828	-0.373386	3.8836e-05	0.00054181
AT1G65790	842890	ARK1	protein_coding	receptor kinase 1 [Source:TAIR;Acc:AT1G65790]	-1.68858	4.97447	9.068e-10	3.5627e-08
AT1G10470	837587	ARR4	protein_coding	response regulator 4 [Source:TAIR;Acc:AT1G10470]	-1.68896	6.30098	8.4305e-08	2.3106e-06
AT1G34060	840303	TAR4	protein_coding	Pyridoxal phosphate (PLP)-dependent transferases superfamily protein [Source:TAIR;Acc:AT1G34060]	-1.69001	0.221934	8.5186e-05	0.0010556
AT4G04408	NA		pseudogene	pseudogene, similar to Putative histone H2A, blastp match of 79% identity and 3.0e-31 P-value to GP [Source:TAIR;Acc:AT4G04408]	-1.692	-2.00279	0.0047042	0.029601
AT5G54585	835547		protein_coding	unknown protein; Has 30201 Blast hits to 17322 proteins in 780 species: Archae - 12; Bacteria - 1396; Metazoa - 17338; Fungi - 3422; Plants - 5037; Viruses - 0; Other Eukaryotes - 2996 (source: NCBI BLink). [Source:TAIR;Acc:AT5G54585]	-1.69659	2.47989	0.0024295	0.017334
AT5G44500	834477		protein_coding	Small nuclear ribonucleoprotein family protein [Source:TAIR;Acc:AT5G44500]	-1.70466	2.3397	2.2698e-09	8.3908e-08
AT2G20880	816622	ERF053	protein_coding	Integrase-type DNA-binding superfamily protein [Source:TAIR;Acc:AT2G20880]	-1.70596	2.5268	2.9508e-06	5.7156e-05
AT1G71390	843480	AtRLP11	protein_coding	receptor like protein 11 [Source:TAIR;Acc:AT1G71390]	-1.70842	-0.800496	0.0088763	0.049137
AT5G67450	836881	AZF1	protein_coding	zinc-finger protein 1 [Source:TAIR;Acc:AT5G67450]	-1.70966	1.79478	9.4036e-06	0.00015987
AT2G32210	817780		protein_coding	unknown protein; BEST Arabidopsis thaliana protein match is: unknown protein (TAIR:AT2G32190.1); Has 214 Blast hits to 214 proteins in 21 species: Archae - 0; Bacteria - 0; Metazoa - 1; Fungi - 10; Plants - 203; Viruses - 0; Other Eukaryotes - 0 (so /.../NCBI BLink). [Source:TAIR;Acc:AT2G32210]	-1.71712	2.09427	3.8169e-09	1.3598e-07
AT4G13410	826972	ATCSLA15	protein_coding	Nucleotide-diphospho-sugar transferases superfamily protein [Source:TAIR;Acc:AT4G13410]	-1.71715	2.21112	5.7893e-07	1.3266e-05
AT1G19510	838537	ATRL5	protein_coding	RAD-like 5 [Source:TAIR;Acc:AT1G19510]	-1.72457	0.0876478	0.0015391	0.012051
AT3G28315	NA		transposable_element	transposable element gene [Source:TAIR;Acc:AT3G28315]	-1.72473	-1.52181	0.0057104	0.034512
AT1G22890	838896		protein_coding	unknown protein; FUNCTIONS IN: molecular_function unknown; INVOLVED IN: biological_process unknown; LOCATED IN: endomembrane system; EXPRESSED IN: 19 plant structures; EXPRESSED DURING: 11 growth stages; Has 17 Blast hits to 17 proteins in 2 species /.../ae - 0; Bacteria - 0; Metazoa - 0; Fungi - 0; Plants - 17; Viruses - 0; Other Eukaryotes - 0 (source: NCBI BLink). [Source:TAIR;Acc:AT1G22890]	-1.72554	6.52735	0.0014348	0.011349
AT1G69900	843326		protein_coding	Actin cross-linking protein [Source:TAIR;Acc:AT1G69900]	-1.73004	3.2479	5.3283e-07	1.2348e-05
AT1G75000	843838		protein_coding	GNS1/SUR4 membrane protein family [Source:TAIR;Acc:AT1G75000]	-1.73258	1.92283	1.0963e-08	3.5929e-07
AT1G29920	839869	CAB2	protein_coding	chlorophyll A/B-binding protein 2 [Source:TAIR;Acc:AT1G29920]	-1.73664	12.0848	2.7209e-18	2.4409e-16
AT1G29920	839870	CAB2	protein_coding	chlorophyll A/B-binding protein 2 [Source:TAIR;Acc:AT1G29920]	-1.73664	12.0848	2.7209e-18	2.4409e-16
AT1G23130	838921		protein_coding	Polyketide cyclase/dehydrase and lipid transport superfamily protein [Source:TAIR;Acc:AT1G23130]	-1.74078	7.75441	2.2214e-17	1.8654e-15
AT1G49650	841389	CXE4	protein_coding	alpha/beta-Hydrolases superfamily protein [Source:TAIR;Acc:AT1G49650]	-1.74088	4.44792	2.1262e-26	3.0046e-24
AT5G44582	5008301		protein_coding	unknown protein; FUNCTIONS IN: molecular_function unknown; INVOLVED IN: biological_process unknown; LOCATED IN: endomembrane system; BEST Arabidopsis thaliana protein match is: unknown protein (TAIR:AT5G44580.1); Has 24 Blast hits to 24 proteins in /.../ies: Archae - 0; Bacteria - 0; Metazoa - 0; Fungi - 0; Plants - 24; Viruses - 0; Other Eukaryotes - 0 (source: NCBI BLink). [Source:TAIR;Acc:AT5G…	-1.74469	2.07534	3.0049e-11	1.4518e-09
AT1G05020	839343	AP180	protein_coding	ENTH/ANTH/VHS superfamily protein [Source:TAIR;Acc:AT1G05020]	-1.74568	1.61934	0.00028206	0.0029005
AT4G25810	828686	XTR6	protein_coding	xyloglucan endotransglycosylase 6 [Source:TAIR;Acc:AT4G25810]	-1.74904	2.25428	0.00452	0.028703
AT4G04510	825781	CRK38	protein_coding	cysteine-rich RLK (RECEPTOR-like protein kinase) 38 [Source:TAIR;Acc:AT4G04510]	-1.75228	1.4692	2.3436e-05	0.00035442
AT1G56250	842078	AtPP2-B14	protein_coding	phloem protein 2-B14 [Source:TAIR;Acc:AT1G56250]	-1.75523	0.951202	5.7291e-05	0.00075822
AT4G12720	826884	NUDT7	protein_coding	MutT/nudix family protein [Source:TAIR;Acc:AT4G12720]	-1.75527	6.45816	1.6896e-11	8.4428e-10
AT3G53680	824535		protein_coding	Acyl-CoA N-acyltransferase with RING/FYVE/PHD-type zinc finger domain [Source:TAIR;Acc:AT3G53680]	-1.75991	2.44059	7.9826e-11	3.6553e-09
AT5G28630	832966		protein_coding	glycine-rich protein [Source:TAIR;Acc:AT5G28630]	-1.76246	4.00152	6.1859e-05	0.0008073
AT4G14370	827081		protein_coding	Disease resistance protein (TIR-NBS-LRR class) family [Source:TAIR;Acc:AT4G14370]	-1.76386	2.47231	5.0921e-05	0.00068321
AT5G43730	834393		protein_coding	Disease resistance protein (CC-NBS-LRR class) family [Source:TAIR;Acc:AT5G43730]	-1.76681	1.78456	1.0744e-10	4.7782e-09
AT3G49620	824124	DIN11	protein_coding	2-oxoglutarate (2OG) and Fe(II)-dependent oxygenase superfamily protein [Source:TAIR;Acc:AT3G49620]	-1.77352	6.78957	2.3992e-08	7.4103e-07
AT4G02850	828160		protein_coding	phenazine biosynthesis PhzC/PhzF family protein [Source:TAIR;Acc:AT4G02850]	-1.77578	2.74779	8.7168e-10	3.4298e-08
AT2G32550	817816		protein_coding	Cell differentiation, Rcd1-like protein [Source:TAIR;Acc:AT2G32550]	-1.77875	-1.14308	0.00014914	0.0016875
AT3G59480	825117		protein_coding	pfkB-like carbohydrate kinase family protein [Source:TAIR;Acc:AT3G59480]	-1.77892	-0.7431	8.3402e-05	0.0010369
AT1G02400	839508	ATGA2OX4	protein_coding	gibberellin 2-oxidase 6 [Source:TAIR;Acc:AT1G02400]	-1.78095	1.96603	0.00015454	0.0017403
AT1G75030	843841	ATLP-3	protein_coding	thaumatin-like protein 3 [Source:TAIR;Acc:AT1G75030]	-1.79076	1.92229	3.7184e-07	8.9173e-06
AT1G01390	837790	UGT72B2	protein_coding	UDP-Glycosyltransferase superfamily protein [Source:TAIR;Acc:AT1G01390]	-1.79459	1.04356	3.3204e-06	6.3426e-05
AT2G24160	NA		pseudogene	pseudogene, leucine rich repeat protein family, contains leucine rich-repeat domains Pfam:PF00560, INTERPRO:IPR001611; contains some similarity to Cf-4 (Lycopersicon hirsutum) gi [Source:TAIR;Acc:AT2G24160]	-1.79614	4.9675	4.0356e-10	1.6704e-08
AT2G39200	818505	MLO12	protein_coding	Seven transmembrane MLO family protein [Source:TAIR;Acc:AT2G39200]	-1.80414	2.6025	0.00012752	0.0014777
AT1G09410	837463	PCMP-H18	protein_coding	pentatricopeptide (PPR) repeat-containing protein [Source:TAIR;Acc:AT1G09410]	-1.8048	0.469543	5.8229e-08	1.6457e-06
AT5G24655	832537	LSU4	protein_coding	response to low sulfur 4 [Source:TAIR;Acc:AT5G24655]	-1.80658	-0.724117	0.0019441	0.014541
AT4G04840	825821	ATMSRB6	protein_coding	methionine sulfoxide reductase B6 [Source:TAIR;Acc:AT4G04840]	-1.8077	5.1028	1.0541e-10	4.7038e-09
AT1G23140	838922		protein_coding	Calcium-dependent lipid-binding (CaLB domain) family protein [Source:TAIR;Acc:AT1G23140]	-1.81246	1.10507	1.721e-07	4.4434e-06
AT3G09240	820080		protein_coding	Protein kinase protein with tetratricopeptide repeat domain [Source:TAIR;Acc:AT3G09240]	-1.81617	-1.45953	0.00025892	0.0026888
AT5G57010	835803		protein_coding	calmodulin-binding family protein [Source:TAIR;Acc:AT5G57010]	-1.82282	1.34351	0.00050765	0.004762
AT4G16000	827284		protein_coding	unknown protein; BEST Arabidopsis thaliana protein match is: unknown protein (TAIR:AT4G15990.1); Has 30201 Blast hits to 17322 proteins in 780 species: Archae - 12; Bacteria - 1396; Metazoa - 17338; Fungi - 3422; Plants - 5037; Viruses - 0; Other Eu /.../es - 2996 (source: NCBI BLink). [Source:TAIR;Acc:AT4G16000]	-1.83364	2.91452	1.2187e-11	6.2807e-10
AT5G45000	834531		protein_coding	Disease resistance protein (TIR-NBS-LRR class) family [Source:TAIR;Acc:AT5G45000]	-1.83642	1.8579	3.4407e-06	6.5534e-05
AT3G50840	824248		protein_coding	Phototropic-responsive NPH3 family protein [Source:TAIR;Acc:AT3G50840]	-1.83898	4.06368	3.0444e-10	1.2803e-08
AT5G45820	834622	CIPK20	protein_coding	CBL-interacting protein kinase 20 [Source:TAIR;Acc:AT5G45820]	-1.84156	3.26516	0.00066611	0.0059754
AT1G17147	6240987		protein_coding	VQ motif-containing protein [Source:TAIR;Acc:AT1G17147]	-1.84656	3.30425	5.3456e-12	2.8792e-10
AT4G11211	2745699		protein_coding	unknown protein; Has 35333 Blast hits to 34131 proteins in 2444 species: Archae - 798; Bacteria - 22429; Metazoa - 974; Fungi - 991; Plants - 531; Viruses - 0; Other Eukaryotes - 9610 (source: NCBI BLink). [Source:TAIR;Acc:AT4G11211]	-1.8481	3.43471	1.133e-15	8.5083e-14
AT3G52535	NA		ncRNA	other RNA [Source:TAIR;Acc:AT3G52535]	-1.8491	2.49606	1.0054e-12	5.8721e-11
AT4G23150	828414	CRK7	protein_coding	cysteine-rich RLK (RECEPTOR-like protein kinase) 7 [Source:TAIR;Acc:AT4G23150]	-1.85363	4.17602	3.7707e-07	9.018e-06
AT1G78410	844177		protein_coding	VQ motif-containing protein [Source:TAIR;Acc:AT1G78410]	-1.85619	3.01017	2.7646e-08	8.4299e-07
AT1G12160	837768		protein_coding	Flavin-binding monooxygenase family protein [Source:TAIR;Acc:AT1G12160]	-1.86019	-0.825746	0.00066711	0.0059803
AT1G04290	839552		protein_coding	Thioesterase superfamily protein [Source:TAIR;Acc:AT1G04290]	-1.86786	1.4493	1.1818e-10	5.2294e-09
AT4G25950	828701	VATG3	protein_coding	vacuolar ATP synthase G3 [Source:TAIR;Acc:AT4G25950]	-1.86991	-1.13489	0.00035647	0.003545
AT1G19180	838501	TIFY10A	protein_coding	jasmonate-zim-domain protein 1 [Source:TAIR;Acc:AT1G19180]	-1.8738	5.76257	9.6983e-12	5.0779e-10
AT1G56060	842057		protein_coding	unknown protein; BEST Arabidopsis thaliana protein match is: unknown protein (TAIR:AT2G32210.1); Has 180 Blast hits to 180 proteins in 22 species: Archae - 0; Bacteria - 0; Metazoa - 0; Fungi - 10; Plants - 170; Viruses - 0; Other Eukaryotes - 0 (so /.../NCBI BLink). [Source:TAIR;Acc:AT1G56060]	-1.87865	1.82689	1.6858e-05	0.00026485
AT2G32680	817828	AtRLP23	protein_coding	receptor like protein 23 [Source:TAIR;Acc:AT2G32680]	-1.88018	6.40147	1.126e-06	2.4159e-05
AT1G02360	837724		protein_coding	Chitinase family protein [Source:TAIR;Acc:AT1G02360]	-1.88062	4.10698	0.0063599	0.037607
AT2G44970	819105		protein_coding	alpha/beta-Hydrolases superfamily protein [Source:TAIR;Acc:AT2G44970]	-1.88185	4.14161	6.5081e-27	9.4508e-25
AT1G61360	842430		protein_coding	S-locus lectin protein kinase family protein [Source:TAIR;Acc:AT1G61360]	-1.88233	4.38403	2.4562e-12	1.3707e-10
AT4G18205	3770304	PUP21	protein_coding	Nucleotide-sugar transporter family protein [Source:TAIR;Acc:AT4G18205]	-1.88251	6.45014	2.7861e-11	1.3536e-09
AT3G62930	825468	GRXS6	protein_coding	Thioredoxin superfamily protein [Source:TAIR;Acc:AT3G62930]	-1.88383	1.70084	7.9321e-07	1.7683e-05
AT4G13918	NA		ncRNA	Potential natural antisense gene, locus overlaps with AT4G13920 [Source:TAIR;Acc:AT4G13918]	-1.88608	-1.28528	0.0021336	0.015634
AT4G26255	NA		ncRNA	other RNA [Source:TAIR;Acc:AT4G26255]	-1.89296	0.717938	2.2754e-05	0.00034511
AT1G17255	NA		ncRNA	other RNA [Source:TAIR;Acc:AT1G17255]	-1.89487	-0.778911	5.6847e-05	0.00075273
AT5G19240	832044		protein_coding	Glycoprotein membrane precursor GPI-anchored [Source:TAIR;Acc:AT5G19240]	-1.89541	7.15754	6.7892e-14	4.4724e-12
AT5G52050	835280		protein_coding	MATE efflux family protein [Source:TAIR;Acc:AT5G52050]	-1.898	3.2165	7.215e-06	0.0001264
AT1G01190	839233	CYP78A8	protein_coding	cytochrome P450, family 78, subfamily A, polypeptide 8 [Source:TAIR;Acc:AT1G01190]	-1.89806	1.57087	5.3006e-05	0.00070757
AT1G12620	837818		protein_coding	Pentatricopeptide repeat (PPR) superfamily protein [Source:TAIR;Acc:AT1G12620]	-1.89889	1.91329	9.2485e-12	4.8617e-10
AT5G52570	835334	BETA-OHASE 2	protein_coding	beta-carotene hydroxylase 2 [Source:TAIR;Acc:AT5G52570]	-1.90219	1.34323	1.0817e-09	4.1871e-08
AT4G17340	827446	TIP2;2	protein_coding	tonoplast intrinsic protein 2;2 [Source:TAIR;Acc:AT4G17340]	-1.90231	6.06492	4.5459e-21	4.8179e-19
AT1G06640	837173		protein_coding	2-oxoglutarate (2OG) and Fe(II)-dependent oxygenase superfamily protein [Source:TAIR;Acc:AT1G06640]	-1.90611	5.19012	8.0859e-22	9.0438e-20
AT5G47850	834836	CCR4	protein_coding	CRINKLY4 related 4 [Source:TAIR;Acc:AT5G47850]	-1.9202	1.32475	2.4108e-06	4.75e-05
AT4G00970	827936	CRK41	protein_coding	cysteine-rich RLK (RECEPTOR-like protein kinase) 41 [Source:TAIR;Acc:AT4G00970]	-1.93272	6.00232	3.5079e-05	0.00049732
AT2G26010	817142	PDF1.3	protein_coding	plant defensin 1.3 [Source:TAIR;Acc:AT2G26010]	-1.93552	9.11714	1.6145e-06	3.3282e-05
AT5G50640	835133	CBSCBSPB4	protein_coding	CBS / octicosapeptide/Phox/Bemp1 (PB1) domains-containing protein [Source:TAIR;Acc:AT5G50640]	-1.94225	-1.96297	0.0056826	0.034407
AT5G50640	835121	CBSCBSPB4	protein_coding	CBS / octicosapeptide/Phox/Bemp1 (PB1) domains-containing protein [Source:TAIR;Acc:AT5G50640]	-1.94225	-1.96297	0.0056826	0.034407
AT4G31875	829317		protein_coding	unknown protein; Has 30201 Blast hits to 17322 proteins in 780 species: Archae - 12; Bacteria - 1396; Metazoa - 17338; Fungi - 3422; Plants - 5037; Viruses - 0; Other Eukaryotes - 2996 (source: NCBI BLink). [Source:TAIR;Acc:AT4G31875]	-1.94483	0.252363	5.4183e-06	9.7813e-05
AT2G27660	817312		protein_coding	Cysteine/Histidine-rich C1 domain family protein [Source:TAIR;Acc:AT2G27660]	-1.9464	2.56594	0.00017934	0.0019729
AT4G23220	828421	CRK14	protein_coding	cysteine-rich RLK (RECEPTOR-like protein kinase) 14 [Source:TAIR;Acc:AT4G23220]	-1.95027	5.67687	2.9276e-05	0.00042536
AT1G51790	841605		protein_coding	Leucine-rich repeat protein kinase family protein [Source:TAIR;Acc:AT1G51790]	-1.95302	3.27669	4.2814e-06	7.9359e-05
AT3G29575	822619	AFP3	protein_coding	ABI five binding protein 3 [Source:TAIR;Acc:AT3G29575]	-1.95374	2.84131	3.1274e-09	1.1354e-07
AT3G59880	825158		protein_coding	unknown protein; FUNCTIONS IN: molecular_function unknown; INVOLVED IN: biological_process unknown; LOCATED IN: plasma membrane; BEST Arabidopsis thaliana protein match is: unknown protein (TAIR:AT2G44010.1); Has 20 Blast hits to 20 proteins in 7 sp /.../ Archae - 0; Bacteria - 0; Metazoa - 0; Fungi - 0; Plants - 20; Viruses - 0; Other Eukaryotes - 0 (source: NCBI BLink). [Source:TAIR;Acc:AT3G598…	-1.95423	2.37263	2.7824e-05	0.00040697
AT4G13810	827015	AtRLP47	protein_coding	receptor like protein 47 [Source:TAIR;Acc:AT4G13810]	-1.95717	3.90281	1.905e-17	1.6257e-15
AT1G21326	838731		protein_coding	VQ motif-containing protein [Source:TAIR;Acc:AT1G21326]	-1.9587	0.500562	0.00026135	0.0027087
AT3G26818	NA	MIR169M	miRNA	MIR169M; miRNA [Source:TAIR;Acc:AT3G26818]	-1.95991	-0.886668	1.5083e-05	0.00024085
AT5G45830	834623	DOG1	protein_coding	delay of germination 1 [Source:TAIR;Acc:AT5G45830]	-1.96206	0.0671185	3.6163e-06	6.853e-05
AT1G01560	839523	ATMPK11	protein_coding	MAP kinase 11 [Source:TAIR;Acc:AT1G01560]	-1.96326	3.59607	5.5653e-08	1.5831e-06
AT1G13650	837926		protein_coding	BEST Arabidopsis thaliana protein match is: 18S pre-ribosomal assembly protein gar2-related (TAIR:AT2G03810.4); Has 3688 Blast hits to 1629 proteins in 255 species: Archae - 22; Bacteria - 222; Metazoa - 684; Fungi - 292; Plants - 62; Viruses - 14; /.../Eukaryotes - 2392 (source: NCBI BLink). [Source:TAIR;Acc:AT1G13650]	-1.96469	2.99127	6.8747e-07	1.555e-05
AT3G30720	822807	QQS	protein_coding	qua-quine starch [Source:TAIR;Acc:AT3G30720]	-1.96756	1.7244	5.6186e-06	0.00010129
AT3G46880	823841		protein_coding	unknown protein; FUNCTIONS IN: molecular_function unknown; INVOLVED IN: biological_process unknown; LOCATED IN: chloroplast; EXPRESSED IN: 14 plant structures; EXPRESSED DURING: 9 growth stages; BEST Arabidopsis thaliana protein match is: unknown pr /.../(TAIR:AT5G59080.1); Has 51 Blast hits to 51 proteins in 8 species: Archae - 0; Bacteria - 0; Metazoa - 0; Fungi - 0; Plants - 51; Viruses - 0; O…	-1.97102	0.520077	1.3823e-05	0.00022363
AT1G66760	842994		protein_coding	MATE efflux family protein [Source:TAIR;Acc:AT1G66760]	-1.9752	3.74881	2.3521e-09	8.6706e-08
AT4G13493	NA	MIR850A	miRNA	MIR850a; miRNA [Source:TAIR;Acc:AT4G13493]	-1.98053	2.17187	1.5422e-05	0.00024507
AT1G31290	840017	AGO3	protein_coding	ARGONAUTE 3 [Source:TAIR;Acc:AT1G31290]	-1.99046	0.452574	4.8029e-07	1.1292e-05
AT5G24660	832538	LSU2	protein_coding	response to low sulfur 2 [Source:TAIR;Acc:AT5G24660]	-1.99401	0.733042	0.0043064	0.027594
AT3G23510	821931		protein_coding	Cyclopropane-fatty-acyl-phospholipid synthase [Source:TAIR;Acc:AT3G23510]	-2.01813	-0.0730553	1.0525e-06	2.2843e-05
AT5G47510	834801		protein_coding	Sec14p-like phosphatidylinositol transfer family protein [Source:TAIR;Acc:AT5G47510]	-2.02047	1.23287	7.3804e-08	2.0528e-06
AT4G21390	827891	B120	protein_coding	S-locus lectin protein kinase family protein [Source:TAIR;Acc:AT4G21390]	-2.02408	3.73543	1.3345e-10	5.8458e-09
AT5G04370	830316	NAMT1	protein_coding	S-adenosyl-L-methionine-dependent methyltransferases superfamily protein [Source:TAIR;Acc:AT5G04370]	-2.03081	-2.18169	0.0090023	0.049605
AT1G57990	842166	ATPUP18	protein_coding	purine permease 18 [Source:TAIR;Acc:AT1G57990]	-2.03312	7.40399	2.1189e-05	0.00032382
AT1G65484	6240315		protein_coding	unknown protein; FUNCTIONS IN: molecular_function unknown; INVOLVED IN: biological_process unknown; LOCATED IN: endomembrane system; Has 30201 Blast hits to 17322 proteins in 780 species: Archae - 12; Bacteria - 1396; Metazoa - 17338; Fungi - 3422; /.../ - 5037; Viruses - 0; Other Eukaryotes - 2996 (source: NCBI BLink). [Source:TAIR;Acc:AT1G65484]	-2.03646	-0.549208	9.4942e-05	0.0011526
AT1G27540	839645		protein_coding	Protein of unknown function (DUF295) [Source:TAIR;Acc:AT1G27540]	-2.04185	3.21766	2.4582e-26	3.4552e-24
AT2G28190	817365	CSD2	protein_coding	copper/zinc superoxide dismutase 2 [Source:TAIR;Acc:AT2G28190]	-2.04763	7.20473	1.0378e-05	0.00017404
AT4G03450	827913		protein_coding	Ankyrin repeat family protein [Source:TAIR;Acc:AT4G03450]	-2.04865	3.42236	3.1842e-08	9.5759e-07
AT4G28140	828929	ERF054	protein_coding	Integrase-type DNA-binding superfamily protein [Source:TAIR;Acc:AT4G28140]	-2.05085	3.47736	1.7684e-08	5.5933e-07
AT2G37430	818319	ZAT11	protein_coding	C2H2 and C2HC zinc fingers superfamily protein [Source:TAIR;Acc:AT2G37430]	-2.05361	1.14236	0.00035149	0.0035007
AT4G17490	827463	ATERF6	protein_coding	ethylene responsive element binding factor 6 [Source:TAIR;Acc:AT4G17490]	-2.05628	4.5316	5.6026e-08	1.5903e-06
AT4G22710	828367	CYP706A2	protein_coding	cytochrome P450, family 706, subfamily A, polypeptide 2 [Source:TAIR;Acc:AT4G22710]	-2.05792	2.61631	2.1531e-07	5.4468e-06
AT1G49630	841387	ATPREP2	protein_coding	presequence protease 2 [Source:TAIR;Acc:AT1G49630]	-2.06579	4.59682	1.6048e-34	3.1955e-32
ATCG01020	844704	RPL32	protein_coding	ribosomal protein L32 [Source:TAIR;Acc:ATCG01020]	-2.08036	6.57237	1.0558e-09	4.0929e-08
AT4G02410	828032	LECRK43	protein_coding	Concanavalin A-like lectin protein kinase family protein [Source:TAIR;Acc:AT4G02410]	-2.08264	5.15782	1.292e-11	6.6135e-10
AT1G16130	838182	WAKL2	protein_coding	wall associated kinase-like 2 [Source:TAIR;Acc:AT1G16130]	-2.09089	2.4881	0.00038329	0.0037648
AT1G10980	837641		protein_coding	Lung seven transmembrane receptor family protein [Source:TAIR;Acc:AT1G10980]	-2.09117	-1.0683	5.5711e-05	0.00073955
AT1G03020	839505	GRXS1	protein_coding	Thioredoxin superfamily protein [Source:TAIR;Acc:AT1G03020]	-2.09258	-0.160399	3.2493e-05	0.00046618
AT1G19080	5008088	TTN10	protein_coding	GINS complex protein [Source:TAIR;Acc:AT1G19080]	-2.10345	1.89961	1.1634e-11	6.0196e-10
AT1G19080	838490	TTN10	protein_coding	GINS complex protein [Source:TAIR;Acc:AT1G19080]	-2.10345	1.89961	1.1634e-11	6.0196e-10
AT1G11925	837743		protein_coding	Stigma-specific Stig1 family protein [Source:TAIR;Acc:AT1G11925]	-2.1102	-1.27805	0.00051084	0.004785
AT4G15280	827194	UGT71B5	protein_coding	UDP-glucosyl transferase 71B5 [Source:TAIR;Acc:AT4G15280]	-2.11102	1.2681	5.9856e-05	0.00078663
AT4G16540	827353		protein_coding	Heat shock protein HSP20/alpha crystallin family [Source:TAIR;Acc:AT4G16540]	-2.12428	-0.921854	9.1833e-05	0.0011201
AT4G11000	826701		protein_coding	Ankyrin repeat family protein [Source:TAIR;Acc:AT4G11000]	-2.12744	3.41755	5.3518e-07	1.2383e-05
AT2G28580	817406		protein_coding	Plant protein of unknown function (DUF247) [Source:TAIR;Acc:AT2G28580]	-2.13707	0.507901	3.4224e-11	1.6401e-09
AT4G33310	829467		protein_coding	unknown protein; Has 5 Blast hits to 5 proteins in 1 species: Archae - 0; Bacteria - 0; Metazoa - 0; Fungi - 0; Plants - 5; Viruses - 0; Other Eukaryotes - 0 (source: NCBI BLink). [Source:TAIR;Acc:AT4G33310]	-2.14247	0.375147	2.9492e-08	8.9305e-07
AT1G67865	843114		protein_coding	unknown protein; BEST Arabidopsis thaliana protein match is: unknown protein (TAIR:AT1G67860.1); Has 13 Blast hits to 13 proteins in 2 species: Archae - 0; Bacteria - 0; Metazoa - 0; Fungi - 0; Plants - 13; Viruses - 0; Other Eukaryotes - 0 (source: /.../BLink). [Source:TAIR;Acc:AT1G67865]	-2.14457	6.61545	1.713e-27	2.5583e-25
AT4G15710	827248		protein_coding	unknown protein; Has 18 Blast hits to 18 proteins in 2 species: Archae - 0; Bacteria - 0; Metazoa - 0; Fungi - 0; Plants - 18; Viruses - 0; Other Eukaryotes - 0 (source: NCBI BLink). [Source:TAIR;Acc:AT4G15710]	-2.15327	-1.88392	0.0013211	0.010596
AT1G58160	842183		protein_coding	Mannose-binding lectin superfamily protein [Source:TAIR;Acc:AT1G58160]	-2.15352	-0.790797	3.2587e-06	6.2429e-05
AT5G35777	NA		transposable_element	transposable element gene [Source:TAIR;Acc:AT5G35777]	-2.15589	2.70477	4.6735e-10	1.9193e-08
AT4G22050	828294		protein_coding	Eukaryotic aspartyl protease family protein [Source:TAIR;Acc:AT4G22050]	-2.1574	-1.54644	0.00066477	0.0059655
AT4G16162	3770337		protein_coding	Leucine-rich repeat (LRR) family protein [Source:TAIR;Acc:AT4G16162]	-2.15775	-2.15741	0.0051396	0.031778
AT5G43050	834320	NPQ6	protein_coding	Protein of unknown function (DUF565) [Source:TAIR;Acc:AT5G43050]	-2.16685	3.29968	2.0176e-29	3.466e-27
AT2G32200	817779		protein_coding	unknown protein; BEST Arabidopsis thaliana protein match is: unknown protein (TAIR:AT2G32210.1); Has 131 Blast hits to 131 proteins in 14 species: Archae - 0; Bacteria - 0; Metazoa - 0; Fungi - 1; Plants - 130; Viruses - 0; Other Eukaryotes - 0 (sou /.../CBI BLink). [Source:TAIR;Acc:AT2G32200]	-2.17177	0.684766	7.3301e-08	2.0409e-06
AT3G48260	823984	WNK3	protein_coding	with no lysine (K) kinase 3 [Source:TAIR;Acc:AT3G48260]	-2.17279	-0.239608	4.9891e-06	9.1319e-05
AT3G01830	820033	CML40	protein_coding	Calcium-binding EF-hand family protein [Source:TAIR;Acc:AT3G01830]	-2.17352	2.0016	1.8515e-06	3.7654e-05
AT4G34410	829591	RRTF1	protein_coding	redox responsive transcription factor 1 [Source:TAIR;Acc:AT4G34410]	-2.17401	1.13998	0.0003365	0.0033717
AT1G66100	842924		protein_coding	Plant thionin [Source:TAIR;Acc:AT1G66100]	-2.1752	7.34444	2.2025e-12	1.2369e-10
AT1G16260	838195	WAKL8	protein_coding	Wall-associated kinase family protein [Source:TAIR;Acc:AT1G16260]	-2.17668	4.6837	3.2596e-22	3.7743e-20
AT5G54710	835560		protein_coding	Ankyrin repeat family protein [Source:TAIR;Acc:AT5G54710]	-2.18433	5.72619	1.8281e-07	4.6821e-06
AT5G36925	833661		protein_coding	unknown protein; BEST Arabidopsis thaliana protein match is: unknown protein (TAIR:AT5G36920.1); Has 9 Blast hits to 9 proteins in 2 species: Archae - 0; Bacteria - 0; Metazoa - 0; Fungi - 0; Plants - 9; Viruses - 0; Other Eukaryotes - 0 (source: NC /.../nk). [Source:TAIR;Acc:AT5G36925]	-2.18849	1.42677	2.6085e-05	0.00038605
AT5G54720	835561		protein_coding	Ankyrin repeat family protein [Source:TAIR;Acc:AT5G54720]	-2.18888	4.06278	1.1605e-07	3.0968e-06
AT5G22390	832300		protein_coding	Protein of unknown function (DUF3049) [Source:TAIR;Acc:AT5G22390]	-2.19395	3.83587	2.6386e-26	3.689e-24
AT3G45430	823681	LECRK15	protein_coding	Concanavalin A-like lectin protein kinase family protein [Source:TAIR;Acc:AT3G45430]	-2.20465	0.380455	4.1126e-08	1.2011e-06
AT5G63450	836464	CYP94B1	protein_coding	cytochrome P450, family 94, subfamily B, polypeptide 1 [Source:TAIR;Acc:AT5G63450]	-2.20555	-0.430926	0.009009	0.049631
AT2G26355	NA		ncRNA	other RNA [Source:TAIR;Acc:AT2G26355]	-2.2067	1.93852	2.4437e-13	1.5042e-11
AT1G61680	842465	TPS14	protein_coding	terpene synthase 14 [Source:TAIR;Acc:AT1G61680]	-2.22017	-2.16072	0.0031287	0.021284
AT5G44585	6241037		protein_coding	unknown protein; FUNCTIONS IN: molecular_function unknown; INVOLVED IN: biological_process unknown; LOCATED IN: endomembrane system; Has 30201 Blast hits to 17322 proteins in 780 species: Archae - 12; Bacteria - 1396; Metazoa - 17338; Fungi - 3422; /.../ - 5037; Viruses - 0; Other Eukaryotes - 2996 (source: NCBI BLink). [Source:TAIR;Acc:AT5G44585]	-2.22195	1.88784	0.00059725	0.0054488
AT5G50915	835164	BHLH137	protein_coding	basic helix-loop-helix (bHLH) DNA-binding superfamily protein [Source:TAIR;Acc:AT5G50915]	-2.22623	3.11073	2.4827e-19	2.3643e-17
AT1G30730	839953		protein_coding	FAD-binding Berberine family protein [Source:TAIR;Acc:AT1G30730]	-2.23325	3.20825	0.0014879	0.011698
AT1G19020	838483		protein_coding	unknown protein; BEST Arabidopsis thaliana protein match is: unknown protein (TAIR:AT3G48180.1); Has 88 Blast hits to 88 proteins in 15 species: Archae - 0; Bacteria - 0; Metazoa - 0; Fungi - 0; Plants - 88; Viruses - 0; Other Eukaryotes - 0 (source /.../ BLink). [Source:TAIR;Acc:AT1G19020]	-2.23954	5.3029	1.4529e-07	3.8036e-06
AT5G10130	830877		protein_coding	Pollen Ole e 1 allergen and extensin family protein [Source:TAIR;Acc:AT5G10130]	-2.24151	-2.34978	0.0069092	0.040213
AT4G31805	829309		protein_coding	WRKY family transcription factor [Source:TAIR;Acc:AT4G31805]	-2.24464	1.38201	3.9671e-14	2.6532e-12
AT1G80840	844423	WRKY40	protein_coding	WRKY DNA-binding protein 40 [Source:TAIR;Acc:AT1G80840]	-2.24666	4.97412	8.8015e-13	5.187e-11
AT1G17420	838314	LOX3	protein_coding	lipoxygenase 3 [Source:TAIR;Acc:AT1G17420]	-2.25051	5.73582	1.201e-11	6.2018e-10
AT4G36850	829838		protein_coding	PQ-loop repeat family protein / transmembrane family protein [Source:TAIR;Acc:AT4G36850]	-2.25081	4.58782	0.0064029	0.037819
AT3G12910	820475		protein_coding	NAC (No Apical Meristem) domain transcriptional regulator superfamily protein [Source:TAIR;Acc:AT3G12910]	-2.25725	0.516777	0.0036917	0.024435
AT1G19640	838551	JMT	protein_coding	jasmonic acid carboxyl methyltransferase [Source:TAIR;Acc:AT1G19640]	-2.2702	0.978415	1.9884e-10	8.5816e-09
AT1G75250	843862	ATRL6	protein_coding	RAD-like 6 [Source:TAIR;Acc:AT1G75250]	-2.27348	1.4021	5.9926e-06	0.00010766
AT5G64750	836596	ABR1	protein_coding	Integrase-type DNA-binding superfamily protein [Source:TAIR;Acc:AT5G64750]	-2.274	0.55445	0.0058614	0.03523
AT1G50590	841481		protein_coding	RmlC-like cupins superfamily protein [Source:TAIR;Acc:AT1G50590]	-2.27587	0.744086	5.9192e-08	1.6711e-06
AT3G44860	823620	FAMT	protein_coding	farnesoic acid carboxyl-O-methyltransferase [Source:TAIR;Acc:AT3G44860]	-2.27651	5.74034	2.9314e-08	8.8869e-07
AT5G09730	830833	BXL3	protein_coding	beta-xylosidase 3 [Source:TAIR;Acc:AT5G09730]	-2.27706	1.35715	2.2479e-12	1.2598e-10
AT1G19560	NA		pseudogene	pseudogene, putative CHP-rich zinc finger protein [Source:TAIR;Acc:AT1G19560]	-2.28	-1.82861	0.0018919	0.014208
AT3G02840	821225		protein_coding	ARM repeat superfamily protein [Source:TAIR;Acc:AT3G02840]	-2.28111	1.7254	3.9786e-09	1.4151e-07
AT3G45940	823737	XYL2	protein_coding	Glycosyl hydrolases family 31 protein [Source:TAIR;Acc:AT3G45940]	-2.28394	-1.17815	0.00023822	0.0025126
AT1G19397	2745757		protein_coding	unknown protein; Has 30201 Blast hits to 17322 proteins in 780 species: Archae - 12; Bacteria - 1396; Metazoa - 17338; Fungi - 3422; Plants - 5037; Viruses - 0; Other Eukaryotes - 2996 (source: NCBI BLink). [Source:TAIR;Acc:AT1G19397]	-2.28542	0.567832	3.5519e-08	1.0573e-06
AT4G23215	NA		pseudogene	pseudogene of cysteine-rich receptor-like protein kinase family protein [Source:TAIR;Acc:AT4G23215]	-2.28975	2.05067	8.3333e-08	2.2911e-06
AT1G19400	838523		protein_coding	Erythronate-4-phosphate dehydrogenase family protein [Source:TAIR;Acc:AT1G19400]	-2.29272	5.21315	2.25e-32	4.2243e-30
AT1G51800	841606		protein_coding	Leucine-rich repeat protein kinase family protein [Source:TAIR;Acc:AT1G51800]	-2.29548	3.36227	9.9816e-05	0.0012007
AT5G48050	834857		protein_coding	CONTAINS InterPro DOMAIN/s: Retrotransposon gag protein (InterPro:IPR005162); BEST Arabidopsis thaliana protein match is: unknown protein (TAIR:AT1G34070.1); Has 1807 Blast hits to 1807 proteins in 277 species: Archae - 0; Bacteria - 0; Metazoa - 73 /.../gi - 347; Plants - 385; Viruses - 0; Other Eukaryotes - 339 (source: NCBI BLink). [Source:TAIR;Acc:AT5G48050]	-2.29801	-1.09099	6.4237e-07	1.4593e-05
AT5G22380	832299	anac090	protein_coding	NAC domain containing protein 90 [Source:TAIR;Acc:AT5G22380]	-2.31263	1.38213	5.3316e-07	1.2348e-05
AT1G52827	2745823	CDT1	protein_coding	cadmium tolerance 1 [Source:TAIR;Acc:AT1G52827]	-2.31477	1.97778	5.985e-10	2.4267e-08
AT3G28550	822485		protein_coding	Proline-rich extensin-like family protein [Source:TAIR;Acc:AT3G28550]	-2.31542	-1.67792	0.00017629	0.0019468
AT4G20690	827816		protein_coding	unknown protein; Has 86 Blast hits to 20 proteins in 1 species: Archae - 0; Bacteria - 0; Metazoa - 0; Fungi - 0; Plants - 86; Viruses - 0; Other Eukaryotes - 0 (source: NCBI BLink). [Source:TAIR;Acc:AT4G20690]	-2.31721	-1.14516	0.00018114	0.0019879
AT3G57157	NA		ncRNA	other RNA [Source:TAIR;Acc:AT3G57157]	-2.31923	-0.328848	3.7948e-08	1.1195e-06
AT3G59790	825148	ATMPK10	protein_coding	MAP kinase 10 [Source:TAIR;Acc:AT3G59790]	-2.3226	-1.48331	4.8057e-06	8.8208e-05
AT4G15690	827246	GRXS5	protein_coding	Thioredoxin superfamily protein [Source:TAIR;Acc:AT4G15690]	-2.32834	3.39537	9.5962e-08	2.6083e-06
AT5G53048	NA		ncRNA	other RNA [Source:TAIR;Acc:AT5G53048]	-2.33224	-1.35353	0.00067706	0.0060592
AT1G53690	841806	F22G10.4	protein_coding	DNA directed RNA polymerase, 7 kDa subunit [Source:TAIR;Acc:AT1G53690]	-2.33262	-0.493036	0.00026216	0.002716
AT3G51340	824297		protein_coding	Eukaryotic aspartyl protease family protein [Source:TAIR;Acc:AT3G51340]	-2.33298	1.82015	7.1244e-18	6.2212e-16
AT5G38120	833792	4CL8	protein_coding	AMP-dependent synthetase and ligase family protein [Source:TAIR;Acc:AT5G38120]	-2.36117	0.695956	7.453e-08	2.069e-06
AT1G14100	5007694	FUT8	protein_coding	fucosyltransferase 8 [Source:TAIR;Acc:AT1G14100]	-2.36268	-1.67063	0.00044498	0.0042561
AT1G17240	838295	AtRLP2	protein_coding	receptor like protein 2 [Source:TAIR;Acc:AT1G17240]	-2.36329	0.218725	2.4031e-09	8.8464e-08
AT5G39580	833954	PER62	protein_coding	Peroxidase superfamily protein [Source:TAIR;Acc:AT5G39580]	-2.37432	0.585838	0.0070707	0.040917
AT5G28610	832960		protein_coding	BEST Arabidopsis thaliana protein match is: glycine-rich protein (TAIR:AT5G28630.1); Has 1536 Blast hits to 1202 proteins in 136 species: Archae - 0; Bacteria - 8; Metazoa - 888; Fungi - 120; Plants - 71; Viruses - 39; Other Eukaryotes - 410 (source /.../ BLink). [Source:TAIR;Acc:AT5G28610]	-2.38742	-0.0332532	4.6695e-06	8.5948e-05
AT1G27040	839593		protein_coding	Major facilitator superfamily protein [Source:TAIR;Acc:AT1G27040]	-2.39422	-2.00335	0.0022818	0.016454
AT4G34380	829588		protein_coding	Transducin/WD40 repeat-like superfamily protein [Source:TAIR;Acc:AT4G34380]	-2.39448	-0.621368	0.00011254	0.0013318
AT1G16390	838209	ATOCT3	protein_coding	organic cation/carnitine transporter 3 [Source:TAIR;Acc:AT1G16390]	-2.39809	2.31685	6.8668e-16	5.262e-14
AT4G15990	827283		protein_coding	unknown protein; BEST Arabidopsis thaliana protein match is: unknown protein (TAIR:AT4G16024.1); Has 14 Blast hits to 14 proteins in 2 species: Archae - 0; Bacteria - 0; Metazoa - 0; Fungi - 0; Plants - 14; Viruses - 0; Other Eukaryotes - 0 (source: /.../BLink). [Source:TAIR;Acc:AT4G15990]	-2.41373	0.303607	2.6239e-08	8.0381e-07
AT1G79680	844307	WAKL10	protein_coding	WALL ASSOCIATED KINASE (WAK)-LIKE 10 [Source:TAIR;Acc:AT1G79680]	-2.41392	3.57276	1.5522e-08	4.9333e-07
AT5G41680	834170		protein_coding	Protein kinase superfamily protein [Source:TAIR;Acc:AT5G41680]	-2.4352	-1.65898	0.00023929	0.0025198
AT3G10600	820229	CAT7	protein_coding	cationic amino acid transporter 7 [Source:TAIR;Acc:AT3G10600]	-2.43936	-0.74967	6.6369e-05	0.00085094
AT4G23180	828417	CRK10	protein_coding	cysteine-rich RLK (RECEPTOR-like protein kinase) 10 [Source:TAIR;Acc:AT4G23180]	-2.44804	7.2566	8.2007e-36	1.7524e-33
AT1G51400	841564		protein_coding	Photosystem II 5 kD protein [Source:TAIR;Acc:AT1G51400]	-2.44839	-0.611584	1.8605e-06	3.7791e-05
AT4G38280	829985		protein_coding	BEST Arabidopsis thaliana protein match is: Integral membrane protein hemolysin-III homolog (TAIR:AT2G45250.1); Has 65 Blast hits to 65 proteins in 13 species: Archae - 0; Bacteria - 0; Metazoa - 0; Fungi - 2; Plants - 63; Viruses - 0; Other Eukaryo /.../0 (source: NCBI BLink). [Source:TAIR;Acc:AT4G38280]	-2.45148	3.44079	1.0045e-35	2.1123e-33
AT1G79330	844271	AMC6	protein_coding	metacaspase 5 [Source:TAIR;Acc:AT1G79330]	-2.4562	-0.502293	1.0834e-06	2.3436e-05
AT1G63350	842641		protein_coding	Disease resistance protein (CC-NBS-LRR class) family [Source:TAIR;Acc:AT1G63350]	-2.46269	2.65966	1.1572e-21	1.2726e-19
AT1G16150	838184	WAKL4	protein_coding	wall associated kinase-like 4 [Source:TAIR;Acc:AT1G16150]	-2.46958	-1.03352	7.7727e-05	0.00097797
AT4G37140	829868	MEE69	protein_coding	alpha/beta-Hydrolases superfamily protein [Source:TAIR;Acc:AT4G37140]	-2.47285	-2.0108	0.0029764	0.02041
ATCG00010	NA	TRNH	tRNA	A chloroplast gene encoding a histidine-accepting tRNA. [Source:TAIR;Acc:ATCG00010]	-2.4789	-0.0201161	2.3789e-05	0.00035771
AT4G20480	827796		protein_coding	Putative endonuclease or glycosyl hydrolase [Source:TAIR;Acc:AT4G20480]	-2.47992	4.29418	3.534e-38	8.2936e-36
AT3G59710	825140		protein_coding	NAD(P)-binding Rossmann-fold superfamily protein [Source:TAIR;Acc:AT3G59710]	-2.49088	-0.116502	1.0109e-05	0.00016999
AT1G14250	837986	APY5	protein_coding	GDA1/CD39 nucleoside phosphatase family protein [Source:TAIR;Acc:AT1G14250]	-2.49728	6.49423	4.822e-12	2.6132e-10
AT1G21100	838706		protein_coding	O-methyltransferase family protein [Source:TAIR;Acc:AT1G21100]	-2.49851	5.23942	1.8138e-06	3.6928e-05
AT1G22810	838887	ERF019	protein_coding	Integrase-type DNA-binding superfamily protein [Source:TAIR;Acc:AT1G22810]	-2.49864	-0.871875	0.0019101	0.014332
AT1G48820	841304		protein_coding	Terpenoid cyclases/Protein prenyltransferases superfamily protein [Source:TAIR;Acc:AT1G48820]	-2.51251	-1.2363	1.4834e-06	3.0919e-05
AT1G52820	841715		protein_coding	2-oxoglutarate (2OG) and Fe(II)-dependent oxygenase superfamily protein [Source:TAIR;Acc:AT1G52820]	-2.52218	-0.504407	1.2456e-05	0.00020398
AT4G29610	829082		protein_coding	Cytidine/deoxycytidylate deaminase family protein [Source:TAIR;Acc:AT4G29610]	-2.52701	3.01215	1.1177e-21	1.2343e-19
AT4G34150	829563		protein_coding	Calcium-dependent lipid-binding (CaLB domain) family protein [Source:TAIR;Acc:AT4G34150]	-2.53498	7.33935	4.0249e-21	4.3004e-19
AT4G15700	827247	GRXS3	protein_coding	Thioredoxin superfamily protein [Source:TAIR;Acc:AT4G15700]	-2.53616	3.48342	8.7947e-11	3.9855e-09
AT5G24110	832476	WRKY30	protein_coding	WRKY DNA-binding protein 30 [Source:TAIR;Acc:AT5G24110]	-2.53717	2.27547	2.9431e-07	7.2363e-06
AT4G37610	829915	BT5	protein_coding	BTB and TAZ domain protein 5 [Source:TAIR;Acc:AT4G37610]	-2.54134	4.67136	2.4698e-06	4.8591e-05
AT4G06534	826005		protein_coding	unknown protein; FUNCTIONS IN: molecular_function unknown; INVOLVED IN: biological_process unknown; LOCATED IN: endomembrane system; Has 22 Blast hits to 22 proteins in 8 species: Archae - 0; Bacteria - 0; Metazoa - 0; Fungi - 0; Plants - 22; Viruse /.../ Other Eukaryotes - 0 (source: NCBI BLink). [Source:TAIR;Acc:AT4G06534]	-2.54186	1.60447	5.3593e-13	3.2234e-11
AT1G42980	840896	FH12	protein_coding	Actin-binding FH2 (formin homology 2) family protein [Source:TAIR;Acc:AT1G42980]	-2.5474	-0.803286	6.5522e-05	0.00084448
AT1G19320	838514		protein_coding	Pathogenesis-related thaumatin superfamily protein [Source:TAIR;Acc:AT1G19320]	-2.54944	0.487605	0.0078733	0.044609
AT1G11070	837648		protein_coding	BEST Arabidopsis thaliana protein match is: Hydroxyproline-rich glycoprotein family protein (TAIR:AT1G61080.1); Has 579 Blast hits to 567 proteins in 152 species: Archae - 0; Bacteria - 68; Metazoa - 159; Fungi - 113; Plants - 172; Viruses - 0; Othe /.../ryotes - 67 (source: NCBI BLink). [Source:TAIR;Acc:AT1G11070]	-2.55431	0.225671	1.6254e-12	9.3074e-11
AT5G56960	835798	BHLH41	protein_coding	basic helix-loop-helix (bHLH) DNA-binding family protein [Source:TAIR;Acc:AT5G56960]	-2.55651	1.58235	0.0057896	0.034906
AT1G21360	838735	GLTP2	protein_coding	glycolipid transfer protein 2 [Source:TAIR;Acc:AT1G21360]	-2.55823	-2.01757	0.0013339	0.010686
AT1G49700	841393		protein_coding	Plant protein 1589 of unknown function [Source:TAIR;Acc:AT1G49700]	-2.56143	-0.117538	7.1562e-07	1.6104e-05
AT2G37720	818349	TBL15	protein_coding	TRICHOME BIREFRINGENCE-LIKE 15 [Source:TAIR;Acc:AT2G37720]	-2.56666	-1.16893	0.00043451	0.0041758
AT1G19371	NA	MIR169H	miRNA	MIR169H; miRNA [Source:TAIR;Acc:AT1G19371]	-2.5712	-2.18251	0.00023781	0.0025103
AT5G41080	834110		protein_coding	PLC-like phosphodiesterases superfamily protein [Source:TAIR;Acc:AT5G41080]	-2.57121	2.37153	1.7363e-05	0.00027138
AT3G60160	825186	ATMRP9	protein_coding	multidrug resistance-associated protein 9 [Source:TAIR;Acc:AT3G60160]	-2.59711	4.02821	1.7712e-37	4.0837e-35
AT3G47010	823854		protein_coding	Glycosyl hydrolase family protein [Source:TAIR;Acc:AT3G47010]	-2.59713	2.9324	1.8093e-24	2.3197e-22
AT4G33930	829538		protein_coding	Cupredoxin superfamily protein [Source:TAIR;Acc:AT4G33930]	-2.6026	-1.90984	0.00093149	0.0079336
AT1G24735	839082		protein_coding	S-adenosyl-L-methionine-dependent methyltransferases superfamily protein [Source:TAIR;Acc:AT1G24735]	-2.60974	-1.61783	0.00011283	0.0013341
AT1G31600	840048		protein_coding	RNA-binding (RRM/RBD/RNP motifs) family protein [Source:TAIR;Acc:AT1G31600]	-2.61257	3.80309	2.7706e-46	8.2754e-44
AT4G13630	826997		protein_coding	Protein of unknown function, DUF593 [Source:TAIR;Acc:AT4G13630]	-2.61525	3.15112	8.6981e-35	1.7586e-32
AT4G13860	827020		protein_coding	RNA-binding (RRM/RBD/RNP motifs) family protein [Source:TAIR;Acc:AT4G13860]	-2.61823	-1.6511	0.0081298	0.045796
AT3G50010	824163		protein_coding	Cysteine/Histidine-rich C1 domain family protein [Source:TAIR;Acc:AT3G50010]	-2.63325	-0.900889	4.4278e-05	0.00060364
AT3G22060	821768	CRRSP38	protein_coding	Receptor-like protein kinase-related family protein [Source:TAIR;Acc:AT3G22060]	-2.64887	5.53547	7.0797e-09	2.4104e-07
AT5G20230	832145	ATBCB	protein_coding	blue-copper-binding protein [Source:TAIR;Acc:AT5G20230]	-2.65238	7.27194	4.3928e-07	1.0393e-05
AT3G55646	3769719		protein_coding	unknown protein; FUNCTIONS IN: molecular_function unknown; INVOLVED IN: biological_process unknown; LOCATED IN: chloroplast; BEST Arabidopsis thaliana protein match is: unknown protein (TAIR:AT2G39855.2); Has 35333 Blast hits to 34131 proteins in 24 /.../cies: Archae - 798; Bacteria - 22429; Metazoa - 974; Fungi - 991; Plants - 531; Viruses - 0; Other Eukaryotes - 9610 (source: NCBI BLink). [Sour…	-2.65789	3.59133	1.2091e-22	1.4316e-20
AT4G06536	826007		protein_coding	SPla/RYanodine receptor (SPRY) domain-containing protein [Source:TAIR;Acc:AT4G06536]	-2.68326	0.524921	2.2234e-10	9.5646e-09
AT4G29740	829096	CKX4	protein_coding	cytokinin oxidase 4 [Source:TAIR;Acc:AT4G29740]	-2.68572	4.93646	7.7342e-20	7.6712e-18
AT3G21460	5008019	GRXS10	protein_coding	Glutaredoxin family protein [Source:TAIR;Acc:AT3G21460]	-2.69008	1.75033	1.2154e-15	9.0757e-14
AT2G34600	818025	JAZ7	protein_coding	jasmonate-zim-domain protein 7 [Source:TAIR;Acc:AT2G34600]	-2.69394	1.69616	7.0509e-05	0.00089746
AT3G50170	824179		protein_coding	Plant protein of unknown function (DUF247) [Source:TAIR;Acc:AT3G50170]	-2.69438	-1.92144	0.00037034	0.0036581
AT2G03020	814831		protein_coding	Heat shock protein HSP20/alpha crystallin family [Source:TAIR;Acc:AT2G03020]	-2.69532	-1.99406	0.00034337	0.003429
AT2G22880	816819		protein_coding	VQ motif-containing protein [Source:TAIR;Acc:AT2G22880]	-2.69915	2.11808	2.2215e-08	6.9182e-07
AT1G04660	839454		protein_coding	glycine-rich protein [Source:TAIR;Acc:AT1G04660]	-2.73608	-0.496822	4.4239e-05	0.00060341
AT1G07160	837227		protein_coding	Protein phosphatase 2C family protein [Source:TAIR;Acc:AT1G07160]	-2.74162	-0.449649	1.2468e-06	2.6429e-05
AT1G24145	839027		protein_coding	unknown protein; FUNCTIONS IN: molecular_function unknown; INVOLVED IN: biological_process unknown; LOCATED IN: endomembrane system; Has 3 Blast hits to 3 proteins in 1 species: Archae - 0; Bacteria - 0; Metazoa - 0; Fungi - 0; Plants - 3; Viruses - /.../her Eukaryotes - 0 (source: NCBI BLink). [Source:TAIR;Acc:AT1G24145]	-2.74216	3.94511	8.2122e-29	1.3324e-26
AT5G05300	830412		protein_coding	unknown protein; FUNCTIONS IN: molecular_function unknown; INVOLVED IN: biological_process unknown; LOCATED IN: endomembrane system; EXPRESSED IN: 10 plant structures; EXPRESSED DURING: 8 growth stages; Has 1807 Blast hits to 1807 proteins in 277 sp /.../ Archae - 0; Bacteria - 0; Metazoa - 736; Fungi - 347; Plants - 385; Viruses - 0; Other Eukaryotes - 339 (source: NCBI BLink). [Source:TAIR;Acc:…	-2.7527	1.78104	3.2602e-07	7.9417e-06
AT1G19396	2745756		protein_coding	unknown protein. [Source:TAIR;Acc:AT1G19396]	-2.75968	0.0658604	5.7024e-08	1.6151e-06
AT1G19396	10723077		protein_coding	unknown protein. [Source:TAIR;Acc:AT1G19396]	-2.75968	0.0658604	5.7024e-08	1.6151e-06
AT1G33770	840268		protein_coding	Protein kinase superfamily protein [Source:TAIR;Acc:AT1G33770]	-2.76054	2.11451	5.1057e-08	1.4634e-06
AT4G13495	NA		ncRNA	other RNA [Source:TAIR;Acc:AT4G13495]	-2.77336	6.72514	3.2766e-29	5.5563e-27
AT5G11140	830982		protein_coding	Arabidopsis phospholipase-like protein (PEARLI 4) family [Source:TAIR;Acc:AT5G11140]	-2.78631	-0.668562	0.00071384	0.0063366
AT5G46220	834664		protein_coding	Protein of unknown function (DUF616) [Source:TAIR;Acc:AT5G46220]	-2.79859	0.726929	8.8116e-14	5.7756e-12
AT3G45638	NA		ncRNA	other RNA [Source:TAIR;Acc:AT3G45638]	-2.80265	-0.821091	5.1979e-07	1.2123e-05
AT1G78440	844180	ATGA2OX1	protein_coding	Arabidopsis thaliana gibberellin 2-oxidase 1 [Source:TAIR;Acc:AT1G78440]	-2.80542	-1.06806	0.0001664	0.0018541
AT5G41471	NA	SNOR108	snoRNA	SNOR108; snoRNA [Source:TAIR;Acc:AT5G41471]	-2.82292	-2.16845	0.0011147	0.0091842
AT3G62950	825470	GRXC11	protein_coding	Thioredoxin superfamily protein [Source:TAIR;Acc:AT3G62950]	-2.82513	3.65156	2.2099e-16	1.7548e-14
AT5G42250	834230		protein_coding	Zinc-binding alcohol dehydrogenase family protein [Source:TAIR;Acc:AT5G42250]	-2.82889	4.1652	3.2558e-30	5.7433e-28
AT5G56840	835786		protein_coding	myb-like transcription factor family protein [Source:TAIR;Acc:AT5G56840]	-2.8337	0.143781	2.3521e-08	7.2819e-07
AT2G47140	819327	SDR3B	protein_coding	NAD(P)-binding Rossmann-fold superfamily protein [Source:TAIR;Acc:AT2G47140]	-2.86084	-0.129761	2.6172e-07	6.502e-06
AT4G16880	827396		protein_coding	Leucine-rich repeat (LRR) family protein [Source:TAIR;Acc:AT4G16880]	-2.86586	2.7131	4.4022e-12	2.4055e-10
AT3G28060	822430		protein_coding	Nodulin MtN21 /EamA-like transporter family protein [Source:TAIR;Acc:AT3G28060]	-2.86763	-2.126	0.00061663	0.0056024
AT4G40090	830172	AGP3	protein_coding	arabinogalactan protein 3 [Source:TAIR;Acc:AT4G40090]	-2.86836	-0.9042	0.0021852	0.01591
AT4G11911	6240548		protein_coding	unknown protein; FUNCTIONS IN: molecular_function unknown; INVOLVED IN: biological_process unknown; LOCATED IN: chloroplast; BEST Arabidopsis thaliana protein match is: unknown protein (TAIR:AT4G11910.1); Has 30201 Blast hits to 17322 proteins in 78 /.../ies: Archae - 12; Bacteria - 1396; Metazoa - 17338; Fungi - 3422; Plants - 5037; Viruses - 0; Other Eukaryotes - 2996 (source: NCBI BLink). [Sou…	-2.87134	-1.99422	0.0035588	0.023741
AT4G11900	826797		protein_coding	S-locus lectin protein kinase family protein [Source:TAIR;Acc:AT4G11900]	-2.88754	4.285	1.3304e-35	2.7753e-33
AT1G63370	842643		protein_coding	Flavin-binding monooxygenase family protein [Source:TAIR;Acc:AT1G63370]	-2.90119	-0.557078	7.1975e-10	2.8882e-08
AT3G47340	823888	ASN1	protein_coding	glutamine-dependent asparagine synthase 1 [Source:TAIR;Acc:AT3G47340]	-2.95078	5.82469	0.002425	0.017311
AT1G65390	842851	ATPP2-A5	protein_coding	phloem protein 2 A5 [Source:TAIR;Acc:AT1G65390]	-2.98465	3.15903	2.2479e-05	0.00034133
ATCG00210	844779	YCF6	protein_coding	electron transporter, transferring electrons within cytochrome b6/f complex of photosystem IIs [Source:TAIR;Acc:ATCG00210]	-2.99518	3.21597	2.5518e-45	7.2903e-43
AT5G66390	836771	PER72	protein_coding	Peroxidase superfamily protein [Source:TAIR;Acc:AT5G66390]	-3.04374	-1.52882	2.1197e-05	0.00032382
AT1G72520	843584	LOX4	protein_coding	PLAT/LH2 domain-containing lipoxygenase family protein [Source:TAIR;Acc:AT1G72520]	-3.05947	5.95228	1.7918e-24	2.3086e-22
AT5G44568	5008297		protein_coding	unknown protein; FUNCTIONS IN: molecular_function unknown; INVOLVED IN: biological_process unknown; LOCATED IN: endomembrane system; Has 19 Blast hits to 19 proteins in 2 species: Archae - 0; Bacteria - 0; Metazoa - 0; Fungi - 0; Plants - 19; Viruse /.../ Other Eukaryotes - 0 (source: NCBI BLink). [Source:TAIR;Acc:AT5G44568]	-3.0789	5.45642	5.6641e-14	3.7406e-12
AT4G11550	826759		protein_coding	Cysteine/Histidine-rich C1 domain family protein [Source:TAIR;Acc:AT4G11550]	-3.08519	-1.45941	0.00012964	0.0015005
AT1G54980	841939		protein_coding	Plant invertase/pectin methylesterase inhibitor superfamily protein [Source:TAIR;Acc:AT1G54980]	-3.08569	-3.01913	0.0084255	0.047098
AT1G31570	NA		transposable_element	transposable element gene [Source:TAIR;Acc:AT1G31570]	-3.08925	-1.99247	6.9696e-05	0.00088876
AT1G35730	840477	APUM9	protein_coding	pumilio 9 [Source:TAIR;Acc:AT1G35730]	-3.09863	-1.59259	7.7562e-06	0.00013501
AT5G52940	835371		protein_coding	Protein of unknown function (DUF295) [Source:TAIR;Acc:AT5G52940]	-3.1	0.928284	3.3326e-11	1.6043e-09
AT1G23950	839006		protein_coding	Protein of unknown function (DUF626) [Source:TAIR;Acc:AT1G23950]	-3.10486	3.87024	5.1515e-41	1.3275e-38
AT4G17860	827509		protein_coding	Protein of Unknown Function (DUF239) [Source:TAIR;Acc:AT4G17860]	-3.10992	1.37129	1.359e-14	9.5253e-13
AT1G34044	NA		pseudogene	unknown pseudogene [Source:TAIR;Acc:AT1G34044]	-3.1101	-1.20424	1.8523e-06	3.7654e-05
AT4G15680	827245	GRXS4	protein_coding	Thioredoxin superfamily protein [Source:TAIR;Acc:AT4G15680]	-3.13228	3.13932	3.5092e-07	8.4777e-06
AT1G49370	NA		pseudogene	pseudogene, similar to OSJNBa0072F16.8, blastp match of 42% identity and 6.6e-73 P-value to GP [Source:TAIR;Acc:AT1G49370]	-3.13677	-1.34466	1.1449e-06	2.4545e-05
AT5G36937	NA		transposable_element	transposable element gene [Source:TAIR;Acc:AT5G36937]	-3.13942	-3.03733	0.0081029	0.045684
AT1G29410	839817	PAI3	protein_coding	phosphoribosylanthranilate isomerase 3 [Source:TAIR;Acc:AT1G29410]	-3.14225	1.82188	4.6303e-21	4.8877e-19
AT4G15975	827281	ATL17	protein_coding	RING/U-box superfamily protein [Source:TAIR;Acc:AT4G15975]	-3.17792	2.53661	1.1555e-14	8.1423e-13
AT2G24600	816996		protein_coding	Ankyrin repeat family protein [Source:TAIR;Acc:AT2G24600]	-3.19817	6.25912	1.2807e-23	1.603e-21
AT1G67260	3767658	TCP1	protein_coding	TCP family transcription factor [Source:TAIR;Acc:AT1G67260]	-3.2143	-1.07104	2.7766e-10	1.1828e-08
AT1G05675	10723139	UGT74E1	protein_coding	UDP-Glycosyltransferase superfamily protein [Source:TAIR;Acc:AT1G05675]	-3.23564	4.42876	6.8679e-18	6.0172e-16
AT4G39610	830115		protein_coding	Protein of unknown function, DUF617 [Source:TAIR;Acc:AT4G39610]	-3.23893	-0.93629	0.00031778	0.0032113
AT3G46730	823826	RPP13L3	protein_coding	NB-ARC domain-containing disease resistance protein [Source:TAIR;Acc:AT3G46730]	-3.26494	-1.72567	0.00037142	0.003666
AT5G52400	835316	CYP715A1	protein_coding	cytochrome P450, family 715, subfamily A, polypeptide 1 [Source:TAIR;Acc:AT5G52400]	-3.28367	-2.81692	0.0036813	0.024379
AT4G15670	827244	GRXS7	protein_coding	Thioredoxin superfamily protein [Source:TAIR;Acc:AT4G15670]	-3.29025	2.34469	1.2408e-09	4.7265e-08
AT1G57860	842161		protein_coding	Translation protein SH3-like family protein [Source:TAIR;Acc:AT1G57860]	-3.29193	4.30038	1.3474e-61	6.1058e-59
AT1G57860	842142		protein_coding	Translation protein SH3-like family protein [Source:TAIR;Acc:AT1G57860]	-3.29193	4.30038	1.3474e-61	6.1058e-59
AT5G44590	834487		protein_coding	S-adenosyl-L-methionine-dependent methyltransferases superfamily protein [Source:TAIR;Acc:AT5G44590]	-3.2929	-2.63904	0.0036717	0.024346
AT5G55896	NA		transposable_element	transposable element gene [Source:TAIR;Acc:AT5G55896]	-3.2991	5.16385	3.7711e-88	3.304e-85
AT3G26812	NA	MIR169I	miRNA	MIR169I; miRNA [Source:TAIR;Acc:AT3G26812]	-3.2995	-3.13995	0.0035019	0.023397
AT5G15254	6240829		protein_coding	unknown protein; Has 30201 Blast hits to 17322 proteins in 780 species: Archae - 12; Bacteria - 1396; Metazoa - 17338; Fungi - 3422; Plants - 5037; Viruses - 0; Other Eukaryotes - 2996 (source: NCBI BLink). [Source:TAIR;Acc:AT5G15254]	-3.31218	-2.4657	0.0030583	0.020879
AT3G51350	824298		protein_coding	Eukaryotic aspartyl protease family protein [Source:TAIR;Acc:AT3G51350]	-3.3187	0.0858929	2.3747e-13	1.4652e-11
AT5G51790	835253	BHLH120	protein_coding	basic helix-loop-helix (bHLH) DNA-binding superfamily protein [Source:TAIR;Acc:AT5G51790]	-3.33653	0.388912	2.4679e-11	1.2124e-09
AT3G62460	825420		protein_coding	Putative endonuclease or glycosyl hydrolase [Source:TAIR;Acc:AT3G62460]	-3.34218	1.38161	8.2092e-16	6.2542e-14
AT3G43828	NA		transposable_element	transposable element gene [Source:TAIR;Acc:AT3G43828]	-3.34411	-0.0238059	0.00064116	0.0057832
AT1G19070	838489		protein_coding	F-box family protein [Source:TAIR;Acc:AT1G19070]	-3.35139	-1.60456	6.0525e-07	1.3815e-05
AT2G30945	NA		ncRNA		-3.35213	-0.270549	9.192e-14	5.9803e-12
AT1G14540	838016	PER4	protein_coding	Peroxidase superfamily protein [Source:TAIR;Acc:AT1G14540]	-3.35376	1.72079	9.4824e-09	3.1469e-07
AT1G35230	840412	AGP5	protein_coding	arabinogalactan protein 5 [Source:TAIR;Acc:AT1G35230]	-3.3867	4.36466	7.3937e-31	1.3495e-28
AT4G02540	827919		protein_coding	Cysteine/Histidine-rich C1 domain family protein [Source:TAIR;Acc:AT4G02540]	-3.42285	5.04417	5.6831e-29	9.3359e-27
AT5G48980	834957		protein_coding	Galactose oxidase/kelch repeat superfamily protein [Source:TAIR;Acc:AT5G48980]	-3.42428	-2.14976	0.0036381	0.024159
AT2G44995	NA		ncRNA	Unknown gene [Source:TAIR;Acc:AT2G44995]	-3.4755	-1.30521	2.2629e-05	0.00034341
AT1G02405	837769		protein_coding	proline-rich family protein [Source:TAIR;Acc:AT1G02405]	-3.47729	-0.626302	3.0776e-08	9.2873e-07
AT4G16950	827403	RPP5	protein_coding	Disease resistance protein (TIR-NBS-LRR class) family [Source:TAIR;Acc:AT4G16950]	-3.50975	6.83911	2.4607e-46	7.4341e-44
[truncated: 255 more rows]

## Sheet: msl2msl3 1.65
ensembl_gene_id	entrezgene	external_gene_id	gene_biotype	description	logFC	logCPM	PValue	FDR
AT3G62490	NA		transposable_element	transposable element gene [Source:TAIR;Acc:AT3G62490]	12.2273	2.09163	1.9807e-80	1.4071e-77
AT3G60950	825266		protein_coding	C2 calcium/lipid-binding endonuclease/exonuclease/phosphatase [Source:TAIR;Acc:AT3G60950]	11.9727	1.83988	1.86e-76	1.1924e-73
AT4G15242	NA		ncRNA	other RNA [Source:TAIR;Acc:AT4G15242]	11.8953	2.90429	1.5288e-93	1.6743e-90
AT3G61030	825274		protein_coding	Calcium-dependent lipid-binding (CaLB domain) family protein [Source:TAIR;Acc:AT3G61030]	11.8071	1.63327	4.8429e-70	2.7585e-67
AT5G53230	835404		protein_coding	Protein of unknown function (DUF295) [Source:TAIR;Acc:AT5G53230]	11.7121	3.09587	4.2063e-80	2.9095e-77
AT5G47260	834773		protein_coding	ATP binding;GTP binding;nucleotide binding;nucleoside-triphosphatases [Source:TAIR;Acc:AT5G47260]	11.6599	2.01783	2.7248e-71	1.5915e-68
AT3G62480	NA		transposable_element	transposable element gene [Source:TAIR;Acc:AT3G62480]	11.4524	1.28841	6.7235e-58	2.6376e-55
AT3G62475	NA		transposable_element	transposable element gene [Source:TAIR;Acc:AT3G62475]	11.1513	0.995511	2.0263e-53	7.1972e-51
AT4G10990	NA		transposable_element	transposable element gene [Source:TAIR;Acc:AT4G10990]	11.0859	1.74574	6.106e-42	1.6049e-39
AT3G43310	NA		pseudogene	pseudogene, hypothetical protein, hypothetical protein At2g15420 - Arabidopsis thaliana, EMBL:AC006920 [Source:TAIR;Acc:AT3G43310]	10.958	1.34067	4.3691e-54	1.595e-51
AT5G43800	NA		transposable_element	transposable element gene [Source:TAIR;Acc:AT5G43800]	10.4265	1.26875	9.0353e-28	1.3807e-25
AT2G27010	817243	CYP705A9	protein_coding	cytochrome P450, family 705, subfamily A, polypeptide 9 [Source:TAIR;Acc:AT2G27010]	10.2305	1.20973	5.2354e-42	1.39e-39
AT5G19165	NA		transposable_element	transposable element gene [Source:TAIR;Acc:AT5G19165]	9.86898	0.747086	3.371e-39	8.2041e-37
AT3G45530	823694		protein_coding	Cysteine/Histidine-rich C1 domain family protein [Source:TAIR;Acc:AT3G45530]	9.77243	0.102292	1.0476e-29	1.8234e-27
AT2G01550	NA		transposable_element	transposable element gene [Source:TAIR;Acc:AT2G01550]	9.57295	-0.499239	4.6903e-26	6.4544e-24
AT4G29200	829041		protein_coding	Beta-galactosidase related protein [Source:TAIR;Acc:AT4G29200]	9.53596	1.30903	3.658e-36	7.946e-34
AT4G19240	827664		protein_coding	unknown protein; BEST Arabidopsis thaliana protein match is: unknown protein (TAIR:AT3G43280.1); Has 19 Blast hits to 17 proteins in 2 species: Archae - 0; Bacteria - 0; Metazoa - 0; Fungi - 0; Plants - 19; Viruses - 0; Other Eukaryotes - 0 (source: /.../BLink). [Source:TAIR;Acc:AT4G19240]	9.5305	5.5693	3.2733e-250	8.6036e-246
AT3G49230	824084		protein_coding	unknown protein; Has 2 Blast hits to 2 proteins in 1 species: Archae - 0; Bacteria - 0; Metazoa - 0; Fungi - 0; Plants - 2; Viruses - 0; Other Eukaryotes - 0 (source: NCBI BLink). [Source:TAIR;Acc:AT3G49230]	9.46248	-0.560227	1.2291e-26	1.7557e-24
AT3G06437	NA		pseudogene	pseudogene, hypothetical protein [Source:TAIR;Acc:AT3G06437]	9.44503	-0.496401	2.9474e-28	4.6389e-26
AT4G19239	NA		pseudogene	Pseudogene of AT5G01080; beta-galactosidase [Source:TAIR;Acc:AT4G19239]	9.28705	3.4754	1.4634e-129	3.4967e-126
AT1G63190	842623		protein_coding	Cystatin/monellin superfamily protein [Source:TAIR;Acc:AT1G63190]	9.19781	-0.01992	7.3009e-28	1.1355e-25
AT3G29650	NA		transposable_element	transposable element gene [Source:TAIR;Acc:AT3G29650]	9.16428	-0.207738	1.1616e-19	1.1392e-17
AT1G61510	NA		transposable_element	transposable element gene [Source:TAIR;Acc:AT1G61510]	9.1525	-0.313809	4.8958e-22	5.6192e-20
AT1G27570	839648		protein_coding	phosphatidylinositol 3- and 4-kinase family protein [Source:TAIR;Acc:AT1G27570]	9.04381	2.03737	1.5884e-64	8.0286e-62
AT2G24255	816960		protein_coding	unknown protein; CONTAINS InterPro DOMAIN/s: Protein of unknown function DUF295 (InterPro:IPR005174); BEST Arabidopsis thaliana protein match is: Protein of unknown function (DUF295) (TAIR:AT1G64840.1); Has 124 Blast hits to 121 proteins in 7 specie /.../hae - 0; Bacteria - 0; Metazoa - 0; Fungi - 0; Plants - 124; Viruses - 0; Other Eukaryotes - 0 (source: NCBI BLink). [Source:TAIR;Acc:AT2G24255]	8.94278	0.714828	1.1742e-28	1.8819e-26
AT4G16215	827315		protein_coding	unknown protein; Has 30201 Blast hits to 17322 proteins in 780 species: Archae - 12; Bacteria - 1396; Metazoa - 17338; Fungi - 3422; Plants - 5037; Viruses - 0; Other Eukaryotes - 2996 (source: NCBI BLink). [Source:TAIR;Acc:AT4G16215]	8.85388	3.69572	7.7579e-135	2.2657e-131
AT5G48070	834859	ATXTH20	protein_coding	xyloglucan endotransglucosylase/hydrolase 20 [Source:TAIR;Acc:AT5G48070]	8.78214	-1.10859	1.6965e-19	1.6215e-17
AT1G60020	NA		transposable_element	transposable element gene [Source:TAIR;Acc:AT1G60020]	8.72716	3.97679	4.0553e-150	2.1318e-146
AT3G26250	822227		protein_coding	Cysteine/Histidine-rich C1 domain family protein [Source:TAIR;Acc:AT3G26250]	8.71639	-0.714565	1.2552e-14	8.8213e-13
AT3G30110	NA		pseudogene	pseudogene, hypothetical protein [Source:TAIR;Acc:AT3G30110]	8.70483	-0.439435	4.531e-23	5.5136e-21
AT5G53240	835405		protein_coding	Protein of unknown function (DUF295) [Source:TAIR;Acc:AT5G53240]	8.6186	2.39682	5.3999e-67	2.8965e-64
AT1G63320	842638		protein_coding	Pentatricopeptide repeat (PPR) superfamily protein [Source:TAIR;Acc:AT1G63320]	8.44878	-0.770738	5.2741e-18	4.6518e-16
AT1G36120	NA		transposable_element	transposable element gene [Source:TAIR;Acc:AT1G36120]	8.44187	-1.40807	6.8339e-15	4.9211e-13
AT5G44850	834515		protein_coding	Protein with RNI-like/FBD-like domains [Source:TAIR;Acc:AT5G44850]	8.39496	-1.06799	1.2166e-09	4.6411e-08
AT4G22450	NA		transposable_element	transposable element gene [Source:TAIR;Acc:AT4G22450]	8.3845	-0.92197	2.7207e-18	2.4409e-16
AT4G05380	825886		protein_coding	P-loop containing nucleoside triphosphate hydrolases superfamily protein [Source:TAIR;Acc:AT4G05380]	8.36727	2.28035	6.6194e-46	1.9119e-43
AT3G29648	NA		transposable_element	transposable element gene [Source:TAIR;Acc:AT3G29648]	8.30195	-0.861262	5.3035e-19	4.9432e-17
AT1G50810	NA		transposable_element	transposable element gene [Source:TAIR;Acc:AT1G50810]	8.25208	-0.974273	2.3088e-16	1.8278e-14
AT5G33432	NA		transposable_element	transposable element gene [Source:TAIR;Acc:AT5G33432]	8.24983	-1.66537	5.3012e-14	3.5098e-12
AT4G25330	828636		protein_coding	unknown protein; Has 21 Blast hits to 21 proteins in 10 species: Archae - 0; Bacteria - 0; Metazoa - 0; Fungi - 0; Plants - 21; Viruses - 0; Other Eukaryotes - 0 (source: NCBI BLink). [Source:TAIR;Acc:AT4G25330]	8.2488	-0.230056	1.5579e-17	1.3338e-15
AT1G63540	842659		protein_coding	hydroxyproline-rich glycoprotein family protein [Source:TAIR;Acc:AT1G63540]	8.21411	2.82269	2.3789e-89	2.2331e-86
AT2G13940	NA		transposable_element	transposable element gene [Source:TAIR;Acc:AT2G13940]	8.14729	-0.402119	4.0458e-18	3.5926e-16
AT2G18190	816332		protein_coding	P-loop containing nucleoside triphosphate hydrolases superfamily protein [Source:TAIR;Acc:AT2G18190]	8.10926	0.479634	9.1871e-20	9.0439e-18
AT1G21528	5007710		protein_coding	unknown protein; Has 2 Blast hits to 2 proteins in 1 species: Archae - 0; Bacteria - 0; Metazoa - 0; Fungi - 0; Plants - 2; Viruses - 0; Other Eukaryotes - 0 (source: NCBI BLink). [Source:TAIR;Acc:AT1G21528]	8.03338	0.279133	1.1189e-16	9.0216e-15
AT1G63330	842639		protein_coding	Pentatricopeptide repeat (PPR) superfamily protein [Source:TAIR;Acc:AT1G63330]	7.95938	-1.17346	3.0162e-14	2.0224e-12
AT3G32377	NA		pseudogene	pseudogene, similar to aintegumenta-like protein, blastp match of 59% identity and 1.0e-09 P-value to GP [Source:TAIR;Acc:AT3G32377]	7.90588	-1.16956	1.5202e-13	9.4461e-12
AT1G36110	NA		transposable_element	transposable element gene [Source:TAIR;Acc:AT1G36110]	7.79787	-1.96978	2.5652e-10	1.0963e-08
AT4G10220	826613		protein_coding	Protein of Unknown Function (DUF239) [Source:TAIR;Acc:AT4G10220]	7.78575	-1.22635	7.0273e-14	4.6176e-12
AT4G10980	NA		transposable_element	transposable element gene [Source:TAIR;Acc:AT4G10980]	7.78518	1.2526	1.2439e-24	1.6106e-22
AT1G19550	838542		protein_coding	Glutathione S-transferase family protein [Source:TAIR;Acc:AT1G19550]	7.75028	3.60672	7.0978e-73	4.3385e-70
AT1G30170	839897		protein_coding	Protein of unknown function (DUF295) [Source:TAIR;Acc:AT1G30170]	7.73092	2.05789	1.1318e-41	2.9454e-39
AT3G24210	822007		protein_coding	Ankyrin repeat family protein [Source:TAIR;Acc:AT3G24210]	7.70533	-0.989474	1.3723e-14	9.5931e-13
AT1G47786	841192		protein_coding	alpha/beta-Hydrolases superfamily protein [Source:TAIR;Acc:AT1G47786]	7.62857	-1.51773	4.404e-10	1.8115e-08
AT1G20750	838665		protein_coding	RAD3-like DNA-binding helicase protein [Source:TAIR;Acc:AT1G20750]	7.60513	-0.559701	1.2819e-12	7.4053e-11
AT1G20590	838648	CYCB2-5	protein_coding	Cyclin family protein [Source:TAIR;Acc:AT1G20590]	7.56312	-1.57331	1.4247e-12	8.194e-11
AT3G46710	823824	RPP13L2	protein_coding	NB-ARC domain-containing disease resistance protein [Source:TAIR;Acc:AT3G46710]	7.54375	-2.21574	5.6577e-11	2.6698e-09
AT1G63340	842640		protein_coding	Flavin-containing monooxygenase family protein [Source:TAIR;Acc:AT1G63340]	7.50725	-1.46561	1.3623e-11	6.9124e-10
AT1G43060	NA		transposable_element	transposable element gene [Source:TAIR;Acc:AT1G43060]	7.41905	1.39511	1.0495e-28	1.6923e-26
AT5G42500	834257		protein_coding	Disease resistance-responsive (dirigent-like protein) family protein [Source:TAIR;Acc:AT5G42500]	7.39306	-1.79013	3.3825e-11	1.6253e-09
AT1G25988	839149		protein_coding	Family of unknown function (DUF572) [Source:TAIR;Acc:AT1G25988]	7.38884	-1.73549	7.9217e-12	4.2063e-10
AT1G11370	837679	PME56	protein_coding	Pectin lyase-like superfamily protein [Source:TAIR;Acc:AT1G11370]	7.38844	-1.94849	5.1007e-11	2.4243e-09
AT3G25815	NA		transposable_element	transposable element gene [Source:TAIR;Acc:AT3G25815]	7.3731	-1.73969	1.5209e-11	7.6434e-10
AT4G39500	830104	CYP96A11	protein_coding	cytochrome P450, family 96, subfamily A, polypeptide 11 [Source:TAIR;Acc:AT4G39500]	7.30899	-0.688021	1.2563e-10	5.5219e-09
AT1G22120	838817		protein_coding	unknown protein; Has 30201 Blast hits to 17322 proteins in 780 species: Archae - 12; Bacteria - 1396; Metazoa - 17338; Fungi - 3422; Plants - 5037; Viruses - 0; Other Eukaryotes - 2996 (source: NCBI BLink). [Source:TAIR;Acc:AT1G22120]	7.28178	-1.951	2.8561e-11	1.3825e-09
AT4G24420	828544		protein_coding	RNA-binding (RRM/RBD/RNP motifs) family protein [Source:TAIR;Acc:AT4G24420]	7.23053	2.40532	2.8323e-73	1.7725e-70
AT4G04105	NA		transposable_element	transposable element gene [Source:TAIR;Acc:AT4G04105]	7.19255	-1.85904	2.0473e-08	6.4367e-07
AT4G14670	827117	CLPB2	protein_coding	casein lytic proteinase B2 [Source:TAIR;Acc:AT4G14670]	7.18879	-1.47383	1.6678e-11	8.3498e-10
AT5G15380	831390	DRM1	protein_coding	domains rearranged methylase 1 [Source:TAIR;Acc:AT5G15380]	7.18709	-1.32596	1.6886e-09	6.3313e-08
AT4G17710	827492	HDG4	protein_coding	homeodomain GLABROUS 4 [Source:TAIR;Acc:AT4G17710]	7.17974	1.13874	5.4297e-26	7.433e-24
AT4G08093	NA		pseudogene	pseudogene of unknown protein [Source:TAIR;Acc:AT4G08093]	7.17964	1.62558	2.6005e-48	8.6521e-46
AT2G12050	NA		pseudogene	pseudogene, embryogenesis protein-related, similar to BABY BOOM (Arabidopsis thaliana) GI:21069057; contains a non-consensus AT-acceptor splice site. This is very likely a pseudogene.; blastp match of 64% identity and 4.6e-09 P-value to GP [Source:TAIR;Acc:AT2G12050]	7.13995	-1.93564	1.352e-09	5.1205e-08
AT4G18330	827559		protein_coding	Translation elongation factor EF1A/initiation factor IF2gamma family protein [Source:TAIR;Acc:AT4G18330]	7.13954	-1.56343	2.7913e-11	1.3536e-09
AT1G62225	842519		protein_coding	unknown protein; FUNCTIONS IN: molecular_function unknown; INVOLVED IN: biological_process unknown; LOCATED IN: endomembrane system; BEST Arabidopsis thaliana protein match is: unknown protein (TAIR:AT1G62000.1); Has 41 Blast hits to 41 proteins in /.../ies: Archae - 0; Bacteria - 2; Metazoa - 1; Fungi - 2; Plants - 36; Viruses - 0; Other Eukaryotes - 0 (source: NCBI BLink). [Source:TAIR;Acc:AT1G…	7.138	-1.8665	4.4017e-09	1.5509e-07
AT3G30833	NA		transposable_element	transposable element gene [Source:TAIR;Acc:AT3G30833]	7.09595	-1.51596	9.9305e-10	3.8726e-08
AT2G20800	816609	NDB4	protein_coding	NAD(P)H dehydrogenase B4 [Source:TAIR;Acc:AT2G20800]	7.0954	2.52295	4.3793e-60	1.8565e-57
AT2G38350	818415		protein_coding	unknown protein; FUNCTIONS IN: molecular_function unknown; INVOLVED IN: biological_process unknown; LOCATED IN: mitochondrion; Has 1 Blast hits to 1 proteins in 1 species: Archae - 0; Bacteria - 0; Metazoa - 0; Fungi - 0; Plants - 1; Viruses - 0; Ot /.../karyotes - 0 (source: NCBI BLink). [Source:TAIR;Acc:AT2G38350]	7.06352	-1.43472	3.4258e-11	1.6401e-09
AT4G12950	826907		protein_coding	Fasciclin-like arabinogalactan family protein [Source:TAIR;Acc:AT4G12950]	7.06345	-1.20787	2.4537e-10	1.0521e-08
AT1G59670	842257	ATGSTU15	protein_coding	glutathione S-transferase TAU 15 [Source:TAIR;Acc:AT1G59670]	7.05694	0.222776	8.6289e-18	7.4852e-16
AT1G36130	NA		transposable_element	transposable element gene [Source:TAIR;Acc:AT1G36130]	7.03475	-2.54355	2.075e-08	6.5161e-07
AT2G10250	NA		transposable_element	transposable element gene [Source:TAIR;Acc:AT2G10250]	7.03302	-1.3885	3.5786e-08	1.064e-06
AT3G30740	NA		pseudogene	40S ribosomal protein S25 (RPS25C), pseudogene, similar to GB:P46301 GI:1173234 40S RIBOSOMAL PROTEIN S25 from (Lycopersicon esculentum); blastp match of 75% identity and 7.2e-09 P-value to SP [Source:TAIR;Acc:AT3G30740]	6.9573	-2.23337	1.1219e-09	4.33e-08
AT1G59780	842271		protein_coding	NB-ARC domain-containing disease resistance protein [Source:TAIR;Acc:AT1G59780]	6.93882	2.98022	1.3117e-54	4.856e-52
AT5G27902	NA		transposable_element	transposable element gene [Source:TAIR;Acc:AT5G27902]	6.93307	-1.27412	2.91e-10	1.2277e-08
AT5G35965	NA		transposable_element	transposable element gene [Source:TAIR;Acc:AT5G35965]	6.89704	-1.05061	1.3634e-09	5.1562e-08
AT4G16730	827376	TPS02	protein_coding	terpene synthase 02 [Source:TAIR;Acc:AT4G16730]	6.8485	-0.33834	6.5197e-06	0.00011594
AT3G23725	NA		transposable_element	transposable element gene [Source:TAIR;Acc:AT3G23725]	6.83429	-1.68527	4.4214e-08	1.2785e-06
AT1G60095	842305		protein_coding	Mannose-binding lectin superfamily protein [Source:TAIR;Acc:AT1G60095]	6.80491	-2.24503	1.6177e-07	4.2057e-06
AT3G54520	824617		protein_coding	unknown protein; BEST Arabidopsis thaliana protein match is: unknown protein (TAIR:AT3G54530.1); Has 72 Blast hits to 70 proteins in 20 species: Archae - 0; Bacteria - 5; Metazoa - 8; Fungi - 2; Plants - 18; Viruses - 0; Other Eukaryotes - 39 (sourc /.../I BLink). [Source:TAIR;Acc:AT3G54520]	6.77885	-0.451304	1.2554e-09	4.7751e-08
AT4G05370	825885		protein_coding	BCS1 AAA-type ATPase [Source:TAIR;Acc:AT4G05370]	6.77657	2.08235	4.3147e-35	8.8599e-33
AT3G29340	822592		protein_coding	zinc finger (C2H2 type) family protein [Source:TAIR;Acc:AT3G29340]	6.77603	-1.60645	1.2886e-09	4.8945e-08
AT2G06845	815246		protein_coding	Beta-galactosidase related protein [Source:TAIR;Acc:AT2G06845]	6.74549	-2.22294	7.8251e-08	2.165e-06
AT5G27345	NA		transposable_element	transposable element gene [Source:TAIR;Acc:AT5G27345]	6.73079	0.527806	2.6617e-27	3.9303e-25
AT5G52067	NA		pseudogene	Pseudogene of AT3G43280 [Source:TAIR;Acc:AT5G52067]	6.67945	-2.26718	8.5507e-09	2.8558e-07
AT1G71370	843478	RH49	protein_coding	DEA(D/H)-box RNA helicase family protein [Source:TAIR;Acc:AT1G71370]	6.65923	-0.48648	5.7111e-09	1.9856e-07
AT4G22410	828336		protein_coding	Ubiquitin C-terminal hydrolases superfamily protein [Source:TAIR;Acc:AT4G22410]	6.65417	-0.813893	6.9301e-20	6.8997e-18
AT2G06590	NA		transposable_element	transposable element gene [Source:TAIR;Acc:AT2G06590]	6.6424	-1.80265	5.3322e-07	1.2348e-05
AT2G06890	NA		transposable_element	transposable element gene [Source:TAIR;Acc:AT2G06890]	6.61554	-1.39635	2.8144e-07	6.959e-06
AT1G61230	3767595		protein_coding	Mannose-binding lectin superfamily protein [Source:TAIR;Acc:AT1G61230]	6.61451	-1.97484	5.2868e-07	1.2286e-05
AT4G17585	827476	ALMT11	protein_coding	Aluminium activated malate transporter family protein [Source:TAIR;Acc:AT4G17585]	6.61424	-1.61965	2.7937e-08	8.5086e-07
AT5G10580	830923		protein_coding	Protein of unknown function, DUF599 [Source:TAIR;Acc:AT5G10580]	6.61044	-2.4939	1.0095e-05	0.00016998
AT5G01490	831754	CAX4	protein_coding	cation exchanger 4 [Source:TAIR;Acc:AT5G01490]	6.60719	-2.06414	8.81e-07	1.9427e-05
AT5G47950	834846		protein_coding	HXXXD-type acyl-transferase family protein [Source:TAIR;Acc:AT5G47950]	6.57268	-0.308971	4.4127e-19	4.1422e-17
AT1G35170	840404		protein_coding	TRAM, LAG1 and CLN8 (TLC) lipid-sensing domain containing protein [Source:TAIR;Acc:AT1G35170]	6.5703	-2.38591	2.4711e-07	6.1622e-06
AT1G20180	838607		protein_coding	Protein of unknown function (DUF677) [Source:TAIR;Acc:AT1G20180]	6.53609	-1.20451	9.6504e-09	3.1906e-07
AT4G17580	827475		protein_coding	Bax inhibitor-1 family protein [Source:TAIR;Acc:AT4G17580]	6.46292	-1.81758	8.3722e-08	2.297e-06
AT1G52560	841687	HSP26.5	protein_coding	HSP20-like chaperones superfamily protein [Source:TAIR;Acc:AT1G52560]	6.46274	-1.59238	6.385e-08	1.7911e-06
AT5G43370	834355	APT1	protein_coding	phosphate transporter 2 [Source:TAIR;Acc:AT5G43370]	6.45842	-2.86763	2.2165e-06	4.4136e-05
AT4G12940	826906		protein_coding	unknown protein; FUNCTIONS IN: molecular_function unknown; INVOLVED IN: biological_process unknown; LOCATED IN: endomembrane system; BEST Arabidopsis thaliana protein match is: unknown protein (TAIR:AT4G12930.1); Has 12 Blast hits to 12 proteins in /.../ies: Archae - 0; Bacteria - 0; Metazoa - 0; Fungi - 0; Plants - 12; Viruses - 0; Other Eukaryotes - 0 (source: NCBI BLink). [Source:TAIR;Acc:AT4G…	6.45803	-1.87677	4.6311e-08	1.3332e-06
AT4G18690	827603		protein_coding	unknown protein; BEST Arabidopsis thaliana protein match is: unknown protein (TAIR:AT4G18680.1); Has 522 Blast hits to 522 proteins in 39 species: Archae - 0; Bacteria - 0; Metazoa - 9; Fungi - 0; Plants - 513; Viruses - 0; Other Eukaryotes - 0 (sou /.../CBI BLink). [Source:TAIR;Acc:AT4G18690]	6.45791	-1.84935	3.5505e-08	1.0573e-06
AT1G57750	842150	MAH1	protein_coding	cytochrome P450, family 96, subfamily A, polypeptide 15 [Source:TAIR;Acc:AT1G57750]	6.45688	-2.47709	6.618e-06	0.00011761
AT4G20210	827768	TPS08	protein_coding	Terpenoid cyclases/Protein prenyltransferases superfamily protein [Source:TAIR;Acc:AT4G20210]	6.4508	-2.71608	8.8374e-06	0.00015152
AT5G33390	833329		protein_coding	glycine-rich protein [Source:TAIR;Acc:AT5G33390]	6.42678	-2.05602	1.157e-06	2.4784e-05
AT1G74110	843751	CYP78A10	protein_coding	cytochrome P450, family 78, subfamily A, polypeptide 10 [Source:TAIR;Acc:AT1G74110]	6.4194	-2.33115	2.1159e-06	4.2291e-05
AT5G59620	NA		transposable_element	transposable element gene [Source:TAIR;Acc:AT5G59620]	6.41413	-2.30075	3.1231e-07	7.6289e-06
AT1G22440	838850		protein_coding	Zinc-binding alcohol dehydrogenase family protein [Source:TAIR;Acc:AT1G22440]	6.40707	-0.547332	7.1308e-19	6.5995e-17
AT1G47790	841193		protein_coding	F-box and associated interaction domains-containing protein [Source:TAIR;Acc:AT1G47790]	6.38288	-2.30161	1.2373e-06	2.6333e-05
AT3G08810	820028		protein_coding	Galactose oxidase/kelch repeat superfamily protein [Source:TAIR;Acc:AT3G08810]	6.38227	-2.43862	3.106e-07	7.5943e-06
AT1G35750	840480	APUM10	protein_coding	pumilio 10 [Source:TAIR;Acc:AT1G35750]	6.3784	-2.53846	8.9617e-07	1.9695e-05
AT4G12270	826835		protein_coding	Copper amine oxidase family protein [Source:TAIR;Acc:AT4G12270]	6.3779	-2.3895	5.4714e-07	1.2635e-05
AT2G15650	NA		transposable_element	transposable element gene [Source:TAIR;Acc:AT2G15650]	6.37464	-2.41223	1.6403e-06	3.3735e-05
AT1G61840	842481		protein_coding	Cysteine/Histidine-rich C1 domain family protein [Source:TAIR;Acc:AT1G61840]	6.36929	-2.37979	2.0318e-05	0.00031249
AT5G39245	NA		transposable_element	transposable element gene [Source:TAIR;Acc:AT5G39245]	6.36896	-3.02287	5.6284e-05	0.00074679
AT2G13300	NA		transposable_element	transposable element gene [Source:TAIR;Acc:AT2G13300]	6.30509	-1.86468	7.1098e-07	1.6013e-05
AT2G33200	817881		protein_coding	F-box family protein [Source:TAIR;Acc:AT2G33200]	6.29888	-1.83438	9.9563e-07	2.1699e-05
AT4G32220	NA		transposable_element	transposable element gene [Source:TAIR;Acc:AT4G32220]	6.29819	-3.0368	6.5778e-05	0.00084667
AT4G07856	NA		transposable_element	transposable element gene [Source:TAIR;Acc:AT4G07856]	6.29116	-3.06442	2.5894e-05	0.00038366
AT5G06740	830563	LECRKS5	protein_coding	Concanavalin A-like lectin protein kinase family protein [Source:TAIR;Acc:AT5G06740]	6.29098	-2.16014	1.537e-07	4.0078e-06
AT2G36610	818233	ATHB22	protein_coding	homeobox protein 22 [Source:TAIR;Acc:AT2G36610]	6.28892	-2.47589	8.6681e-06	0.00014891
AT4G12280	826837		protein_coding	copper amine oxidase family protein [Source:TAIR;Acc:AT4G12280]	6.24454	-2.53244	6.0906e-06	0.00010898
AT4G33370	829474	RH43	protein_coding	DEA(D/H)-box RNA helicase family protein [Source:TAIR;Acc:AT4G33370]	6.20459	-2.57093	7.9502e-06	0.00013802
AT1G60835	NA		pseudogene	Encodes a Rapid ALkalinization Factor (RALF) family protein [pseudogene] [Source:TAIR;Acc:AT1G60835]	6.19207	-2.40654	4.7631e-06	8.7486e-05
AT2G12240	NA		transposable_element	transposable element gene [Source:TAIR;Acc:AT2G12240]	6.15549	-2.76279	3.3831e-05	0.00048221
AT2G17115	NA		transposable_element	transposable element gene [Source:TAIR;Acc:AT2G17115]	6.15069	-2.23674	7.6718e-07	1.7132e-05
AT5G42510	834258		protein_coding	Disease resistance-responsive (dirigent-like protein) family protein [Source:TAIR;Acc:AT5G42510]	6.13703	-3.09863	0.0033846	0.022729
AT5G41765	834181		protein_coding	DNA-binding storekeeper protein-related transcriptional regulator [Source:TAIR;Acc:AT5G41765]	6.13354	0.550418	1.4373e-19	1.3889e-17
AT5G51930	835268		protein_coding	Glucose-methanol-choline (GMC) oxidoreductase family protein [Source:TAIR;Acc:AT5G51930]	6.10502	-3.16892	1.8048e-05	0.00028052
AT3G44560	823581	FAR8	protein_coding	fatty acid reductase 8 [Source:TAIR;Acc:AT3G44560]	6.10021	-1.0413	1.4285e-05	0.00022992
AT5G54030	835486		protein_coding	Cysteine/Histidine-rich C1 domain family protein [Source:TAIR;Acc:AT5G54030]	6.09724	-2.70308	2.3412e-05	0.00035426
AT5G28715	NA		transposable_element	transposable element gene [Source:TAIR;Acc:AT5G28715]	6.06568	-0.719901	8.8453e-09	2.9466e-07
AT3G46190	823764		protein_coding	TRAF-like family protein [Source:TAIR;Acc:AT3G46190]	6.06266	-3.15855	0.0031491	0.021388
AT4G04030	824638	ATOFP9	protein_coding	ovate family protein 9 [Source:TAIR;Acc:AT4G04030]	6.05336	-2.40176	7.2186e-06	0.0001264
AT4G04030	825715	ATOFP9	protein_coding	ovate family protein 9 [Source:TAIR;Acc:AT4G04030]	6.05336	-2.40176	7.2186e-06	0.0001264
AT5G24900	832559	CYP714A2	protein_coding	cytochrome P450, family 714, subfamily A, polypeptide 2 [Source:TAIR;Acc:AT5G24900]	6.04767	-2.9807	6.8028e-06	0.00012065
AT3G31990	NA		transposable_element	transposable element gene [Source:TAIR;Acc:AT3G31990]	6.03227	-1.23469	2.6896e-15	1.9802e-13
AT1G70440	843380	SRO3	protein_coding	similar to RCD one 3 [Source:TAIR;Acc:AT1G70440]	6.01218	2.03375	3.9575e-45	1.1185e-42
AT3G21850	821739	ASK9	protein_coding	SKP1-like 9 [Source:TAIR;Acc:AT3G21850]	6.00404	-2.68081	5.8003e-05	0.00076458
AT3G15240	820755		protein_coding	Serine/threonine-protein kinase WNK (With No Lysine)-related [Source:TAIR;Acc:AT3G15240]	5.99799	-2.73793	9.6273e-05	0.0011656
AT5G55780	835672		protein_coding	Cysteine/Histidine-rich C1 domain family protein [Source:TAIR;Acc:AT5G55780]	5.99205	-2.89116	0.00013848	0.001586
AT3G25795	NA		ncRNA	other RNA [Source:TAIR;Acc:AT3G25795]	5.99137	-2.52864	0.00080607	0.0070364
AT1G12340	837788		protein_coding	Cornichon family protein [Source:TAIR;Acc:AT1G12340]	5.94559	1.46349	3.5701e-37	8.038e-35
AT5G56510	835752	APUM12	protein_coding	pumilio 12 [Source:TAIR;Acc:AT5G56510]	5.9448	-0.520748	9.416e-16	7.1323e-14
AT3G44215	NA		transposable_element	transposable element gene [Source:TAIR;Acc:AT3G44215]	5.94262	-1.10715	1.2318e-05	0.00020211
AT4G09875	NA		transposable_element	transposable element gene [Source:TAIR;Acc:AT4G09875]	5.93332	-0.0352012	4.9736e-22	5.6837e-20
AT5G15360	831388		protein_coding	unknown protein; Has 4 Blast hits to 4 proteins in 2 species: Archae - 0; Bacteria - 0; Metazoa - 0; Fungi - 0; Plants - 4; Viruses - 0; Other Eukaryotes - 0 (source: NCBI BLink). [Source:TAIR;Acc:AT5G15360]	5.93033	-0.394741	1.4498e-13	9.0512e-12
AT1G48710	NA		transposable_element	transposable element gene [Source:TAIR;Acc:AT1G48710]	5.88553	-3.15051	5.203e-05	0.00069667
AT3G50980	824262	XERO1	protein_coding	dehydrin xero 1 [Source:TAIR;Acc:AT3G50980]	5.8831	-3.07348	0.00042714	0.0041154
AT5G42640	834272		protein_coding	C2H2 and C2HC zinc fingers superfamily protein [Source:TAIR;Acc:AT5G42640]	5.87649	-3.28291	0.00014438	0.0016414
AT5G54320	835520		protein_coding	Protein of unknown function (DUF295) [Source:TAIR;Acc:AT5G54320]	5.82942	-3.31152	0.00019788	0.0021483
AT4G16230	827317		protein_coding	GDSL-like Lipase/Acylhydrolase superfamily protein [Source:TAIR;Acc:AT4G16230]	5.82287	-2.69799	1.8218e-05	0.00028283
AT1G23640	3766786		protein_coding	unknown protein; LOCATED IN: chloroplast; EXPRESSED IN: petal, leaf whorl, sepal, flower; EXPRESSED DURING: 4 anthesis, petal differentiation and expansion stage; CONTAINS InterPro DOMAIN/s: Protein of unknown function DUF220 (InterPro:IPR003863); B /.../abidopsis thaliana protein match is: Domain of unknown function DUF220 (TAIR:AT1G23660.1); Has 270 Blast hits to 130 proteins in 12 species: Arc…	5.82003	-3.19456	0.00025042	0.0026151
AT1G04625	3766658		protein_coding	Polynucleotidyl transferase, ribonuclease H-like superfamily protein [Source:TAIR;Acc:AT1G04625]	5.8198	-2.98564	3.5172e-05	0.0004981
AT5G54206	NA		pseudogene	12-oxophytodienoate reductase-related, similar to 12-oxophytodienoate reductase OPR1 (Arabidopsis thaliana) GI:3882355 [Source:TAIR;Acc:AT5G54206]	5.81517	-1.36649	8.1464e-12	4.3169e-10
AT3G60100	825180	CSY5	protein_coding	citrate synthase 5 [Source:TAIR;Acc:AT3G60100]	5.7927	-1.09175	6.404e-06	0.00011412
AT2G24800	817017	PER18	protein_coding	Peroxidase superfamily protein [Source:TAIR;Acc:AT2G24800]	5.77226	-2.67872	0.0023678	0.016944
AT2G06340	NA		transposable_element	transposable element gene [Source:TAIR;Acc:AT2G06340]	5.76738	-3.27434	0.00032202	0.0032478
AT4G10260	826617		protein_coding	pfkB-like carbohydrate kinase family protein [Source:TAIR;Acc:AT4G10260]	5.76723	-2.87565	0.00014892	0.0016857
AT1G31140	839999	GOA	protein_coding	GORDITA [Source:TAIR;Acc:AT1G31140]	5.76713	-2.88049	0.00028439	0.0029222
AT1G10300	837569		protein_coding	Nucleolar GTP-binding protein [Source:TAIR;Acc:AT1G10300]	5.76249	-2.12329	1.3527e-05	0.00021947
AT5G35602	NA		transposable_element	transposable element gene [Source:TAIR;Acc:AT5G35602]	5.76085	-3.27661	0.0003279	0.0033008
AT1G58140	NA		transposable_element	transposable element gene [Source:TAIR;Acc:AT1G58140]	5.76027	-3.27603	0.00019759	0.0021461
AT1G63550	842660	CRRSP9	protein_coding	Receptor-like protein kinase-related family protein [Source:TAIR;Acc:AT1G63550]	5.75902	-2.89047	4.2094e-05	0.00057957
AT5G06070	830494	RBE	protein_coding	C2H2 and C2HC zinc fingers superfamily protein [Source:TAIR;Acc:AT5G06070]	5.75765	-3.03071	4.118e-05	0.00056937
AT3G43400	823420		protein_coding	ELMO/CED-12 family protein [Source:TAIR;Acc:AT3G43400]	5.75712	-3.11681	0.00020283	0.0021903
AT1G47265	6240711		protein_coding	unknown protein; FUNCTIONS IN: molecular_function unknown; INVOLVED IN: biological_process unknown; LOCATED IN: cellular_component unknown; Has 30201 Blast hits to 17322 proteins in 780 species: Archae - 12; Bacteria - 1396; Metazoa - 17338; Fungi - /.../ Plants - 5037; Viruses - 0; Other Eukaryotes - 2996 (source: NCBI BLink). [Source:TAIR;Acc:AT1G47265]	5.75504	-2.76724	2.6582e-05	0.00039208
AT2G12905	815770		protein_coding	unknown protein; Has 30201 Blast hits to 17322 proteins in 780 species: Archae - 12; Bacteria - 1396; Metazoa - 17338; Fungi - 3422; Plants - 5037; Viruses - 0; Other Eukaryotes - 2996 (source: NCBI BLink). [Source:TAIR;Acc:AT2G12905]	5.75399	-3.34507	0.00019193	0.0020933
AT4G13420	826973	HAK5	protein_coding	high affinity K+ transporter 5 [Source:TAIR;Acc:AT4G13420]	5.74963	-3.24859	0.00091983	0.0078649
AT4G10370	826629		protein_coding	Cysteine/Histidine-rich C1 domain family protein [Source:TAIR;Acc:AT4G10370]	5.74623	-2.88036	0.00092555	0.0078978
AT4G15075	827171		protein_coding	FBD-like domain family protein [Source:TAIR;Acc:AT4G15075]	5.69655	-2.4076	5.0271e-05	0.00067621
AT1G19376	NA		snoRNA	snoRNA [Source:TAIR;Acc:AT1G19376]	5.69088	-2.77959	2.6169e-05	0.00038685
AT3G29970	822700		protein_coding	B12D protein [Source:TAIR;Acc:AT3G29970]	5.62803	-3.0839	6.1352e-05	0.00080188
AT1G13510	837911		protein_coding	Protein of unknown function (DUF1262) [Source:TAIR;Acc:AT1G13510]	5.62672	-2.83848	0.00013152	0.0015208
AT5G59810	836102	ATSBT5.4	protein_coding	Subtilase family protein [Source:TAIR;Acc:AT5G59810]	5.62664	-2.45401	4.5748e-05	0.00062205
AT5G54230	835511	MYB49	protein_coding	myb domain protein 49 [Source:TAIR;Acc:AT5G54230]	5.62381	-2.56536	4.6194e-05	0.00062747
AT5G44610	834489	MAP18	protein_coding	microtubule-associated protein 18 [Source:TAIR;Acc:AT5G44610]	5.6237	-2.54559	0.00017023	0.0018855
AT3G03660	821196	WOX11	protein_coding	WUSCHEL related homeobox 11 [Source:TAIR;Acc:AT3G03660]	5.62358	-2.51651	9.7706e-05	0.0011813
AT4G37700	829925		protein_coding	unknown protein; Has 64 Blast hits to 64 proteins in 11 species: Archae - 0; Bacteria - 0; Metazoa - 0; Fungi - 0; Plants - 64; Viruses - 0; Other Eukaryotes - 0 (source: NCBI BLink). [Source:TAIR;Acc:AT4G37700]	5.62358	-2.54768	0.0013563	0.010846
AT1G09090	837430	ATRBOHB	protein_coding	respiratory burst oxidase homolog B [Source:TAIR;Acc:AT1G09090]	5.6235	-3.31847	0.00022321	0.0023753
AT4G04157	NA		transposable_element	transposable element gene [Source:TAIR;Acc:AT4G04157]	5.62341	-3.22445	0.00081206	0.0070809
AT3G29633	6241280		protein_coding	unknown protein; Has 30201 Blast hits to 17322 proteins in 780 species: Archae - 12; Bacteria - 1396; Metazoa - 17338; Fungi - 3422; Plants - 5037; Viruses - 0; Other Eukaryotes - 2996 (source: NCBI BLink). [Source:TAIR;Acc:AT3G29633]	5.62271	-0.69106	1.6303e-05	0.00025768
AT3G27883	NA		transposable_element	transposable element gene [Source:TAIR;Acc:AT3G27883]	5.61993	-3.03901	0.00012243	0.0014266
AT1G49640	841388	CXE3	protein_coding	alpha/beta-Hydrolases superfamily protein [Source:TAIR;Acc:AT1G49640]	5.6161	-2.79995	0.00052182	0.0048689
AT2G05635	2745433		protein_coding	DNA repair DEAD helicase RAD3/XP-D subfamily protein [Source:TAIR;Acc:AT2G05635]	5.61551	-2.89554	0.00056788	0.0052208
AT3G53040	824470		protein_coding	late embryogenesis abundant protein, putative / LEA protein, putative [Source:TAIR;Acc:AT3G53040]	5.60566	1.63027	4.6288e-35	9.4313e-33
AT3G44490	823574	hda17	protein_coding	histone deacetylase 17 [Source:TAIR;Acc:AT3G44490]	5.57236	-1.21509	7.4093e-10	2.9596e-08
AT5G09720	830831	MRS2-8	protein_coding	Magnesium transporter CorA-like family protein [Source:TAIR;Acc:AT5G09720]	5.55697	-3.04786	0.00039707	0.0038813
AT5G13600	831204		protein_coding	Phototropic-responsive NPH3 family protein [Source:TAIR;Acc:AT5G13600]	5.55582	-2.83764	0.0012296	0.0099783
AT3G55300	NA		transposable_element	transposable element gene [Source:TAIR;Acc:AT3G55300]	5.5482	-2.49513	0.00052667	0.0049071
AT1G54040	841842	ESP	protein_coding	epithiospecifier protein [Source:TAIR;Acc:AT1G54040]	5.54783	10.731	1.8795e-84	1.497e-81
AT1G48700	841292		protein_coding	2-oxoglutarate (2OG) and Fe(II)-dependent oxygenase superfamily protein [Source:TAIR;Acc:AT1G48700]	5.54762	-3.06503	0.0017512	0.013369
AT5G49270	834987	SHV2	protein_coding	COBRA-like extracellular glycosyl-phosphatidyl inositol-anchored protein family [Source:TAIR;Acc:AT5G49270]	5.49606	-0.57702	9.2475e-12	4.8617e-10
AT4G09455	NA		transposable_element	transposable element gene [Source:TAIR;Acc:AT4G09455]	5.484	-2.68891	0.00065709	0.0059046
AT4G10250	826616	ATHSP22.0	protein_coding	HSP20-like chaperones superfamily protein [Source:TAIR;Acc:AT4G10250]	5.47758	-1.76936	2.6296e-05	0.00038829
AT4G04167	NA		transposable_element	transposable element gene [Source:TAIR;Acc:AT4G04167]	5.47583	-2.8499	0.00084721	0.0073371
AT5G53710	835452		protein_coding	unknown protein; FUNCTIONS IN: molecular_function unknown; INVOLVED IN: biological_process unknown; LOCATED IN: endomembrane system; EXPRESSED IN: 8 plant structures; EXPRESSED DURING: 4 anthesis, C globular stage, petal differentiation and expansio /.../e; Has 30201 Blast hits to 17322 proteins in 780 species: Archae - 12; Bacteria - 1396; Metazoa - 17338; Fungi - 3422; Plants - 5037; Viruses - …	5.47561	-2.78927	0.00024726	0.0025933
AT2G07681	815356		protein_coding	Cytochrome C assembly protein [Source:TAIR;Acc:AT2G07681]	5.4746	-2.95382	3.277e-05	0.00046939
AT2G13547	6240824		protein_coding	unknown protein; Has 30201 Blast hits to 17322 proteins in 780 species: Archae - 12; Bacteria - 1396; Metazoa - 17338; Fungi - 3422; Plants - 5037; Viruses - 0; Other Eukaryotes - 2996 (source: NCBI BLink). [Source:TAIR;Acc:AT2G13547]	5.47457	-2.55309	4.9522e-05	0.00066785
AT2G39320	818517		protein_coding	Cysteine proteinases superfamily protein [Source:TAIR;Acc:AT2G39320]	5.47257	-3.11754	0.00012143	0.0014166
AT4G00130	825649		protein_coding	DNA-binding storekeeper protein-related transcriptional regulator [Source:TAIR;Acc:AT4G00130]	5.47209	-3.1097	0.00020587	0.0022149
AT5G35940	833584		protein_coding	Mannose-binding lectin superfamily protein [Source:TAIR;Acc:AT5G35940]	5.47192	-2.82581	0.0012914	0.010403
AT4G01160	828156		protein_coding	BTB/POZ/Kelch-associated protein [Source:TAIR;Acc:AT4G01160]	5.47181	-3.29728	0.00043795	0.0041996
AT5G19470	832067	NUDT24	protein_coding	nudix hydrolase homolog 24 [Source:TAIR;Acc:AT5G19470]	5.44596	0.75539	2.5041e-09	9.1925e-08
AT5G35870	833573		protein_coding	unknown protein; BEST Arabidopsis thaliana protein match is: unknown protein (TAIR:AT2G04480.1); Has 1807 Blast hits to 1807 proteins in 277 species: Archae - 0; Bacteria - 0; Metazoa - 736; Fungi - 347; Plants - 385; Viruses - 0; Other Eukaryotes - /.../source: NCBI BLink). [Source:TAIR;Acc:AT5G35870]	5.40037	-3.15947	0.0024876	0.017645
AT1G61440	842438		protein_coding	S-locus lectin protein kinase family protein [Source:TAIR;Acc:AT1G61440]	5.39978	0.818871	8.2865e-31	1.4918e-28
AT3G43302	NA		transposable_element	transposable element gene [Source:TAIR;Acc:AT3G43302]	5.39789	-3.39701	0.0007434	0.0065768
AT2G12260	NA		transposable_element	transposable element gene [Source:TAIR;Acc:AT2G12260]	5.3943	-2.92274	7.6914e-05	0.0009696
AT4G37225	NA		ncRNA	other RNA [Source:TAIR;Acc:AT4G37225]	5.3943	-2.71784	0.00016299	0.0018245
AT5G23230	832387	NIC2	protein_coding	nicotinamidase 2 [Source:TAIR;Acc:AT5G23230]	5.39352	-3.02678	0.00055047	0.0050928
AT5G43570	834377		protein_coding	Serine protease inhibitor, potato inhibitor I-type family protein [Source:TAIR;Acc:AT5G43570]	5.38998	-1.42546	3.9849e-11	1.8974e-09
AT5G60250	836147		protein_coding	zinc finger (C3HC4-type RING finger) family protein [Source:TAIR;Acc:AT5G60250]	5.3584	3.22944	3.9567e-62	1.8245e-59
AT5G25960	832665		protein_coding	Protein of Unknown Function (DUF239) [Source:TAIR;Acc:AT5G25960]	5.31587	-3.32603	0.0017739	0.013495
ATMG00910	4024998	ORF215A	protein_coding	hypothetical protein [Source:TAIR;Acc:ATMG00910]	5.3121	-3.50154	0.0033825	0.02272
AT4G38870	830042		protein_coding	F-box and associated interaction domains-containing protein [Source:TAIR;Acc:AT4G38870]	5.31097	-3.10945	0.00017768	0.0019589
AT5G37140	833686		protein_coding	P-loop containing nucleoside triphosphate hydrolases superfamily protein [Source:TAIR;Acc:AT5G37140]	5.3107	-1.85656	9.2449e-05	0.0011265
AT2G04050	814939	DTXL1	protein_coding	MATE efflux family protein [Source:TAIR;Acc:AT2G04050]	5.31048	3.76165	2.2765e-59	9.3493e-57
AT5G13900	831237	VAS	protein_coding	Bifunctional inhibitor/lipid-transfer protein/seed storage 2S albumin superfamily protein [Source:TAIR;Acc:AT5G13900]	5.30767	-3.1565	0.00022885	0.0024274
AT4G07334	NA		transposable_element	transposable element gene [Source:TAIR;Acc:AT4G07334]	5.30736	-3.53496	0.00076034	0.0067018
AT5G24140	832479	SQP2	protein_coding	squalene monooxygenase 2 [Source:TAIR;Acc:AT5G24140]	5.30705	-2.91766	0.0021871	0.015915
AT2G05640	NA		transposable_element	transposable element gene [Source:TAIR;Acc:AT2G05640]	5.30684	-2.79981	0.00058022	0.0053231
AT4G06532	NA		transposable_element	transposable element gene [Source:TAIR;Acc:AT4G06532]	5.30627	-3.05492	0.00020115	0.0021748
AT2G16385	2745542		protein_coding	unknown protein; FUNCTIONS IN: molecular_function unknown; INVOLVED IN: biological_process unknown; LOCATED IN: endomembrane system; BEST Arabidopsis thaliana protein match is: unknown protein (TAIR:AT4G34600.1); Has 35333 Blast hits to 34131 protei /.../2444 species: Archae - 798; Bacteria - 22429; Metazoa - 974; Fungi - 991; Plants - 531; Viruses - 0; Other Eukaryotes - 9610 (source: NCBI BLink…	5.30338	-3.15448	0.0007106	0.0063111
AT4G14780	827133		protein_coding	Protein kinase superfamily protein [Source:TAIR;Acc:AT4G14780]	5.30276	-2.85681	0.0020118	0.014923
AT4G08375	NA		transposable_element	transposable element gene [Source:TAIR;Acc:AT4G08375]	5.29634	-3.35044	0.0080348	0.045368
AT5G14490	831300	anac085	protein_coding	NAC domain containing protein 85 [Source:TAIR;Acc:AT5G14490]	5.27965	0.858439	5.6488e-23	6.8421e-21
AT1G53660	841803		protein_coding	nodulin MtN21 /EamA-like transporter family protein [Source:TAIR;Acc:AT1G53660]	5.2506	0.0791007	1.0564e-21	1.1716e-19
AT2G05040	NA		transposable_element	transposable element gene [Source:TAIR;Acc:AT2G05040]	5.24685	-0.807129	6.3832e-11	2.9695e-09
AT3G31993	NA		transposable_element	transposable element gene [Source:TAIR;Acc:AT3G31993]	5.21675	-3.2455	0.00077789	0.0068381
AT1G29540	839831		protein_coding	unknown protein; BEST Arabidopsis thaliana protein match is: unknown protein (TAIR:AT2G34330.1); Has 10 Blast hits to 10 proteins in 2 species: Archae - 0; Bacteria - 0; Metazoa - 0; Fungi - 0; Plants - 10; Viruses - 0; Other Eukaryotes - 0 (source: /.../BLink). [Source:TAIR;Acc:AT1G29540]	5.2151	-2.59471	0.00055857	0.0051461
AT4G13680	827002		protein_coding	Protein of unknown function (DUF295) [Source:TAIR;Acc:AT4G13680]	5.17515	1.80958	2.0273e-39	4.98e-37
AT5G40000	833997		protein_coding	P-loop containing nucleoside triphosphate hydrolases superfamily protein [Source:TAIR;Acc:AT5G40000]	5.15975	-1.35352	9.8322e-09	3.2425e-07
AT1G55720	842021	ATCAX6	protein_coding	cation exchanger 6 [Source:TAIR;Acc:AT1G55720]	5.14076	-1.12069	1.0105e-13	6.494e-12
AT5G26930	832751	GATA23	protein_coding	GATA transcription factor 23 [Source:TAIR;Acc:AT5G26930]	5.13901	-3.25532	0.0075894	0.043309
AT1G47780	841190		protein_coding	alpha/beta-Hydrolases superfamily protein [Source:TAIR;Acc:AT1G47780]	5.13629	-2.91035	0.002568	0.018065
AT4G00893	5008108		protein_coding	unknown protein; LOCATED IN: chloroplast; BEST Arabidopsis thaliana protein match is: unknown protein (TAIR:AT4G12370.1); Has 220 Blast hits to 215 proteins in 11 species: Archae - 0; Bacteria - 0; Metazoa - 0; Fungi - 0; Plants - 220; Viruses - 0; /.../Eukaryotes - 0 (source: NCBI BLink). [Source:TAIR;Acc:AT4G00893]	5.13629	-2.99232	0.0035254	0.023538
AT1G15640	838134		protein_coding	unknown protein; BEST Arabidopsis thaliana protein match is: unknown protein (TAIR:AT1G15620.1); Has 154 Blast hits to 146 proteins in 13 species: Archae - 0; Bacteria - 0; Metazoa - 0; Fungi - 0; Plants - 154; Viruses - 0; Other Eukaryotes - 0 (sou /.../CBI BLink). [Source:TAIR;Acc:AT1G15640]	5.13617	-3.1826	0.0027947	0.019366
AT5G63595	836479	FLS4	protein_coding	flavonol synthase 4 [Source:TAIR;Acc:AT5G63595]	5.13154	-3.23917	0.0039514	0.025771
AT1G74130	843753		protein_coding	Rhomboid-related intramembrane serine protease family protein [Source:TAIR;Acc:AT1G74130]	5.13064	-0.533615	5.8311e-17	4.7746e-15
AT5G11400	831011		protein_coding	Protein kinase superfamily protein [Source:TAIR;Acc:AT5G11400]	5.13019	-2.94185	0.0012968	0.010436
AT4G25380	828641	SAP10	protein_coding	stress-associated protein 10 [Source:TAIR;Acc:AT4G25380]	5.12937	-2.5859	0.00076795	0.0067598
AT5G13150	831154	ATEXO70C1	protein_coding	exocyst subunit exo70 family protein C1 [Source:TAIR;Acc:AT5G13150]	5.12834	-2.43866	0.00044014	0.0042144
AT4G14226	6241471		protein_coding	unknown protein; Has 30201 Blast hits to 17322 proteins in 780 species: Archae - 12; Bacteria - 1396; Metazoa - 17338; Fungi - 3422; Plants - 5037; Viruses - 0; Other Eukaryotes - 2996 (source: NCBI BLink). [Source:TAIR;Acc:AT4G14226]	5.12663	-2.96794	0.00050475	0.0047416
AT1G64480	842756	CBL8	protein_coding	calcineurin B-like protein 8 [Source:TAIR;Acc:AT1G64480]	5.12132	-2.95566	0.0010818	0.008973
AT2G18193	816333		protein_coding	P-loop containing nucleoside triphosphate hydrolases superfamily protein [Source:TAIR;Acc:AT2G18193]	5.12064	5.3511	1.0173e-91	1.0284e-88
AT1G16950	838266		protein_coding	unknown protein; FUNCTIONS IN: molecular_function unknown; INVOLVED IN: biological_process unknown; LOCATED IN: endomembrane system; EXPRESSED IN: stamen; EXPRESSED DURING: 4 anthesis; Has 17 Blast hits to 17 proteins in 5 species: Archae - 0; Bacte /.../0; Metazoa - 0; Fungi - 0; Plants - 17; Viruses - 0; Other Eukaryotes - 0 (source: NCBI BLink). [Source:TAIR;Acc:AT1G16950]	5.12044	-3.45876	0.0021636	0.015788
AT4G07526	826214		protein_coding	unknown protein; BEST Arabidopsis thaliana protein match is: unknown protein (TAIR:AT3G33528.1); Has 30201 Blast hits to 17322 proteins in 780 species: Archae - 12; Bacteria - 1396; Metazoa - 17338; Fungi - 3422; Plants - 5037; Viruses - 0; Other Eu /.../es - 2996 (source: NCBI BLink). [Source:TAIR;Acc:AT4G07526]	5.11818	-3.41988	0.0045958	0.029072
AT2G13665	NA		ncRNA	other RNA [Source:TAIR;Acc:AT2G13665]	5.11797	-3.27961	0.0019398	0.014518
AT5G44310	834454		protein_coding	Late embryogenesis abundant protein (LEA) family protein [Source:TAIR;Acc:AT5G44310]	5.11675	-3.13824	0.00093838	0.007982
AT2G03560	814885	FBX7	protein_coding	F-box family protein with a domain of unknown function (DUF295) [Source:TAIR;Acc:AT2G03560]	5.11537	-3.16041	0.0058851	0.035316
AT2G19210	816438		protein_coding	Leucine-rich repeat transmembrane protein kinase protein [Source:TAIR;Acc:AT2G19210]	5.11533	-3.43402	0.004147	0.026781
AT1G20795	838670		protein_coding	F-box family protein [Source:TAIR;Acc:AT1G20795]	5.11527	-3.39269	0.003195	0.021649
AT2G17080	816213		protein_coding	Arabidopsis protein of unknown function (DUF241) [Source:TAIR;Acc:AT2G17080]	5.11492	-3.30874	0.0049833	0.030988
AT4G34300	829580		protein_coding	Cupredoxin superfamily protein [Source:TAIR;Acc:AT4G34300]	5.11045	-3.03603	0.0032099	0.021722
AT1G71380	843479	ATGH9B3	protein_coding	cellulase 3 [Source:TAIR;Acc:AT1G71380]	5.08314	-1.39672	7.0872e-08	1.9754e-06
AT1G61320	842426		protein_coding	FBD / Leucine Rich Repeat domains containing protein [Source:TAIR;Acc:AT1G61320]	5.08289	-1.24572	1.2073e-10	5.3245e-09
AT1G17960	838375		protein_coding	Threonyl-tRNA synthetase [Source:TAIR;Acc:AT1G17960]	5.04112	3.04224	3.0375e-60	1.3088e-57
AT1G68320	843161	MYB62	protein_coding	myb domain protein 62 [Source:TAIR;Acc:AT1G68320]	5.03743	-1.33849	1.6563e-07	4.289e-06
AT3G46616	7922443		protein_coding	unknown protein; FUNCTIONS IN: molecular_function unknown; INVOLVED IN: biological_process unknown; LOCATED IN: cellular_component unknown; Has 0 Blast hits to 0 proteins in 0 species (source: NCBI BLink). [Source:TAIR;Acc:AT3G46616]	5.03045	-3.28875	0.0023053	0.016573
AT1G04580	839488	AAO4	protein_coding	aldehyde oxidase 4 [Source:TAIR;Acc:AT1G04580]	5.02789	0.0064084	1.1082e-13	7.1045e-12
AT5G56920	835794		protein_coding	Cystatin/monellin superfamily protein [Source:TAIR;Acc:AT5G56920]	5.0232	-3.59951	0.0024518	0.017459
AT4G04165	NA		transposable_element	transposable element gene [Source:TAIR;Acc:AT4G04165]	5.02312	-3.42648	0.0049192	0.030726
AT3G29720	822651		protein_coding	HXXXD-type acyl-transferase family protein [Source:TAIR;Acc:AT3G29720]	5.01805	-3.59889	0.00094251	0.0080145
AT2G47275	NA	MIR403	miRNA	MIR403; miRNA [Source:TAIR;Acc:AT2G47275]	5.01792	-3.24539	0.0011263	0.0092686
ATMG00010	3371336	ORF153A	protein_coding	hypothetical protein [Source:TAIR;Acc:ATMG00010]	5.01787	-3.08719	0.0015626	0.012187
AT5G59930	836115		protein_coding	Cysteine/Histidine-rich C1 domain family protein [Source:TAIR;Acc:AT5G59930]	5.0156	-3.50339	0.0031735	0.021526
AT2G23096	816841		protein_coding	2-oxoglutarate (2OG) and Fe(II)-dependent oxygenase superfamily protein [Source:TAIR;Acc:AT2G23096]	5.01296	-2.99245	0.0033199	0.022363
AT4G06588	NA		transposable_element	transposable element gene [Source:TAIR;Acc:AT4G06588]	4.95409	-1.5983	4.1455e-09	1.4685e-07
AT2G03130	814842		protein_coding	Ribosomal protein L12/ ATP-dependent Clp protease adaptor protein ClpS family protein [Source:TAIR;Acc:AT2G03130]	4.9466	-0.521133	6.2275e-10	2.5143e-08
AT3G32230	NA		transposable_element	transposable element gene [Source:TAIR;Acc:AT3G32230]	4.9258	-3.3005	0.0088847	0.049153
AT5G41830	834188		protein_coding	RNI-like superfamily protein [Source:TAIR;Acc:AT5G41830]	4.91682	-2.36288	0.0023297	0.016713
AT3G03620	821204		protein_coding	MATE efflux family protein [Source:TAIR;Acc:AT3G03620]	4.91236	-2.78784	0.0028067	0.019424
AT3G30765	NA		transposable_element	transposable element gene [Source:TAIR;Acc:AT3G30765]	4.9115	-3.19573	0.0014873	0.011698
AT3G42431	NA		transposable_element	transposable element gene [Source:TAIR;Acc:AT3G42431]	4.90927	-3.5356	0.0016113	0.012478
AT5G26900	832748	F2P16.8	protein_coding	Transducin family protein / WD-40 repeat family protein [Source:TAIR;Acc:AT5G26900]	4.90895	-2.89953	0.001105	0.0091144
AT1G28640	839764		protein_coding	GDSL-like Lipase/Acylhydrolase superfamily protein [Source:TAIR;Acc:AT1G28640]	4.90866	-3.2749	0.00081332	0.0070856
AT5G05770	830462	WOX7	protein_coding	WUSCHEL related homeobox 7 [Source:TAIR;Acc:AT5G05770]	4.90757	-2.99422	0.0048941	0.030606
AT4G27550	828864	ATTPS4	protein_coding	trehalose-6-phosphatase synthase S4 [Source:TAIR;Acc:AT4G27550]	4.90726	-3.56111	0.0043866	0.028005
AT1G68880	843221	AtbZIP	protein_coding	basic leucine-zipper 8 [Source:TAIR;Acc:AT1G68880]	4.9069	-2.8014	0.0012829	0.010347
AT4G01180	828058		protein_coding	XH/XS domain-containing protein [Source:TAIR;Acc:AT4G01180]	4.90513	-2.21103	0.0014892	0.011705
AT5G28165	NA		transposable_element	transposable element gene [Source:TAIR;Acc:AT5G28165]	4.9025	-2.98744	0.001579	0.012282
AT1G51480	841573		protein_coding	Disease resistance protein (CC-NBS-LRR class) family [Source:TAIR;Acc:AT1G51480]	4.90138	-3.61096	0.0044425	0.028335
AT1G07795	837294		protein_coding	unknown protein; BEST Arabidopsis thaliana protein match is: unknown protein (TAIR:AT2G28725.1); Has 38 Blast hits to 38 proteins in 11 species: Archae - 0; Bacteria - 0; Metazoa - 0; Fungi - 0; Plants - 38; Viruses - 0; Other Eukaryotes - 0 (source /.../ BLink). [Source:TAIR;Acc:AT1G07795]	4.90123	-3.46186	0.0038073	0.025037
AT4G04150	NA		transposable_element	transposable element gene [Source:TAIR;Acc:AT4G04150]	4.90091	-3.4008	0.0053739	0.03294
AT4G04110	825723		protein_coding	Toll-Interleukin-Resistance (TIR) domain family protein [Source:TAIR;Acc:AT4G04110]	4.90036	-2.84728	0.0070385	0.040776
AT5G03090	831803		protein_coding	BEST Arabidopsis thaliana protein match is: mto 1 responding down 1 (TAIR:AT1G53480.1); Has 7 Blast hits to 7 proteins in 1 species: Archae - 0; Bacteria - 0; Metazoa - 0; Fungi - 0; Plants - 7; Viruses - 0; Other Eukaryotes - 0 (source: NCBI BLink). [Source:TAIR;Acc:AT5G03090]	4.89696	-1.5633	5.3808e-08	1.5356e-06
AT3G44290	823554	anac060	protein_coding	NAC domain containing protein 60 [Source:TAIR;Acc:AT3G44290]	4.89689	-2.91106	0.0025954	0.018219
AT5G35555	NA		transposable_element	transposable element gene [Source:TAIR;Acc:AT5G35555]	4.85746	-2.02301	0.0013682	0.010928
AT5G53980	835481	ATHB52	protein_coding	homeobox protein 52 [Source:TAIR;Acc:AT5G53980]	4.84504	-1.71355	2.3755e-06	4.6875e-05
AT3G44660	823592	hda10	protein_coding	histone deacetylase 10 [Source:TAIR;Acc:AT3G44660]	4.82708	-1.04436	7.3829e-13	4.3903e-11
AT4G17980	827523	anac071	protein_coding	NAC domain containing protein 71 [Source:TAIR;Acc:AT4G17980]	4.82675	-1.29249	1.1369e-08	3.7135e-07
AT3G14395	820661		protein_coding	unknown protein; Has 4 Blast hits to 4 proteins in 2 species: Archae - 0; Bacteria - 0; Metazoa - 0; Fungi - 0; Plants - 4; Viruses - 0; Other Eukaryotes - 0 (source: NCBI BLink). [Source:TAIR;Acc:AT3G14395]	4.81813	-1.57784	1.5555e-06	3.2217e-05
AT5G48110	834863		protein_coding	Terpenoid cyclases/Protein prenyltransferases superfamily protein [Source:TAIR;Acc:AT5G48110]	4.81537	-1.64172	2.0585e-06	4.124e-05
AT1G04457	NA		pseudogene	Pseudogene of AT2G33450; 50S ribosomal protein L28, chloroplast (CL28) [Source:TAIR;Acc:AT1G04457]	4.79034	-3.04202	0.0083814	0.046919
AT1G67238	NA		ncRNA	other RNA [Source:TAIR;Acc:AT1G67238]	4.79021	-3.52985	0.0071176	0.041107
AT5G39995	NA		pseudogene	pseudogene, similar to putative Myb/Myb-related protein, blastp match of 52% identity and 1.4e-24 P-value to GP [Source:TAIR;Acc:AT5G39995]	4.78883	-2.94287	0.0022842	0.016463
AT4G08091	NA		transposable_element	transposable element gene [Source:TAIR;Acc:AT4G08091]	4.78801	-2.51487	0.0010965	0.0090712
AT3G43950	823511		protein_coding	Protein kinase superfamily protein [Source:TAIR;Acc:AT3G43950]	4.78665	-3.46247	0.0082406	0.046313
AT5G33270	NA		transposable_element	transposable element gene [Source:TAIR;Acc:AT5G33270]	4.78649	-3.08144	0.0089166	0.049278
AT4G12520	826864		protein_coding	Bifunctional inhibitor/lipid-transfer protein/seed storage 2S albumin superfamily protein [Source:TAIR;Acc:AT4G12520]	4.78322	0.42235	9.0373e-25	1.2058e-22
AT4G12520	826863		protein_coding	Bifunctional inhibitor/lipid-transfer protein/seed storage 2S albumin superfamily protein [Source:TAIR;Acc:AT4G12520]	4.78322	0.42235	9.0373e-25	1.2058e-22
AT1G70110	843347	LECRK51	protein_coding	Concanavalin A-like lectin protein kinase family protein [Source:TAIR;Acc:AT1G70110]	4.77993	-1.38933	1.6167e-07	4.2057e-06
AT2G21450	816684	CHR34	protein_coding	chromatin remodeling 34 [Source:TAIR;Acc:AT2G21450]	4.76261	-0.489324	6.6387e-09	2.2765e-07
AT3G51410	824304		protein_coding	Arabidopsis protein of unknown function (DUF241) [Source:TAIR;Acc:AT3G51410]	4.74524	-1.50022	1.1197e-07	3.0001e-06
AT1G72260	843558	THI2.1	protein_coding	thionin 2.1 [Source:TAIR;Acc:AT1G72260]	4.73624	0.366489	1.0362e-06	2.2527e-05
AT2G36261	6241241		protein_coding	unknown protein; LOCATED IN: endomembrane system; Has 30201 Blast hits to 17322 proteins in 780 species: Archae - 12; Bacteria - 1396; Metazoa - 17338; Fungi - 3422; Plants - 5037; Viruses - 0; Other Eukaryotes - 2996 (source: NCBI BLink). [Source:TAIR;Acc:AT2G36261]	4.68259	-0.856688	1.0461e-07	2.8171e-06
AT4G21490	828234	NDB3	protein_coding	NAD(P)H dehydrogenase B3 [Source:TAIR;Acc:AT4G21490]	4.68255	-0.265217	4.3454e-08	1.262e-06
AT4G01520	828204	anac067	protein_coding	NAC domain containing protein 67 [Source:TAIR;Acc:AT4G01520]	4.66223	-3.6833	0.0074268	0.042593
AT2G20030	816522	ATL12	protein_coding	RING/U-box superfamily protein [Source:TAIR;Acc:AT2G20030]	4.66182	-3.4032	0.0071665	0.041335
AT1G21940	838796		protein_coding	unknown protein; FUNCTIONS IN: molecular_function unknown; INVOLVED IN: biological_process unknown; LOCATED IN: endomembrane system; BEST Arabidopsis thaliana protein match is: unknown protein (TAIR:AT1G21950.1); Has 19 Blast hits to 12 proteins in /.../ies: Archae - 0; Bacteria - 0; Metazoa - 0; Fungi - 0; Plants - 19; Viruses - 0; Other Eukaryotes - 0 (source: NCBI BLink). [Source:TAIR;Acc:AT1G…	4.66079	-2.99117	0.0044693	0.028457
AT5G66564	NA		snoRNA	snoRNA [Source:TAIR;Acc:AT5G66564]	4.6586	-3.41604	0.0068295	0.03981
AT3G29630	822631	UGT79B4	protein_coding	UDP-Glycosyltransferase superfamily protein [Source:TAIR;Acc:AT3G29630]	4.65578	-3.6837	0.0065655	0.038564
AT5G52710	835348		protein_coding	Copper transport protein family [Source:TAIR;Acc:AT5G52710]	4.65569	-3.34845	0.0056928	0.034445
AT1G08990	837420	PGSIP5	protein_coding	plant glycogenin-like starch initiation protein 5 [Source:TAIR;Acc:AT1G08990]	4.65564	-3.418	0.0052989	0.032581
AT4G20725	NA		transposable_element	transposable element gene [Source:TAIR;Acc:AT4G20725]	4.6555	-3.74941	0.0043746	0.027935
AT2G11500	NA		transposable_element	transposable element gene [Source:TAIR;Acc:AT2G11500]	4.65547	-3.41682	0.0067533	0.039489
AT4G27890	828902	BOB2	protein_coding	HSP20-like chaperones superfamily protein [Source:TAIR;Acc:AT4G27890]	4.65547	-3.68141	0.0068093	0.039711
AT2G43880	818992		protein_coding	Pectin lyase-like superfamily protein [Source:TAIR;Acc:AT2G43880]	4.65539	-3.50083	0.0058747	0.035275
AT1G43180	NA		pseudogene	pseudogene, putative disease resistance protein, similar to disease resistance protein GI:8843900 from (Arabidopsis thaliana); blastp match of 30% identity and 8.6e-32 P-value to GP [Source:TAIR;Acc:AT1G43180]	4.65522	-3.45852	0.0082409	0.046313
AT5G39862	NA		transposable_element	transposable element gene [Source:TAIR;Acc:AT5G39862]	4.6552	-3.75996	0.0042914	0.027518
AT3G21860	821740	ASK10	protein_coding	SKP1-like 10 [Source:TAIR;Acc:AT3G21860]	4.65512	-3.60833	0.0038112	0.025056
AT5G45570	834593		protein_coding	Ulp1 protease family protein [Source:TAIR;Acc:AT5G45570]	4.6551	-2.98592	0.0037308	0.024645
AT1G64255	2745850		protein_coding	MuDR family transposase [Source:TAIR;Acc:AT1G64255]	4.65464	-3.1584	0.0017198	0.013152
AT5G61750	836297		protein_coding	RmlC-like cupins superfamily protein [Source:TAIR;Acc:AT5G61750]	4.65464	-3.31928	0.002073	0.015284
AT3G31630	NA		transposable_element	transposable element gene [Source:TAIR;Acc:AT3G31630]	4.64975	-3.71801	0.0042654	0.027405
AT1G36470	NA		transposable_element	transposable element gene [Source:TAIR;Acc:AT1G36470]	4.64956	-3.61198	0.0050294	0.031229
AT2G30680	817618		protein_coding	BEST Arabidopsis thaliana protein match is: glucan synthase-like 3 (TAIR:AT2G31960.2); Has 80 Blast hits to 80 proteins in 12 species: Archae - 0; Bacteria - 0; Metazoa - 0; Fungi - 0; Plants - 80; Viruses - 0; Other Eukaryotes - 0 (source: NCBI BLink). [Source:TAIR;Acc:AT2G30680]	4.64932	-3.64786	0.0063159	0.037389
AT3G50610	824224		protein_coding	unknown protein; BEST Arabidopsis thaliana protein match is: unknown protein (TAIR:AT5G66816.1); Has 125 Blast hits to 60 proteins in 16 species: Archae - 0; Bacteria - 2; Metazoa - 10; Fungi - 4; Plants - 97; Viruses - 0; Other Eukaryotes - 12 (sou /.../CBI BLink). [Source:TAIR;Acc:AT3G50610]	4.64931	-3.67612	0.0063933	0.037771
AT5G33434	NA		transposable_element	transposable element gene [Source:TAIR;Acc:AT5G33434]	4.64927	-2.824	0.004968	0.030955
AT1G03390	838725		protein_coding	HXXXD-type acyl-transferase family protein [Source:TAIR;Acc:AT1G03390]	4.64925	-3.18969	0.0067724	0.039557
AT4G11490	826754	CRK33	protein_coding	cysteine-rich RLK (RECEPTOR-like protein kinase) 33 [Source:TAIR;Acc:AT4G11490]	4.64897	-3.59949	0.0064861	0.0382
AT4G09649	6240235		protein_coding	unknown protein; Has 30201 Blast hits to 17322 proteins in 780 species: Archae - 12; Bacteria - 1396; Metazoa - 17338; Fungi - 3422; Plants - 5037; Viruses - 0; Other Eukaryotes - 2996 (source: NCBI BLink). [Source:TAIR;Acc:AT4G09649]	4.64691	-3.5302	0.0052913	0.032555
AT4G13130	826927		protein_coding	Cysteine/Histidine-rich C1 domain family protein [Source:TAIR;Acc:AT4G13130]	4.64149	-1.10417	1.401e-11	7.0816e-10
AT1G34670	840371	AtMYB93	protein_coding	myb domain protein 93 [Source:TAIR;Acc:AT1G34670]	4.63581	-1.89334	1.1627e-05	0.00019209
AT4G23680	828468		protein_coding	Polyketide cyclase/dehydrase and lipid transport superfamily protein [Source:TAIR;Acc:AT4G23680]	4.62901	4.13957	5.7547e-22	6.4917e-20
AT1G21890	838791		protein_coding	nodulin MtN21 /EamA-like transporter family protein [Source:TAIR;Acc:AT1G21890]	4.5871	-1.73982	9.5733e-07	2.0934e-05
AT4G08780	826448	PER38	protein_coding	Peroxidase superfamily protein [Source:TAIR;Acc:AT4G08780]	4.58602	0.680429	5.6107e-16	4.3502e-14
AT4G22960	828395		protein_coding	Protein of unknown function (DUF544) [Source:TAIR;Acc:AT4G22960]	4.5762	2.67741	1.8594e-42	5.0385e-40
AT5G59310	836050	LTP4	protein_coding	lipid transfer protein 4 [Source:TAIR;Acc:AT5G59310]	4.5704	2.06668	2.792e-09	1.0192e-07
AT2G13380	NA		transposable_element	transposable element gene [Source:TAIR;Acc:AT2G13380]	4.56707	-1.28917	1.2544e-06	2.6543e-05
AT4G35720	829724		protein_coding	Arabidopsis protein of unknown function (DUF241) [Source:TAIR;Acc:AT4G35720]	4.56359	0.864973	3.8759e-18	3.4534e-16
AT1G67220	843042	HAC02	protein_coding	histone acetyltransferase of the CBP family 2 [Source:TAIR;Acc:AT1G67220]	4.53612	0.674958	5.7409e-20	5.7593e-18
AT5G26970	832755		protein_coding	unknown protein; Has 1807 Blast hits to 1807 proteins in 277 species: Archae - 0; Bacteria - 0; Metazoa - 736; Fungi - 347; Plants - 385; Viruses - 0; Other Eukaryotes - 339 (source: NCBI BLink). [Source:TAIR;Acc:AT5G26970]	4.52537	-1.99388	3.8899e-05	0.00054226
AT2G35570	NA		pseudogene	pseudogene, serpin (serine protease inhibitor) family, similar to phloem serpin-1 (Cucurbita maxima) GI:9937311; blastp match of 49% identity and 9.9e-85 P-value to GP [Source:TAIR;Acc:AT2G35570]	4.51955	1.0358	1.3273e-17	1.1439e-15
AT1G13430	837903	ATST4C	protein_coding	sulfotransferase 4C [Source:TAIR;Acc:AT1G13430]	4.51454	-1.70945	0.00022223	0.0023677
AT4G15390	827205		protein_coding	HXXXD-type acyl-transferase family protein [Source:TAIR;Acc:AT4G15390]	4.51269	-1.54027	5.6015e-07	1.2881e-05
AT2G05030	NA		transposable_element	transposable element gene [Source:TAIR;Acc:AT2G05030]	4.50811	-2.92018	0.0055378	0.033703
AT2G06002	NA		ncRNA	other RNA [Source:TAIR;Acc:AT2G06002]	4.48071	2.11152	3.4695e-29	5.8457e-27
AT1G63040	NA		pseudogene	a pseudogene member of the DREB subfamily A-4 of ERF/AP2 transcription factor family. The translated product contains one AP2 domain. There are 17 members in this subfamily including TINY. [Source:TAIR;Acc:AT1G63040]	4.47461	-1.96785	7.3866e-06	0.00012909
AT5G59390	836058		protein_coding	XH/XS domain-containing protein [Source:TAIR;Acc:AT5G59390]	4.46564	0.449409	1.3687e-19	1.3275e-17
AT1G80555	5007861		protein_coding	Isocitrate/isopropylmalate dehydrogenase family protein [Source:TAIR;Acc:AT1G80555]	4.46184	0.502583	8.0916e-28	1.2437e-25
AT1G44180	841021		protein_coding	Peptidase M20/M25/M40 family protein [Source:TAIR;Acc:AT1G44180]	4.46183	-2.00645	7.0203e-06	0.00012392
AT2G29060	817454	SCL33	protein_coding	GRAS family transcription factor [Source:TAIR;Acc:AT2G29060]	4.42819	-1.62981	1.5567e-06	3.2218e-05
AT3G17520	821017		protein_coding	Late embryogenesis abundant protein (LEA) family protein [Source:TAIR;Acc:AT3G17520]	4.39922	-2.15306	0.00025964	0.0026953
AT1G30760	839958		protein_coding	FAD-binding Berberine family protein [Source:TAIR;Acc:AT1G30760]	4.3877	2.07418	1.1684e-33	2.2582e-31
AT3G48340	823992	CEP2	protein_coding	Cysteine proteinases superfamily protein [Source:TAIR;Acc:AT3G48340]	4.37508	0.255028	8.5234e-15	6.0548e-13
AT5G27010	832759		protein_coding	ARM repeat superfamily protein [Source:TAIR;Acc:AT5G27010]	4.35045	-2.83044	0.0089915	0.049567
AT5G43390	834357		protein_coding	Uncharacterised conserved protein UCP015417, vWA [Source:TAIR;Acc:AT5G43390]	4.34442	-2.74916	0.0049803	0.030983
AT1G78390	844175	NCED9	protein_coding	nine-cis-epoxycarotenoid dioxygenase 9 [Source:TAIR;Acc:AT1G78390]	4.34424	-3.40462	0.0058403	0.035144
AT2G19500	816469	CKX2	protein_coding	cytokinin oxidase 2 [Source:TAIR;Acc:AT2G19500]	4.34423	-3.5284	0.0058817	0.035304
AT4G16550	827354		protein_coding	HSP20-like chaperone [Source:TAIR;Acc:AT4G16550]	4.34413	-3.44992	0.0052464	0.032302
AT3G48960	824057	RPL13C	protein_coding	Ribosomal protein L13e family protein [Source:TAIR;Acc:AT3G48960]	4.3441	-3.53821	0.0053605	0.032876
AT4G18900	827624		protein_coding	Transducin/WD40 repeat-like superfamily protein [Source:TAIR;Acc:AT4G18900]	4.34407	-3.39931	0.0054761	0.033411
AT2G29850	817535		protein_coding	unknown protein; BEST Arabidopsis thaliana protein match is: Plant protein 1589 of unknown function (TAIR:AT2G29605.1); Has 35333 Blast hits to 34131 proteins in 2444 species: Archae - 798; Bacteria - 22429; Metazoa - 974; Fungi - 991; Plants - 531; /.../es - 0; Other Eukaryotes - 9610 (source: NCBI BLink). [Source:TAIR;Acc:AT2G29850]	4.34405	-3.36513	0.0069252	0.040265
AT2G31050	817657		protein_coding	Cupredoxin superfamily protein [Source:TAIR;Acc:AT2G31050]	4.34288	-2.61472	0.0043204	0.027657
AT4G30290	829152	ATXTH19	protein_coding	xyloglucan endotransglucosylase/hydrolase 19 [Source:TAIR;Acc:AT4G30290]	4.33767	4.11811	1.5339e-26	2.1793e-24
AT2G15940	NA		transposable_element	transposable element gene [Source:TAIR;Acc:AT2G15940]	4.33731	-0.59107	6.9649e-15	5.0018e-13
AT5G65790	836708	ATMYB68	protein_coding	myb domain protein 68 [Source:TAIR;Acc:AT5G65790]	4.33225	-1.99881	6.3609e-05	0.00082359
AT5G61730	836295	ATATH11	protein_coding	ABC2 homolog 11 [Source:TAIR;Acc:AT5G61730]	4.30728	-0.188489	5.1365e-12	2.7723e-10
AT5G22550	832317		protein_coding	Plant protein of unknown function (DUF247) [Source:TAIR;Acc:AT5G22550]	4.28759	-1.83324	2.7248e-06	5.2972e-05
AT2G39820	818569	EIF6-1	protein_coding	Translation initiation factor IF6 [Source:TAIR;Acc:AT2G39820]	4.27551	-1.57874	3.3672e-07	8.1795e-06
AT1G59124	842225		protein_coding	Disease resistance protein (CC-NBS-LRR class) family [Source:TAIR;Acc:AT1G59124]	4.27309	-0.526582	5.9783e-16	4.5946e-14
AT1G59124	842232		protein_coding	Disease resistance protein (CC-NBS-LRR class) family [Source:TAIR;Acc:AT1G59124]	4.27309	-0.526582	5.9783e-16	4.5946e-14
AT3G28600	822490		protein_coding	P-loop containing nucleoside triphosphate hydrolases superfamily protein [Source:TAIR;Acc:AT3G28600]	4.27301	-1.98637	7.1016e-05	0.0009026
AT1G48400	841260		protein_coding	F-box/RNI-like/FBD-like domains-containing protein [Source:TAIR;Acc:AT1G48400]	4.24352	-1.02027	5.1524e-10	2.1061e-08
AT2G01900	814721		protein_coding	DNAse I-like superfamily protein [Source:TAIR;Acc:AT2G01900]	4.23623	-1.45371	2.8382e-10	1.2032e-08
[truncated: 1,250 more rows]

## Sheet: crl 1.17
ensembl_gene_id	entrezgene	external_gene_id	gene_biotype	description	logFC	logCPM	PValue	FDR
[truncated: 1,393 more rows]

[truncated: 3 more sheets: crl 1.65, ggps1 1.17, ggps1 1.65]
