# Supplementary material for: RNA Sequencing Analysis of the msl2msl3, crl, and ggps1 Mutants Indicates that Diverse Sources of Plastid Dysfunction Do Not Alter Leaf Morphology Through a Common Signaling Pathway
Source: Front Plant Sci. 2015 Dec 22;6:1148. doi: 10.3389/fpls.2015.01148 (PMC4686620; doi:10.3389/fpls.2015.01148)
Supplement: Supplementary file 3 [file DataSheet2.XLSX]

## Sheet: Info
RNA-sequencing analysis of the msl2 msl3, crl, and ggps1 mutants indicates that diverse sources of plastid dysfunction do not alter leaf morphology through a common signaling pathway
Darron Luesse, Margaret E. Wilson and Elizabeth S. Haswell
#Supplementary Information: GO Term Analysis
#Contents: Each sheet contains data for one comparison between individual genotypes
#Lists have been filtered to include over-represented GO terms with p ≤ 0.05
#Abbreviations Used
#ensembl_gene_id = ensembl gene identification number
#entrezgene = NCBI's entrenz gene number
#external_gene_id = common gene name
#gene_biotype = gene biotype
#description = short gene description from TAIR
#logFC = Log2 transformation of fold change
#FDR = False Discovery Rate
#BP = Biological Process
#MF = Molecular Function

## Sheet: crl & ggps1 up Genes
entrezgene		external_gene_id	gene_biotype	description	msl LFC	msl FDR	crl LFC	crl FDR	ggps1 LFC	ggps1 FDR
AT3G43250	823400		protein_coding	Family of unknown function (DUF572) [Source:TAIR;Acc:AT3G43250]	-6.31	1.18e-05	3.13	0.000143	3.74	1.84e-09
AT4G04540	825785	CRK39	protein_coding	cysteine-rich RLK (RECEPTOR-like protein kinase) 39 [Source:TAIR;Acc:AT4G04540]	-0.162	0.925	2.72	1.77e-05	2.4	0.0383
AT2G26560	817197	PLP2	protein_coding	phospholipase A 2A [Source:TAIR;Acc:AT2G26560]	-1.28	0.0156	1.76	0.000712	1.72	5.33e-08
AT1G26380	839180		protein_coding	FAD-binding Berberine family protein [Source:TAIR;Acc:AT1G26380]	-1.48	0.0124	2.03	0.00043	4.19	6.31e-15
AT4G15280	827194	UGT71B5	protein_coding	UDP-glucosyl transferase 71B5 [Source:TAIR;Acc:AT4G15280]	-2.11	0.000787	3.86	8.45e-16	2.98	4.89e-07
AT5G24240	832491		protein_coding	Phosphatidylinositol 3- and 4-kinase ;Ubiquitin family protein [Source:TAIR;Acc:AT5G24240]	1.08	0.0574	7.92	3.84e-82	3.25	8.8e-07
AT1G09930	837525	ATOPT2	protein_coding	oligopeptide transporter 2 [Source:TAIR;Acc:AT1G09930]	0.417	0.79	2.56	0.00564	3.04	9.4e-05
AT1G51760	841602	IAR3	protein_coding	peptidase M20/M25/M40 family protein [Source:TAIR;Acc:AT1G51760]	-0.343	0.433	2.06	1.38e-10	1.94	1.56e-05
AT2G07739	815412		protein_coding	Ycf1 protein [Source:TAIR;Acc:AT2G07739]	-1.36	0.28	2.03	0.0182	1.85	0.00275
AT5G60260	836148		protein_coding	unknown protein; Has 1807 Blast hits to 1807 proteins in 277 species: Archae - 0; Bacteria - 0; Metazoa - 736; Fungi - 347; Plants - 385; Viruses - 0; Other Eukaryotes - 339 (source: NCBI BLink). [Source:TAIR;Acc:AT5G60260]	1.44	0.12	2.04	0.0201	5.26	6.07e-08
AT3G10320	820194		protein_coding	Glycosyltransferase family 61 protein [Source:TAIR;Acc:AT3G10320]	1.34	0.0255	1.91	0.00114	1.91	0.00594
AT3G18250	821353		protein_coding	Putative membrane lipoprotein [Source:TAIR;Acc:AT3G18250]	-0.113	0.937	2	7.7e-05	1.92	0.0019
AT5G24540	832525	BGLU31	protein_coding	beta glucosidase 31 [Source:TAIR;Acc:AT5G24540]	-0.59	0.688	3.44	2.92e-05	5.19	0.00681
AT5G61610	836283		protein_coding	Oleosin family protein [Source:TAIR;Acc:AT5G61610]	1.25	0.0548	3.1	4.41e-09	2.17	0.00197
AT1G02930	839515	GSTF6	protein_coding	glutathione S-transferase 6 [Source:TAIR;Acc:AT1G02930]	-0.379	0.461	2.2	2.56e-09	2.3	7.82e-09
AT1G06137	6240721		protein_coding	unknown protein; FUNCTIONS IN: molecular_function unknown; INVOLVED IN: biological_process unknown; LOCATED IN: endomembrane system; BEST Arabidopsis thaliana protein match is: unknown protein (TAIR:AT1G06135.1); Has 30201 Blast hits to 17322 protei /.../780 species: Archae - 12; Bacteria - 1396; Metazoa - 17338; Fungi - 3422; Plants - 5037; Viruses - 0; Other Eukaryotes - 2996 (source: NCBI BLin…	2.49	0.387	4.85	0.0356	4.4	0.0454
AT3G15356	820768		protein_coding	Legume lectin family protein [Source:TAIR;Acc:AT3G15356]	-1.47	0.0135	2.55	1.14e-05	1.99	0.000231
AT1G14870	838052	PCR2	protein_coding	PLANT CADMIUM RESISTANCE 2 [Source:TAIR;Acc:AT1G14870]	-1.08	0.00391	2.45	5.71e-12	3.65	1.66e-21
AT3G23550	821934	LAL5	protein_coding	MATE efflux family protein [Source:TAIR;Acc:AT3G23550]	-1.36	0.0417	3.22	9.91e-07	2.61	2.21e-17
AT1G72140	843545		protein_coding	Major facilitator superfamily protein [Source:TAIR;Acc:AT1G72140]	1.26	0.00487	1.87	8.42e-06	3.36	2.87e-07
AT1G65730	842884	YSL7	protein_coding	YELLOW STRIPE like 7 [Source:TAIR;Acc:AT1G65730]	1.59	0.0335	1.93	0.0109	1.66	0.0163
AT4G25070	828610		protein_coding	unknown protein; EXPRESSED IN: cultured cell; BEST Arabidopsis thaliana protein match is: unknown protein (TAIR:AT3G48860.2); Has 14837 Blast hits to 10961 proteins in 1163 species: Archae - 189; Bacteria - 1924; Metazoa - 7665; Fungi - 1127; Plants /.../; Viruses - 80; Other Eukaryotes - 3199 (source: NCBI BLink). [Source:TAIR;Acc:AT4G25070]	-1.13	0.0153	1.8	2.23e-05	2.79	5.3e-09
AT3G49620	824124	DIN11	protein_coding	2-oxoglutarate (2OG) and Fe(II)-dependent oxygenase superfamily protein [Source:TAIR;Acc:AT3G49620]	-1.77	7.41e-07	5.8	7.97e-47	5.52	5.91e-17
AT1G76470	843980		protein_coding	NAD(P)-binding Rossmann-fold superfamily protein [Source:TAIR;Acc:AT1G76470]	0.709	0.581	2.49	0.00446	3.77	0.0474
AT3G09940	820155	MDHAR	protein_coding	monodehydroascorbate reductase [Source:TAIR;Acc:AT3G09940]	-0.27	0.736	3.02	1.34e-09	4.19	1.21e-11
AT2G33710	817936	ERF112	protein_coding	Integrase-type DNA-binding superfamily protein [Source:TAIR;Acc:AT2G33710]	0.2	0.902	1.68	0.021	2.89	2.87e-13
AT1G66960	843014	LUP5	protein_coding	Terpenoid cyclases family protein [Source:TAIR;Acc:AT1G66960]	0.571	0.426	1.86	0.000719	1.84	0.00258
AT2G30750	817626	CYP71A12	protein_coding	cytochrome P450, family 71, subfamily A, polypeptide 12 [Source:TAIR;Acc:AT2G30750]	-0.625	0.293	3.8	3.98e-20	3.54	2.22e-15
AT2G35980	818171	YLS9	protein_coding	Late embryogenesis abundant (LEA) hydroxyproline-rich glycoprotein family [Source:TAIR;Acc:AT2G35980]	0.151	0.897	2.34	3.17e-06	3.06	2.55e-07
AT2G03821	7922300		protein_coding	unknown protein; FUNCTIONS IN: molecular_function unknown; INVOLVED IN: biological_process unknown; LOCATED IN: cellular_component unknown; Has 3 Blast hits to 3 proteins in 2 species: Archae - 0; Bacteria - 0; Metazoa - 1; Fungi - 0; Plants - 2; Vi /.../- 0; Other Eukaryotes - 0 (source: NCBI BLink). [Source:TAIR;Acc:AT2G03821]	3.95	0.0806	5.13	0.0113	2.4	0.000843
AT4G21840	828272	ATMSRB8	protein_coding	methionine sulfoxide reductase B8 [Source:TAIR;Acc:AT4G21840]	-0.0803	0.977	2.34	9.16e-06	2.19	0.0164
AT3G15500	820789	ATNAC3	protein_coding	NAC domain containing protein 3 [Source:TAIR;Acc:AT3G15500]	-0.678	0.291	1.87	0.000124	4.69	2.43e-36
AT1G57650	842141		protein_coding	ATP binding [Source:TAIR;Acc:AT1G57650]	-0.738	0.495	2.43	0.00159	5.15	2.26e-08
AT2G42360	818837	ATL41	protein_coding	RING/U-box superfamily protein [Source:TAIR;Acc:AT2G42360]	-0.142	0.853	1.82	5.38e-07	2.33	5.19e-05
AT5G46295	834672		protein_coding	unknown protein; BEST Arabidopsis thaliana protein match is: unknown protein (TAIR:AT1G06475.1); Has 30201 Blast hits to 17322 proteins in 780 species: Archae - 12; Bacteria - 1396; Metazoa - 17338; Fungi - 3422; Plants - 5037; Viruses - 0; Other Eu /.../es - 2996 (source: NCBI BLink). [Source:TAIR;Acc:AT5G46295]	0.807	0.762	5.55	2.26e-06	5.65	6.54e-51
AT4G15096	827175		protein_coding	unknown protein; BEST Arabidopsis thaliana protein match is: unknown protein (TAIR:AT2G40955.1); Has 30201 Blast hits to 17322 proteins in 780 species: Archae - 12; Bacteria - 1396; Metazoa - 17338; Fungi - 3422; Plants - 5037; Viruses - 0; Other Eu /.../es - 2996 (source: NCBI BLink). [Source:TAIR;Acc:AT4G15096]	0	1	4.71	0.0339	5.58	3.31e-08
AT5G38900	833882		protein_coding	Thioredoxin superfamily protein [Source:TAIR;Acc:AT5G38900]	0.409	0.521	3.39	3.67e-14	3.5	2.6e-10
AT4G23700	828470	ATCHX17	protein_coding	cation/H+ exchanger 17 [Source:TAIR;Acc:AT4G23700]	-1.1	0.0189	1.98	1.67e-06	4.25	1.3e-18
AT1G36622	5007772		protein_coding	unknown protein; LOCATED IN: endomembrane system; BEST Arabidopsis thaliana protein match is: unknown protein (TAIR:AT1G36640.1); Has 12 Blast hits to 12 proteins in 2 species: Archae - 0; Bacteria - 0; Metazoa - 0; Fungi - 0; Plants - 12; Viruses - /.../her Eukaryotes - 0 (source: NCBI BLink). [Source:TAIR;Acc:AT1G36622]	-0.279	0.761	2.32	2.85e-06	1.65	0.0149
AT1G79680	844307	WAKL10	protein_coding	WALL ASSOCIATED KINASE (WAK)-LIKE 10 [Source:TAIR;Acc:AT1G79680]	-2.41	4.93e-07	1.87	4.35e-05	1.79	0.0038
AT4G24340	828537		protein_coding	Phosphorylase superfamily protein [Source:TAIR;Acc:AT4G24340]	1.14	0.181	4.53	9.2e-15	2.56	0.000343
AT3G04220	819577		protein_coding	Disease resistance protein (TIR-NBS-LRR class) family [Source:TAIR;Acc:AT3G04220]	-0.571	0.414	2.27	7.14e-06	2.32	0.000503
AT4G39610	830115		protein_coding	Protein of unknown function, DUF617 [Source:TAIR;Acc:AT4G39610]	-3.24	0.00321	1.76	0.0291	2.41	0.00025
AT4G10860	826683		protein_coding	unknown protein; BEST Arabidopsis thaliana protein match is: unknown protein (TAIR:AT4G10880.1); Has 1807 Blast hits to 1807 proteins in 277 species: Archae - 0; Bacteria - 0; Metazoa - 736; Fungi - 347; Plants - 385; Viruses - 0; Other Eukaryotes - /.../source: NCBI BLink). [Source:TAIR;Acc:AT4G10860]	0.857	0.461	2.08	0.0285	4.18	0.00253
AT3G30770	822832		protein_coding	Eukaryotic aspartyl protease family protein [Source:TAIR;Acc:AT3G30770]	1.43	0.317	4.22	6.53e-07	4.36	5.42e-10
AT5G12420	831117		protein_coding	O-acyltransferase (WSD1-like) family protein [Source:TAIR;Acc:AT5G12420]	0.258	0.681	2.11	6.6e-08	2.4	2.2e-11
AT1G51890	841616		protein_coding	Leucine-rich repeat protein kinase family protein [Source:TAIR;Acc:AT1G51890]	-0.518	0.368	2.42	6.1e-09	2.58	2.71e-06
AT5G41761	6241304		protein_coding	unknown protein; FUNCTIONS IN: molecular_function unknown; INVOLVED IN: biological_process unknown; LOCATED IN: cellular_component unknown; BEST Arabidopsis thaliana protein match is: unknown protein (TAIR:AT3G55570.1); Has 30201 Blast hits to 17322 /.../ins in 780 species: Archae - 12; Bacteria - 1396; Metazoa - 17338; Fungi - 3422; Plants - 5037; Viruses - 0; Other Eukaryotes - 2996 (source: NC…	0.0789	0.984	1.74	0.00713	2.17	3.03e-08
AT5G44990	834530		protein_coding	Glutathione S-transferase family protein [Source:TAIR;Acc:AT5G44990]	-0.0567	1	2.49	1.72e-05	4.86	1.24e-05
AT4G27460	828855	CBSX5	protein_coding	Cystathionine beta-synthase (CBS) family protein [Source:TAIR;Acc:AT4G27460]	0.234	0.606	1.94	6.34e-12	1.99	1.05e-12
AT3G26830	822298	PAD3	protein_coding	Cytochrome P450 superfamily protein [Source:TAIR;Acc:AT3G26830]	-0.0631	0.968	3.28	7.76e-20	2.45	2.61e-06
AT3G49160	824077	PKP4	protein_coding	pyruvate kinase family protein [Source:TAIR;Acc:AT3G49160]	1.14	0.0648	1.77	0.00149	3.34	3.13e-18
AT1G80820	844421	CCR2	protein_coding	cinnamoyl coa reductase [Source:TAIR;Acc:AT1G80820]	0.202	0.811	2.09	1.36e-06	3.49	4.81e-13
AT2G25090	817047	CIPK16	protein_coding	CBL-interacting protein kinase 16 [Source:TAIR;Acc:AT2G25090]	0.749	0.426	2.47	0.000132	5.91	1.8e-09
AT5G02780	831800	GSTL1	protein_coding	glutathione transferase lambda 1 [Source:TAIR;Acc:AT5G02780]	1.11	0.147	2.85	7.4e-06	2.3	0.021
AT2G32020	817762		protein_coding	Acyl-CoA N-acyltransferases (NAT) superfamily protein [Source:TAIR;Acc:AT2G32020]	0.264	0.819	2.07	0.000824	1.93	2.91e-05
AT3G55970	824763	ATJRG21	protein_coding	jasmonate-regulated gene 21 [Source:TAIR;Acc:AT3G55970]	0.0697	0.966	3.66	1.44e-22	2.3	2.47e-08
AT3G01175	820400		protein_coding	Protein of unknown function (DUF1666) [Source:TAIR;Acc:AT3G01175]	1.3	0.25	2.03	0.0449	1.96	0.0452
AT3G42723	823303		protein_coding	aminoacyl-tRNA ligases;ATP binding;nucleotide binding [Source:TAIR;Acc:AT3G42723]	0	1	6.41	0.000108	6.53	9.64e-06
AT1G33030	840198		protein_coding	O-methyltransferase family protein [Source:TAIR;Acc:AT1G33030]	0.528	0.398	4.37	5.97e-25	2.14	6.31e-06
AT2G13810	815864	ALD1	protein_coding	AGD2-like defense response protein 1 [Source:TAIR;Acc:AT2G13810]	-0.17	0.934	1.72	0.0493	5.98	1.11e-07
AT1G10070	837543	ATBCAT-2	protein_coding	branched-chain amino acid transaminase 2 [Source:TAIR;Acc:AT1G10070]	0.607	0.212	3.76	4.64e-22	3.87	3.51e-32
AT1G03580	NA		pseudogene	pseudogene, meprin and TRAF homology (MATH) domain protein -related, weak similarity to ubiquitin-specific protease 12 (Arabidopsis thaliana) GI:11993471; contains weak hit to Pfam PF00917: MATH domain [Source:TAIR;Acc:AT1G03580]	1.47	0.117	2.17	0.0145	3.34	3.76e-28
AT1G67980	843126	CCOAMT	protein_coding	caffeoyl-CoA 3-O-methyltransferase [Source:TAIR;Acc:AT1G67980]	-1.45	0.0042	2.77	1.26e-09	6.2	4.78e-39
AT2G17740	816283		protein_coding	Cysteine/Histidine-rich C1 domain family protein [Source:TAIR;Acc:AT2G17740]	0.544	0.498	1.73	0.00435	2.52	0.000182
AT3G09270	820083	ATGSTU8	protein_coding	glutathione S-transferase TAU 8 [Source:TAIR;Acc:AT3G09270]	1.2	0.00133	3.22	1.44e-23	1.91	0.00377
AT4G21850	828273	ATMSRB9	protein_coding	methionine sulfoxide reductase B9 [Source:TAIR;Acc:AT4G21850]	1.08	0.0213	2.06	1.89e-06	3.57	3.08e-08
AT2G43570	818959	CHI	protein_coding	chitinase, putative [Source:TAIR;Acc:AT2G43570]	0.628	0.157	3.68	1.67e-23	1.65	0.0177
AT1G67520	843073		protein_coding	lectin protein kinase family protein [Source:TAIR;Acc:AT1G67520]	-0.000632	1	1.69	4.07e-07	1.9	2.78e-05
AT1G53480	841783	MRD1	protein_coding	mto 1 responding down 1 [Source:TAIR;Acc:AT1G53480]	1.39	0.461	5.98	2.86e-11	4.84	5.73e-13
AT1G32350	840127	AOX1D	protein_coding	alternative oxidase 1D [Source:TAIR;Acc:AT1G32350]	1.07	0.262	3.76	5.69e-07	2.39	0.00197
AT5G26260	832695		protein_coding	TRAF-like family protein [Source:TAIR;Acc:AT5G26260]	1.54	0.0531	1.79	0.0239	2.49	2.34e-05
AT1G66700	842988	PXMT1	protein_coding	S-adenosyl-L-methionine-dependent methyltransferases superfamily protein [Source:TAIR;Acc:AT1G66700]	1.23	0.0469	3.74	2.36e-11	3.77	5.6e-08
AT3G63380	825513	ACA12	protein_coding	ATPase E1-E2 type family protein / haloacid dehalogenase-like hydrolase family protein [Source:TAIR;Acc:AT3G63380]	-0.142	0.872	2.57	1.63e-10	1.76	0.00031
AT5G14160	831266		protein_coding	F-box family protein [Source:TAIR;Acc:AT5G14160]	3.71	0.108	6.12	0.00037	2.58	0.0199
AT5G13080	831147	WRKY75	protein_coding	WRKY DNA-binding protein 75 [Source:TAIR;Acc:AT5G13080]	1.14	0.139	4.57	3.34e-13	3.35	0.000163
AT5G22530	832314		protein_coding	unknown protein; BEST Arabidopsis thaliana protein match is: unknown protein (TAIR:AT5G22520.1); Has 30201 Blast hits to 17322 proteins in 780 species: Archae - 12; Bacteria - 1396; Metazoa - 17338; Fungi - 3422; Plants - 5037; Viruses - 0; Other Eu /.../es - 2996 (source: NCBI BLink). [Source:TAIR;Acc:AT5G22530]	-0.501	0.474	1.81	0.000375	2.43	2.33e-05
AT1G14780	838043		protein_coding	MAC/Perforin domain-containing protein [Source:TAIR;Acc:AT1G14780]	1.12	0.163	2.19	0.00271	3.07	7.79e-07
AT4G35170	829670		protein_coding	Late embryogenesis abundant (LEA) hydroxyproline-rich glycoprotein family [Source:TAIR;Acc:AT4G35170]	-0.822	0.388	1.78	0.00754	4.1	7.83e-05
AT3G59930	825163		protein_coding	Encodes a defensin-like (DEFL) family protein. [Source:TAIR;Acc:AT3G59930]	-7.01	1.77e-07	2.55	0.00119	7.44	2.16e-19
AT1G47760	841187	AGL102	protein_coding	AGAMOUS-like 102 [Source:TAIR;Acc:AT1G47760]	0.411	0.765	1.7	0.0419	4.97	0.0423
AT3G22600	821832		protein_coding	Bifunctional inhibitor/lipid-transfer protein/seed storage 2S albumin superfamily protein [Source:TAIR;Acc:AT3G22600]	0.666	0.27	2.31	1.41e-06	3.26	4.24e-07
AT5G05600	830443		protein_coding	2-oxoglutarate (2OG) and Fe(II)-dependent oxygenase superfamily protein [Source:TAIR;Acc:AT5G05600]	-0.619	0.321	3	6.67e-09	1.88	3.54e-08
AT4G21830	828271	ATMSRB7	protein_coding	methionine sulfoxide reductase B7 [Source:TAIR;Acc:AT4G21830]	0.578	0.653	2.86	0.000869	3.16	0.00839
AT1G54010	841839		protein_coding	GDSL-like Lipase/Acylhydrolase superfamily protein [Source:TAIR;Acc:AT1G54010]	1.33	8.14e-07	2.04	3.19e-14	3.28	2.91e-11
AT5G67080	836843	MAPKKK19	protein_coding	mitogen-activated protein kinase kinase kinase 19 [Source:TAIR;Acc:AT5G67080]	-1.62	0.0103	1.69	0.0101	2.28	2.1e-08
AT2G29460	817495	ATGSTU4	protein_coding	glutathione S-transferase tau 4 [Source:TAIR;Acc:AT2G29460]	-0.111	0.918	3.46	5.05e-18	3.03	3.32e-11
AT4G10695	826663		protein_coding	CDC68-related [Source:TAIR;Acc:AT4G10695]	0	1	5.77	0.00652	5.2	0.0408
AT5G47330	834780		protein_coding	alpha/beta-Hydrolases superfamily protein [Source:TAIR;Acc:AT5G47330]	1.3	0.00125	2.12	4.88e-08	2.35	2.29e-11
AT2G18660	816381	PNP-A	protein_coding	plant natriuretic peptide A [Source:TAIR;Acc:AT2G18660]	-0.626	0.266	1.68	0.000184	1.71	9.52e-05
AT2G04040	814938	ATDTX1	protein_coding	MATE efflux family protein [Source:TAIR;Acc:AT2G04040]	1.3	0.000546	4.94	1.39e-47	3.31	2.59e-08
AT2G15490	816041	UGT73B4	protein_coding	UDP-glycosyltransferase 73B4 [Source:TAIR;Acc:AT2G15490]	0.277	0.821	4.74	3.7e-17	2.67	0.00273
AT1G15415	838112		protein_coding	The protein encoded by this gene was identified as a part of pollen proteome by mass spec analysis. It has weak homology to LEA (late embryo abundant) proteins. Encodes protein phosphatase 2A (PP2A) B'gamma subunit. Targeted to nucleus and cytosol. [Source:TAIR;Acc:AT1G15415]	-0.0957	0.983	3.05	1.45e-07	2.28	0.0019
AT3G45130	823649	LAS1	protein_coding	lanosterol synthase 1 [Source:TAIR;Acc:AT3G45130]	0.375	0.61	4.11	1.06e-18	1.9	0.000331
AT4G15610	827238		protein_coding	Uncharacterised protein family (UPF0497) [Source:TAIR;Acc:AT4G15610]	0.848	0.0691	3.32	6.76e-18	3.78	9.53e-19
AT5G24420	832513	PGL5	protein_coding	6-phosphogluconolactonase 5 [Source:TAIR;Acc:AT5G24420]	-0.905	0.013	2.47	3.01e-14	1.69	7.42e-13
AT2G40955	818695		protein_coding	unknown protein; FUNCTIONS IN: molecular_function unknown; INVOLVED IN: biological_process unknown; LOCATED IN: cellular_component unknown; EXPRESSED IN: cultured cell; BEST Arabidopsis thaliana protein match is: unknown protein (TAIR:AT4G15096.1); /.../ Blast hits to 89 proteins in 21 species: Archae - 0; Bacteria - 3; Metazoa - 18; Fungi - 0; Plants - 12; Viruses - 0; Other Eukaryotes - 56 (sou…	0.73	0.582	2.85	0.000167	7.32	2.41e-33
AT1G13520	837912		protein_coding	Protein of unknown function (DUF1262) [Source:TAIR;Acc:AT1G13520]	0.472	0.676	2.99	1.07e-06	3.02	0.00119

## Sheet: crl & ggps1 down Genes
entrezgene		external_gene_id	gene_biotype	description	msl LFC	msl FDR	crl LFC	crl FDR	ggps1 LFC	ggps1 FDR
AT2G41240	818723	BHLH100	protein_coding	basic helix-loop-helix protein 100 [Source:TAIR;Acc:AT2G41240]	-0.983	0.542	-3.55	0.00666	-3.63	5.54e-06
AT4G21760	828264	BGLU47	protein_coding	beta-glucosidase 47 [Source:TAIR;Acc:AT4G21760]	-1.36	0.00209	-1.99	7.4e-06	-4.28	4.39e-07
AT5G52310	835307	COR78	protein_coding	low-temperature-responsive protein 78 (LTI78) / desiccation-responsive protein 29A (RD29A) [Source:TAIR;Acc:AT5G52310]	-0.0676	0.974	-2.36	3.37e-09	-1.83	0.000306
AT1G10155	837553	ATPP2-A10	protein_coding	phloem protein 2-A10 [Source:TAIR;Acc:AT1G10155]	0.0485	1	-4.25	0.000246	-2.59	5.59e-05
AT3G27250	822344		protein_coding	unknown protein; BEST Arabidopsis thaliana protein match is: unknown protein (TAIR:AT5G40800.1); Has 104 Blast hits to 104 proteins in 13 species: Archae - 0; Bacteria - 0; Metazoa - 0; Fungi - 0; Plants - 104; Viruses - 0; Other Eukaryotes - 0 (sou /.../CBI BLink). [Source:TAIR;Acc:AT3G27250]	0.441	0.674	-3.21	2.28e-05	-4.78	2.78e-22
AT1G09350	837457	AtGolS3	protein_coding	galactinol synthase 3 [Source:TAIR;Acc:AT1G09350]	-0.291	0.825	-4.39	2.14e-09	-3.93	2.02e-16
AT3G53235	824490		protein_coding	unknown protein; Has 9 Blast hits to 9 proteins in 4 species: Archae - 0; Bacteria - 0; Metazoa - 0; Fungi - 0; Plants - 9; Viruses - 0; Other Eukaryotes - 0 (source: NCBI BLink). [Source:TAIR;Acc:AT3G53235]	-0.0222	1	-1.69	0.0017	-3.22	5.07e-09
AT1G62290	842526	APA2	protein_coding	Saposin-like aspartyl protease family protein [Source:TAIR;Acc:AT1G62290]	1.68	1.79e-15	-2.72	1.45e-28	-4.26	1.48e-28
AT1G13448	NA		ncRNA	other RNA [Source:TAIR;Acc:AT1G13448]	1.01	0.0294	-1.86	0.000144	-2.22	2e-09
AT5G46600	834703	ALMT13	protein_coding	Aluminium activated malate transporter family protein [Source:TAIR;Acc:AT5G46600]	-0.346	0.446	-1.71	2.91e-07	-2.66	3.15e-17
AT2G21910	816727	CYP96A5	protein_coding	cytochrome P450, family 96, subfamily A, polypeptide 5 [Source:TAIR;Acc:AT2G21910]	0.704	0.584	-2.81	0.0122	-5.03	0.0114
AT4G13560	826989	UNE15	protein_coding	Late embryogenesis abundant protein (LEA) family protein [Source:TAIR;Acc:AT4G13560]	1.21	0.00111	-2.31	2.02e-08	-2.54	3.63e-09
AT5G40800	834080		protein_coding	unknown protein; BEST Arabidopsis thaliana protein match is: unknown protein (TAIR:AT3G27250.1); Has 1807 Blast hits to 1807 proteins in 277 species: Archae - 0; Bacteria - 0; Metazoa - 736; Fungi - 347; Plants - 385; Viruses - 0; Other Eukaryotes - /.../source: NCBI BLink). [Source:TAIR;Acc:AT5G40800]	-0.0598	1	-4.26	0.0012	-6.99	1.67e-05
AT1G13609	3766721		protein_coding	Defensin-like (DEFL) family protein [Source:TAIR;Acc:AT1G13609]	-1.28	0.249	-2.12	0.038	-7.07	6.31e-19
AT1G74770	843816		protein_coding	zinc ion binding [Source:TAIR;Acc:AT1G74770]	-0.28	0.703	-1.88	0.000341	-3.18	5.41e-07
AT1G77960	844131		protein_coding	unknown protein; BEST Arabidopsis thaliana protein match is: unknown protein (TAIR:AT1G28630.4); Has 13187 Blast hits to 6837 proteins in 407 species: Archae - 0; Bacteria - 447; Metazoa - 4509; Fungi - 1333; Plants - 399; Viruses - 45; Other Eukary /.../ 6454 (source: NCBI BLink). [Source:TAIR;Acc:AT1G77960]	0.411	0.577	-4.39	4.58e-12	-2.73	8.84e-13
AT1G08090	837327	ATNRT2:1	protein_coding	nitrate transporter 2:1 [Source:TAIR;Acc:AT1G08090]	0.771	0.293	-2.07	0.00281	-3.9	4.92e-07
AT3G23630	821943	ATIPT7	protein_coding	isopentenyltransferase 7 [Source:TAIR;Acc:AT3G23630]	1.94	0.0512	-4.99	0.00849	-8.54	2.78e-11
AT1G69140	NA		pseudogene	pseudogene, hypothetical protein [Source:TAIR;Acc:AT1G69140]	-0.365	0.461	-5.93	1.46e-52	-5.73	7.2e-20
AT1G51090	841532		protein_coding	Heavy metal transport/detoxification superfamily protein [Source:TAIR;Acc:AT1G51090]	-0.951	0.35	-2.14	0.0149	-1.98	1.57e-06
AT5G15960	831453	KIN1	protein_coding	stress-responsive protein (KIN1) / stress-induced protein (KIN1) [Source:TAIR;Acc:AT5G15960]	0.701	0.22	-3.66	3.7e-14	-1.78	0.00131
AT5G38780	833869		protein_coding	S-adenosyl-L-methionine-dependent methyltransferases superfamily protein [Source:TAIR;Acc:AT5G38780]	0.904	0.126	-1.85	0.00297	-3.27	0.00134
AT1G53080	841742		protein_coding	Legume lectin family protein [Source:TAIR;Acc:AT1G53080]	2.76	9.53e-22	-4.36	7.47e-16	-2.22	0.0239
AT1G57590	842135		protein_coding	Pectinacetylesterase family protein [Source:TAIR;Acc:AT1G57590]	0.302	0.848	-2.59	0.0109	-5.99	1.11e-35
AT2G14247	2745524		protein_coding	Expressed protein [Source:TAIR;Acc:AT2G14247]	0.246	0.918	-2.34	0.0291	-7.89	1.45e-13
AT3G15050	820734	IQD10	protein_coding	IQ-domain 10 [Source:TAIR;Acc:AT3G15050]	0.0251	1	-2.59	0.00902	-5.15	0.0448
AT3G55240	824690		protein_coding	Plant protein 1589 of unknown function [Source:TAIR;Acc:AT3G55240]	1.64	1.18e-10	-3.97	2.82e-46	-4.15	2.62e-45
AT1G19968	NA		ncRNA	other RNA [Source:TAIR;Acc:AT1G19968]	-1.08	0.509	-3.75	0.0269	-2.38	0.0249
AT5G22460	832307		protein_coding	alpha/beta-Hydrolases superfamily protein [Source:TAIR;Acc:AT5G22460]	1.26	0.0113	-2.04	0.000113	-4.49	3.35e-16
AT1G55380	841985		protein_coding	Cysteine/Histidine-rich C1 domain family protein [Source:TAIR;Acc:AT1G55380]	-0.101	0.972	-1.78	0.0199	-2.19	0.00085
AT3G55230	824689	T26I12.110	protein_coding	Disease resistance-responsive (dirigent-like protein) family protein [Source:TAIR;Acc:AT3G55230]	-1.52	0.0832	-3.02	0.00179	-5.64	0.00208
AT5G15970	831454	KIN2	protein_coding	stress-responsive protein (KIN2) / stress-induced protein (KIN2) / cold-responsive protein (COR6.6) / cold-regulated protein (COR6.6) [Source:TAIR;Acc:AT5G15970]	0.478	0.167	-2.08	3.93e-15	-2.2	6.93e-08
AT1G26250	839166		protein_coding	Proline-rich extensin-like family protein [Source:TAIR;Acc:AT1G26250]	-3.27	0.146	-5.83	0.0244	-4.56	0.039
AT4G13564	NA	MIR841A	miRNA	MIR841a; miRNA [Source:TAIR;Acc:AT4G13564]	-0.824	0.324	-1.83	0.0198	-2.95	3.13e-05
AT3G19350	821469	MPC	protein_coding	maternally expressed pab C-terminal [Source:TAIR;Acc:AT3G19350]	-0.169	0.926	-2.48	0.00288	-3	0.000105
AT1G47400	841144		protein_coding	unknown protein; BEST Arabidopsis thaliana protein match is: unknown protein (TAIR:AT1G47395.1); Has 11 Blast hits to 11 proteins in 2 species: Archae - 0; Bacteria - 0; Metazoa - 0; Fungi - 0; Plants - 11; Viruses - 0; Other Eukaryotes - 0 (source: /.../BLink). [Source:TAIR;Acc:AT1G47400]	0.114	0.976	-2.09	0.0153	-7.3	6.42e-23
AT3G30875	NA		pseudogene	pseudogene, putative multidrug resistance protein, similar to multidrug resistance protein 1 homolog GB:T06165 GI:7442649 from (Hordeum vulgare); blastp match of 54% identity and 0. P-value to GP [Source:TAIR;Acc:AT3G30875]	3.7	7.95e-12	-3.48	0.00449	-3.07	0.035
AT3G44990	823634	XTR8	protein_coding	xyloglucan endo-transglycosylase-related 8 [Source:TAIR;Acc:AT3G44990]	-0.415	0.824	-3.44	0.00561	-6.81	3.9e-23
AT2G05914	NA		ncRNA	Potential natural antisense gene, locus overlaps with AT2G05915 [Source:TAIR;Acc:AT2G05914]	-1.37	0.000928	-1.72	5.56e-05	-3.71	2.74e-16
AT5G04150	830293	BHLH101	protein_coding	basic helix-loop-helix (bHLH) DNA-binding superfamily protein [Source:TAIR;Acc:AT5G04150]	-0.634	0.59	-1.86	0.0429	-2.95	3.57e-10

## Sheet: msl & ggps1 up Genes
entrezgene		external_gene_id	gene_biotype	description	msl LFC	msl FDR	crl LFC	crl FDR	ggps1 LFC	ggps1 FDR
AT3G60950	825266		protein_coding	C2 calcium/lipid-binding endonuclease/exonuclease/phosphatase [Source:TAIR;Acc:AT3G60950]	12	1.19e-73	2.34	0.436	5.3	0.00274
AT5G12330	831108	LRP1	protein_coding	Lateral root primordium (LRP) protein-related [Source:TAIR;Acc:AT5G12330]	2.45	4.25e-09	0.264	0.746	5.68	0.00011
AT1G52690	841701		protein_coding	Late embryogenesis abundant protein (LEA) family protein [Source:TAIR;Acc:AT1G52690]	3.61	0.0458	-0.0754	1	4.78	0.00889
AT3G11260	820297	WOX5	protein_coding	WUSCHEL related homeobox 5 [Source:TAIR;Acc:AT3G11260]	1.72	0.00844	0.198	0.915	3.4	0.00712
AT5G51480	835222	SKS2	protein_coding	SKU5 similar 2 [Source:TAIR;Acc:AT5G51480]	2.5	3.69e-08	-0.849	0.213	2.53	3.68e-07
AT1G20900	838683	ESC	protein_coding	Predicted AT-hook DNA-binding family protein [Source:TAIR;Acc:AT1G20900]	2.73	3.16e-07	-0.434	0.651	3.36	0.0117
AT2G15555	NA		ncRNA	other RNA [Source:TAIR;Acc:AT2G15555]	4	0.000541	1.02	0.682	2.74	0.000508
AT5G20260	832148		protein_coding	Exostosin family protein [Source:TAIR;Acc:AT5G20260]	2.1	0.032	0.593	0.742	6.13	1.16e-14
AT1G62420	842540		protein_coding	Protein of unknown function (DUF506) [Source:TAIR;Acc:AT1G62420]	1.96	0.0159	-0.398	0.799	3.68	2.11e-17
AT5G13170	831156	SAG29	protein_coding	senescence-associated gene 29 [Source:TAIR;Acc:AT5G13170]	3.91	0.00977	-6.18	0.00352	5.93	0.000456
AT4G14140	827052	MET2	protein_coding	DNA methyltransferase 2 [Source:TAIR;Acc:AT4G14140]	2.11	4.8e-05	-0.526	0.592	2.41	0.00182
AT1G63540	842659		protein_coding	hydroxyproline-rich glycoprotein family protein [Source:TAIR;Acc:AT1G63540]	8.21	2.23e-86	0.286	0.937	6.69	9.2e-13
AT5G26270	832696		protein_coding	unknown protein; Has 1807 Blast hits to 1807 proteins in 277 species: Archae - 0; Bacteria - 0; Metazoa - 736; Fungi - 347; Plants - 385; Viruses - 0; Other Eukaryotes - 339 (source: NCBI BLink). [Source:TAIR;Acc:AT5G26270]	2.68	1.63e-19	1.5	6.45e-06	7.45	3.79e-99
AT1G13670	837928		protein_coding	unknown protein; Has 22 Blast hits to 22 proteins in 7 species: Archae - 0; Bacteria - 0; Metazoa - 0; Fungi - 0; Plants - 22; Viruses - 0; Other Eukaryotes - 0 (source: NCBI BLink). [Source:TAIR;Acc:AT1G13670]	2.25	5.03e-19	0.199	0.686	2.54	0.0142
AT5G49350	3771473		protein_coding	Glycine-rich protein family [Source:TAIR;Acc:AT5G49350]	2.71	0.0162	0.436	0.884	4.21	0.0437
AT2G23030	816833	SNRK2-9	protein_coding	SNF1-related protein kinase 2.9 [Source:TAIR;Acc:AT2G23030]	1.83	0.0458	1.01	0.411	5.39	2.77e-30
AT1G80160	844356		protein_coding	Lactoylglutathione lyase / glyoxalase I family protein [Source:TAIR;Acc:AT1G80160]	3.04	0.00211	0.291	0.929	4.01	2.49e-28
AT5G49700	835033		protein_coding	Predicted AT-hook DNA-binding family protein [Source:TAIR;Acc:AT5G49700]	2.23	3.18e-15	0.215	0.695	3.05	5.88e-07
AT1G19550	838542		protein_coding	Glutathione S-transferase family protein [Source:TAIR;Acc:AT1G19550]	7.75	4.34e-70	0.693	0.514	4.21	5.32e-07
AT2G05635	2745433		protein_coding	DNA repair DEAD helicase RAD3/XP-D subfamily protein [Source:TAIR;Acc:AT2G05635]	5.62	0.00522	3.62	0.178	2.47	0.0247
AT5G10140	830878	FLC	protein_coding	K-box region and MADS-box transcription factor family protein [Source:TAIR;Acc:AT5G10140]	2.09	1.71e-12	-0.586	0.17	3.41	1.18e-18
AT2G01422	NA		ncRNA		3.14	0.0086	-2.22	0.307	4.46	4.66e-11
AT1G47265	6240711		protein_coding	unknown protein; FUNCTIONS IN: molecular_function unknown; INVOLVED IN: biological_process unknown; LOCATED IN: cellular_component unknown; Has 30201 Blast hits to 17322 proteins in 780 species: Archae - 12; Bacteria - 1396; Metazoa - 17338; Fungi - /.../ Plants - 5037; Viruses - 0; Other Eukaryotes - 2996 (source: NCBI BLink). [Source:TAIR;Acc:AT1G47265]	5.76	0.000392	0	1	3.91	0.0483
AT2G06002	NA		ncRNA	other RNA [Source:TAIR;Acc:AT2G06002]	4.48	5.85e-27	0.713	0.281	1.83	6.65e-10
AT3G61030	825274		protein_coding	Calcium-dependent lipid-binding (CaLB domain) family protein [Source:TAIR;Acc:AT3G61030]	11.8	2.76e-67	0	1	5.53	0.00163
AT1G70130	843349	LECRK52	protein_coding	Concanavalin A-like lectin protein kinase family protein [Source:TAIR;Acc:AT1G70130]	2.29	0.0248	-0.196	0.99	1.99	0.00671
AT5G45040	834535	PETJ	protein_coding	Cytochrome c [Source:TAIR;Acc:AT5G45040]	1.84	6.21e-12	-0.0785	0.935	2.03	2.78e-05
AT1G48740	841296		protein_coding	2-oxoglutarate (2OG) and Fe(II)-dependent oxygenase superfamily protein [Source:TAIR;Acc:AT1G48740]	2.26	1.1e-06	0.51	0.521	4.55	0.0382
AT3G09260	820082	PYK10	protein_coding	Glycosyl hydrolase superfamily protein [Source:TAIR;Acc:AT3G09260]	1.98	4.54e-11	1.38	8.67e-06	3.12	2.36e-05
AT1G36060	840510	ERF055	protein_coding	Integrase-type DNA-binding superfamily protein [Source:TAIR;Acc:AT1G36060]	3.37	6.19e-18	0.891	0.0953	2.87	8.09e-07
AT1G34440	840347		protein_coding	unknown protein; BEST Arabidopsis thaliana protein match is: unknown protein (TAIR:AT4G05095.1); Has 28 Blast hits to 28 proteins in 2 species: Archae - 0; Bacteria - 0; Metazoa - 0; Fungi - 0; Plants - 28; Viruses - 0; Other Eukaryotes - 0 (source: /.../BLink). [Source:TAIR;Acc:AT1G34440]	3.79	0.00731	-0.0187	1	2.14	0.00291

## Sheet: msl & ggps1 down Genes
entrezgene		external_gene_id	gene_biotype	description	msl LFC	msl FDR	crl LFC	crl FDR	ggps1 LFC	ggps1 FDR
AT4G03450	827913		protein_coding	Ankyrin repeat family protein [Source:TAIR;Acc:AT4G03450]	-2.05	9.58e-07	0.482	0.429	-1.78	2.6e-05
AT3G45430	823681	LECRK15	protein_coding	Concanavalin A-like lectin protein kinase family protein [Source:TAIR;Acc:AT3G45430]	-2.2	1.2e-06	-1.05	0.0443	-2.05	0.0431
AT1G34060	840303	TAR4	protein_coding	Pyridoxal phosphate (PLP)-dependent transferases superfamily protein [Source:TAIR;Acc:AT1G34060]	-1.69	0.00106	-0.233	0.805	-2.03	4.66e-09
AT3G49340	824096		protein_coding	Cysteine proteinases superfamily protein [Source:TAIR;Acc:AT3G49340]	-5.17	1.5e-07	2.89	2.06e-06	-3.78	3.47e-07
AT3G27970	822421		protein_coding	Exonuclease family protein [Source:TAIR;Acc:AT3G27970]	-4.36	2.45e-07	-1.08	0.229	-2.63	0.0197
AT5G46830	834727	ATNIG1	protein_coding	NACL-inducible gene 1 [Source:TAIR;Acc:AT5G46830]	-5.15	0.000633	0.487	0.808	-3.65	0.000155
AT4G37140	829868	MEE69	protein_coding	alpha/beta-Hydrolases superfamily protein [Source:TAIR;Acc:AT4G37140]	-2.47	0.0204	1.07	0.293	-3.17	5.68e-05
AT4G26255	NA		ncRNA	other RNA [Source:TAIR;Acc:AT4G26255]	-1.89	0.000345	0.825	0.185	-4.63	2.09e-05
AT1G57850	842160		protein_coding	Toll-Interleukin-Resistance (TIR) domain family protein [Source:TAIR;Acc:AT1G57850]	-6.21	7.33e-05	-1.36	0.327	-3.26	0.000225
AT3G59710	825140		protein_coding	NAD(P)-binding Rossmann-fold superfamily protein [Source:TAIR;Acc:AT3G59710]	-2.49	0.00017	0.0374	1	-1.73	0.00304
AT3G59480	825117		protein_coding	pfkB-like carbohydrate kinase family protein [Source:TAIR;Acc:AT3G59480]	-1.78	0.00104	-1.19	0.051	-1.98	0.000896
AT1G53260	841759		protein_coding	LOCATED IN: endomembrane system; BEST Arabidopsis thaliana protein match is: cobalt ion binding (TAIR:AT3G15000.1); Has 32763 Blast hits to 18534 proteins in 929 species: Archae - 22; Bacteria - 2420; Metazoa - 15140; Fungi - 5401; Plants - 5313; Vi /.../- 485; Other Eukaryotes - 3982 (source: NCBI BLink). [Source:TAIR;Acc:AT1G53260]	-4.91	4.25e-06	-0.292	0.846	-2.36	0.0292
AT4G11550	826759		protein_coding	Cysteine/Histidine-rich C1 domain family protein [Source:TAIR;Acc:AT4G11550]	-3.09	0.0015	0.257	0.875	-2.31	0.0104
AT5G52940	835371		protein_coding	Protein of unknown function (DUF295) [Source:TAIR;Acc:AT5G52940]	-3.1	1.6e-09	2.09	6.98e-09	-2.04	7.01e-05
AT3G41979	NA		rRNA	rRNA [Source:TAIR;Acc:AT3G41979]	-4.15	5.63e-34	-0.955	0.0043	-1.79	7.06e-07
AT4G15620	827239		protein_coding	Uncharacterised protein family (UPF0497) [Source:TAIR;Acc:AT4G15620]	-4.83	2.76e-67	-0.0234	1	-1.82	0.000912
AT4G13410	826972	ATCSLA15	protein_coding	Nucleotide-diphospho-sugar transferases superfamily protein [Source:TAIR;Acc:AT4G13410]	-1.72	1.33e-05	2.05	6.7e-08	-2.16	7.4e-09
AT5G24655	832537	LSU4	protein_coding	response to low sulfur 4 [Source:TAIR;Acc:AT5G24655]	-1.81	0.0145	0.00125	1	-4.96	2.21e-08
AT5G42965	834311		protein_coding	Polynucleotidyl transferase, ribonuclease H-like superfamily protein [Source:TAIR;Acc:AT5G42965]	-5.37	0.00976	-0.185	1	-1.77	0.00452
AT1G54050	841843	HSP17.4B	protein_coding	HSP20-like chaperones superfamily protein [Source:TAIR;Acc:AT1G54050]	-3.64	3.19e-21	0.476	0.357	-3.8	4e-24
AT1G01390	837790	UGT72B2	protein_coding	UDP-Glycosyltransferase superfamily protein [Source:TAIR;Acc:AT1G01390]	-1.79	6.34e-05	-0.383	0.567	-2.21	2.35e-09
AT1G58130	NA		pseudogene	pseudogene, putative heat shock transcription factor HSF30 [Source:TAIR;Acc:AT1G58130]	-4.5	0.0194	1.8	0.188	-4.71	5.85e-05
AT1G75250	843862	ATRL6	protein_coding	RAD-like 6 [Source:TAIR;Acc:AT1G75250]	-2.27	0.000108	-0.531	0.479	-1.77	0.000149
AT1G64070	842711	RLM1	protein_coding	Disease resistance protein (TIR-NBS-LRR class) family [Source:TAIR;Acc:AT1G64070]	-4.04	0.00496	-2.18	0.135	-1.95	0.0467
AT1G28620	NA		pseudogene	pseudogene, lipase, similar to lipase Arab-1 GB:S68410 GI:2129636 (Arabidopsis thaliana); blastp match of 44% identity and 1.2e-48 P-value to GP [Source:TAIR;Acc:AT1G28620]	-4.23	3.13e-09	0.0983	0.981	-2.85	2.29e-08
AT4G25950	828701	VATG3	protein_coding	vacuolar ATP synthase G3 [Source:TAIR;Acc:AT4G25950]	-1.87	0.00355	-0.54	0.521	-2.6	0.0206
AT1G23130	838921		protein_coding	Polyketide cyclase/dehydrase and lipid transport superfamily protein [Source:TAIR;Acc:AT1G23130]	-1.74	1.87e-15	-0.719	0.00523	-1.89	1.2e-13
AT2G21650	816703	MEE3	protein_coding	Homeodomain-like superfamily protein [Source:TAIR;Acc:AT2G21650]	-1.68	0.0476	-1.39	0.139	-3.42	1.67e-23
AT5G24660	832538	LSU2	protein_coding	response to low sulfur 2 [Source:TAIR;Acc:AT5G24660]	-1.99	0.0276	-0.229	0.937	-4.41	6.29e-24
AT1G78440	844180	ATGA2OX1	protein_coding	Arabidopsis thaliana gibberellin 2-oxidase 1 [Source:TAIR;Acc:AT1G78440]	-2.81	0.00185	-1.23	0.22	-3.6	2.52e-06
AT5G56840	835786		protein_coding	myb-like transcription factor family protein [Source:TAIR;Acc:AT5G56840]	-2.83	7.28e-07	-0.04	1	-4.21	2e-24
AT3G48290	823987	CYP71A24	protein_coding	cytochrome P450, family 71, subfamily A, polypeptide 24 [Source:TAIR;Acc:AT3G48290]	-8.38	6.99e-20	0.396	0.561	-3.37	6.13e-10
AT1G62835	NA		pseudogene	pseudogene, similar to putative AP endonuclease/reverse transcriptase, blastp match of 39% identity and 1.2e-35 P-value to GP [Source:TAIR;Acc:AT1G62835]	-6.63	1.22e-06	-0.212	0.93	-2.3	0.00143

## Sheet: msl & crl up Genes
entrezgene		external_gene_id	gene_biotype	description	msl LFC	msl FDR	crl LFC	crl FDR	ggps1 LFC	ggps1 FDR
AT2G21640	816702		protein_coding	Encodes a protein of unknown function that is a marker for oxidative stress response. [Source:TAIR;Acc:AT2G21640]	2.76	2.7e-52	4.01	4.91e-103	0.0549	0.933
AT2G39820	818569	EIF6-1	protein_coding	Translation initiation factor IF6 [Source:TAIR;Acc:AT2G39820]	4.28	8.18e-06	3.78	0.000478	-1.7	0.112
AT5G41830	834188		protein_coding	RNI-like superfamily protein [Source:TAIR;Acc:AT5G41830]	4.92	0.0167	7	8.28e-05	1.31	0.0109
AT1G70440	843380	SRO3	protein_coding	similar to RCD one 3 [Source:TAIR;Acc:AT1G70440]	6.01	1.12e-42	6.53	1.79e-51	1.28	0.555
AT5G51440	835218	HSP23.5	protein_coding	HSP20-like chaperones superfamily protein [Source:TAIR;Acc:AT5G51440]	2.08	0.000213	3.87	2.27e-12	-1.11	0.14
AT5G27940	832861	WPP3	protein_coding	WPP domain protein 3 [Source:TAIR;Acc:AT5G27940]	3.31	0.0124	3.12	0.032	-6.13	0.00149
AT5G59390	836058		protein_coding	XH/XS domain-containing protein [Source:TAIR;Acc:AT5G59390]	4.47	1.33e-17	2.99	1.13e-06	-1.52	0.435
AT3G61990	825372	OMTF3	protein_coding	S-adenosyl-L-methionine-dependent methyltransferases superfamily protein [Source:TAIR;Acc:AT3G61990]	1.75	1.33e-09	2.93	2.25e-25	-1.94	1.36e-09
AT5G23230	832387	NIC2	protein_coding	nicotinamidase 2 [Source:TAIR;Acc:AT5G23230]	5.39	0.00509	4.73	0.0321	-0.687	0.564
AT2G38340	818414	DREB19	protein_coding	Integrase-type DNA-binding superfamily protein [Source:TAIR;Acc:AT2G38340]	3.63	1.16e-22	3.68	9.52e-23	0.33	0.74
AT1G71280	843469	RH55	protein_coding	DEA(D/H)-box RNA helicase family protein [Source:TAIR;Acc:AT1G71280]	3.82	9.06e-10	4.99	3.78e-18	0	1
AT4G21490	828234	NDB3	protein_coding	NAD(P)H dehydrogenase B3 [Source:TAIR;Acc:AT4G21490]	4.68	1.26e-06	6.4	1.16e-13	-3.52	0.00314
AT3G16430	820891	JAL31	protein_coding	jacalin-related lectin 31 [Source:TAIR;Acc:AT3G16430]	2.6	3.04e-06	1.92	0.00256	3.8	0.122
AT4G12480	826860	pEARLI 1	protein_coding	Bifunctional inhibitor/lipid-transfer protein/seed storage 2S albumin superfamily protein [Source:TAIR;Acc:AT4G12480]	2.08	4.32e-06	3.11	1.35e-11	-0.634	0.342
AT4G18430	827574	AtRABA1e	protein_coding	RAB GTPase homolog A1E [Source:TAIR;Acc:AT4G18430]	1.73	0.00786	3.09	2.38e-07	1.13	0.308
AT2G14070	815892		protein_coding	wound-responsive protein-related [Source:TAIR;Acc:AT2G14070]	2.09	0.0214	2.15	0.0241	0.179	0.868
AT2G13410	NA		pseudogene	pseudogene of unknown protein [Source:TAIR;Acc:AT2G13410]	3.21	7.96e-07	2	0.00962	1.62	4.15e-06
AT5G58400	835953	PER68	protein_coding	Peroxidase superfamily protein [Source:TAIR;Acc:AT5G58400]	3.66	1.33e-06	2.34	0.0122
AT5G40000	833997		protein_coding	P-loop containing nucleoside triphosphate hydrolases superfamily protein [Source:TAIR;Acc:AT5G40000]	5.16	3.24e-07	3.79	0.00224	-1.76	0.441
AT1G17960	838375		protein_coding	Threonyl-tRNA synthetase [Source:TAIR;Acc:AT1G17960]	5.04	1.31e-57	5.81	1.21e-76	0.141	0.94
AT5G52170	835293	HDG7	protein_coding	homeodomain GLABROUS 7 [Source:TAIR;Acc:AT5G52170]	2.26	1.22e-05	1.74	0.00308	-0.921	0.0981
AT4G14630	827113	GLP9	protein_coding	germin-like protein 9 [Source:TAIR;Acc:AT4G14630]	1.99	0.0107	3.4	1.73e-06	1.57	0.123
AT5G11410	831012		protein_coding	Protein kinase superfamily protein [Source:TAIR;Acc:AT5G11410]	2.74	7.75e-12	2.94	2.96e-13	0.359	0.495
AT1G54280	841869	ALA6	protein_coding	ATPase E1-E2 type family protein / haloacid dehalogenase-like hydrolase family protein [Source:TAIR;Acc:AT1G54280]	2.95	2.78e-07	3.5	4.53e-10	0.619	0.521
AT4G25330	828636		protein_coding	unknown protein; Has 21 Blast hits to 21 proteins in 10 species: Archae - 0; Bacteria - 0; Metazoa - 0; Fungi - 0; Plants - 21; Viruses - 0; Other Eukaryotes - 0 (source: NCBI BLink). [Source:TAIR;Acc:AT4G25330]	8.25	1.33e-15	7.38	2.53e-10	0	1
AT2G40200	818611	BHLH51	protein_coding	basic helix-loop-helix (bHLH) DNA-binding superfamily protein [Source:TAIR;Acc:AT2G40200]	2.25	0.000367	2.2	0.000888	-0.564	0.468
AT5G53240	835405		protein_coding	Protein of unknown function (DUF295) [Source:TAIR;Acc:AT5G53240]	8.62	2.9e-64	8.16	7.01e-54	0.513	0.901
AT1G05550	837057		protein_coding	Protein of unknown function (DUF295) [Source:TAIR;Acc:AT1G05550]	3.36	4.39e-10	1.76	0.0127	0.992	0.317
AT1G71370	843478	RH49	protein_coding	DEA(D/H)-box RNA helicase family protein [Source:TAIR;Acc:AT1G71370]	6.66	1.99e-07	9.28	1.14e-21
AT1G26590	839199		protein_coding	C2H2-like zinc finger protein [Source:TAIR;Acc:AT1G26590]	3.1	2.8e-08	2.3	0.000315	-4.34	0.077
AT3G28570	822487		protein_coding	P-loop containing nucleoside triphosphate hydrolases superfamily protein [Source:TAIR;Acc:AT3G28570]	2.82	4.01e-10	3.61	1.09e-16	-0.0102	1
AT4G24150	828515	AtGRF8	protein_coding	growth-regulating factor 8 [Source:TAIR;Acc:AT4G24150]	2.07	0.00878	2.73	0.00027	1.65	0.105
AT5G06740	830563	LECRKS5	protein_coding	Concanavalin A-like lectin protein kinase family protein [Source:TAIR;Acc:AT5G06740]	6.29	4.01e-06	4.56	0.0208	1.13	0.604
AT3G12580	820438	HSP70	protein_coding	heat shock protein 70 [Source:TAIR;Acc:AT3G12580]	2.07	2.2e-07	4.15	7.98e-24	-2.33	9.75e-08
AT3G08040	819995	FRD3	protein_coding	MATE efflux family protein [Source:TAIR;Acc:AT3G08040]	3.36	8.31e-07	1.76	0.0418	-4.56	0.034
AT2G25260	817064		protein_coding	unknown protein; FUNCTIONS IN: molecular_function unknown; INVOLVED IN: biological_process unknown; LOCATED IN: endomembrane system; BEST Arabidopsis thaliana protein match is: unknown protein (TAIR:AT5G25265.1); Has 35333 Blast hits to 34131 protei /.../2444 species: Archae - 798; Bacteria - 22429; Metazoa - 974; Fungi - 991; Plants - 531; Viruses - 0; Other Eukaryotes - 9610 (source: NCBI BLink…	1.86	0.000265	2.07	5.56e-05	-0.398	0.581
AT3G02590	820687	HDF7	protein_coding	Fatty acid hydroxylase superfamily protein [Source:TAIR;Acc:AT3G02590]	2.84	0.0321	4.71	4.62e-06
AT4G16590	827360	ATCSLA01	protein_coding	cellulose synthase-like A01 [Source:TAIR;Acc:AT4G16590]	2.17	0.00208	3.42	4.39e-07	-4.3	4.1e-12
AT2G16570	816156	ATASE	protein_coding	GLN phosphoribosyl pyrophosphate amidotransferase 1 [Source:TAIR;Acc:AT2G16570]	2.37	3.52e-10	1.75	1.85e-05	-1.51	0.385
AT3G53040	824470		protein_coding	late embryogenesis abundant protein, putative / LEA protein, putative [Source:TAIR;Acc:AT3G53040]	5.61	9.43e-33	3.14	1.16e-08	0.117	0.991
AT1G29860	839864	WRKY71	protein_coding	WRKY DNA-binding protein 71 [Source:TAIR;Acc:AT1G29860]	2.75	0.000526	2.63	0.00164	0.191	0.943
AT4G19570	827699		protein_coding	Chaperone DnaJ-domain superfamily protein [Source:TAIR;Acc:AT4G19570]	2.47	0.00206	2.46	0.00358	-3.49	0.0348
AT1G52000	841629		protein_coding	Mannose-binding lectin superfamily protein [Source:TAIR;Acc:AT1G52000]	3.06	3.38e-09	3.76	7.72e-13	-1.1	0.000893
AT4G08770	826447	Prx37	protein_coding	Peroxidase superfamily protein [Source:TAIR;Acc:AT4G08770]	2.42	1.7e-18	4.8	3.5e-65	3.31	0.082
AT5G15940	831451		protein_coding	NAD(P)-binding Rossmann-fold superfamily protein [Source:TAIR;Acc:AT5G15940]	3.47	0.0165	3.83	0.00896	0.795	0.557
AT5G41765	834181		protein_coding	DNA-binding storekeeper protein-related transcriptional regulator [Source:TAIR;Acc:AT5G41765]	6.13	1.39e-17	6.54	1.16e-20	0.145	0.987
AT2G33200	817881		protein_coding	F-box family protein [Source:TAIR;Acc:AT2G33200]	6.3	2.17e-05	6.93	9.61e-07
AT3G57950	824964		protein_coding	unknown protein; FUNCTIONS IN: molecular_function unknown; INVOLVED IN: biological_process unknown; LOCATED IN: chloroplast; EXPRESSED IN: 9 plant structures; EXPRESSED DURING: 4 anthesis, C globular stage, petal differentiation and expansion stage; /.../Arabidopsis thaliana protein match is: unknown protein (TAIR:AT2G42180.1); Has 81 Blast hits to 81 proteins in 11 species: Archae - 0; Bacteria …	2.46	0.00261	2.13	0.0182	-2.03	0.0661
AT3G28270	822453		protein_coding	Protein of unknown function (DUF677) [Source:TAIR;Acc:AT3G28270]	2.72	1.26e-06	4.17	2.48e-13	-2.1	1.14e-07
AT1G36180	840522	ACC2	protein_coding	acetyl-CoA carboxylase 2 [Source:TAIR;Acc:AT1G36180]	3.26	6.06e-56	3.04	1.05e-48	-0.507	0.0658
AT5G27010	832759		protein_coding	ARM repeat superfamily protein [Source:TAIR;Acc:AT5G27010]	4.35	0.0496	5.79	0.00335	3.66	0.184
AT4G04110	825723		protein_coding	Toll-Interleukin-Resistance (TIR) domain family protein [Source:TAIR;Acc:AT4G04110]	4.9	0.0408	5.13	0.0398	0	1
AT5G53820	835463		protein_coding	Late embryogenesis abundant protein (LEA) family protein [Source:TAIR;Acc:AT5G53820]	3.01	3.31e-05	1.82	0.0461	-0.811	0.646
AT3G60100	825180	CSY5	protein_coding	citrate synthase 5 [Source:TAIR;Acc:AT3G60100]	5.79	0.000114	7.78	2.25e-11
AT4G12950	826907		protein_coding	Fasciclin-like arabinogalactan family protein [Source:TAIR;Acc:AT4G12950]	7.06	1.05e-08	4.56	0.0212
AT2G33020	817864	AtRLP24	protein_coding	receptor like protein 24 [Source:TAIR;Acc:AT2G33020]	1.69	1.14e-05	2.36	1.56e-10	-0.87	0.171
AT1G02940	839479	ATGSTF5	protein_coding	glutathione S-transferase (class phi) 5 [Source:TAIR;Acc:AT1G02940]	2.71	0.00114	3.47	1.12e-05	1.78	0.125
AT2G24255	816960		protein_coding	unknown protein; CONTAINS InterPro DOMAIN/s: Protein of unknown function DUF295 (InterPro:IPR005174); BEST Arabidopsis thaliana protein match is: Protein of unknown function (DUF295) (TAIR:AT1G64840.1); Has 124 Blast hits to 121 proteins in 7 specie /.../hae - 0; Bacteria - 0; Metazoa - 0; Fungi - 0; Plants - 124; Viruses - 0; Other Eukaryotes - 0 (source: NCBI BLink). [Source:TAIR;Acc:AT2G24255]	8.94	1.88e-26	9.04	8.87e-27	0	1
AT3G24300	822018	AMT1;3	protein_coding	ammonium transporter 1;3 [Source:TAIR;Acc:AT3G24300]	2.86	0.000226	1.9	0.0455	-2.43	0.408
AT1G20120	838601		protein_coding	GDSL-like Lipase/Acylhydrolase superfamily protein [Source:TAIR;Acc:AT1G20120]	2.02	7.2e-07	3.24	1.64e-17	1.3	0.00893
AT1G50400	841462	TOM40-2	protein_coding	Eukaryotic porin family protein [Source:TAIR;Acc:AT1G50400]	3.05	1.59e-12	2.74	1.35e-09	-1.12	0.248
AT5G44610	834489	MAP18	protein_coding	microtubule-associated protein 18 [Source:TAIR;Acc:AT5G44610]	5.62	0.00189	5.93	0.00125	0.309	0.934
AT3G27630	822385		protein_coding	unknown protein; BEST Arabidopsis thaliana protein match is: unknown protein (TAIR:AT5G40460.1); Has 36 Blast hits to 36 proteins in 6 species: Archae - 0; Bacteria - 0; Metazoa - 0; Fungi - 0; Plants - 36; Viruses - 0; Other Eukaryotes - 0 (source: /.../BLink). [Source:TAIR;Acc:AT3G27630]	3.81	9.09e-17	3.55	6.69e-14	-0.183	0.948
AT1G54020	841840		protein_coding	GDSL-like Lipase/Acylhydrolase superfamily protein [Source:TAIR;Acc:AT1G54020]	3.15	5.88e-08	4.68	6.57e-15	-2.74	1.05e-08
AT4G22960	828395		protein_coding	Protein of unknown function (DUF544) [Source:TAIR;Acc:AT4G22960]	4.58	5.04e-40	4.63	3.5e-41	-0.789	0.499
AT1G64405	842749		protein_coding	unknown protein; Has 13 Blast hits to 13 proteins in 7 species: Archae - 0; Bacteria - 0; Metazoa - 0; Fungi - 0; Plants - 13; Viruses - 0; Other Eukaryotes - 0 (source: NCBI BLink). [Source:TAIR;Acc:AT1G64405]	2.06	0.000162	2.2	7.06e-05	0.489	0.678
AT1G52100	841640		protein_coding	Mannose-binding lectin superfamily protein [Source:TAIR;Acc:AT1G52100]	1.67	0.00103	1.85	0.000325	3.72	0.0787
AT3G05790	819748	LON4	protein_coding	lon protease 4 [Source:TAIR;Acc:AT3G05790]	1.78	3.18e-05	2.38	1.38e-08	-0.0154	1
AT1G68320	843161	MYB62	protein_coding	myb domain protein 62 [Source:TAIR;Acc:AT1G68320]	5.04	4.29e-06	4.32	0.000414	1.09	0.457
AT1G66860	843004		protein_coding	Class I glutamine amidotransferase-like superfamily protein [Source:TAIR;Acc:AT1G66860]	2.27	0.0261	3.02	0.00187	2.69	0.31
AT2G29060	817454	SCL33	protein_coding	GRAS family transcription factor [Source:TAIR;Acc:AT2G29060]	4.43	3.22e-05	3.34	0.0121	-2.55	0.394
AT5G12880	831128		protein_coding	proline-rich family protein [Source:TAIR;Acc:AT5G12880]	2.04	0.00729	1.89	0.019	-0.164	0.889
AT1G72260	843558	THI2.1	protein_coding	thionin 2.1 [Source:TAIR;Acc:AT1G72260]	4.74	2.25e-05	7.44	1.31e-13	-5.2	2.41e-11
AT4G00130	825649		protein_coding	DNA-binding storekeeper protein-related transcriptional regulator [Source:TAIR;Acc:AT4G00130]	5.47	0.00221	4.87	0.0179	2.8	0.198
AT1G20180	838607		protein_coding	Protein of unknown function (DUF677) [Source:TAIR;Acc:AT1G20180]	6.54	3.19e-07	7.22	9.99e-10	2	0.494
AT2G20800	816609	NDB4	protein_coding	NAD(P)H dehydrogenase B4 [Source:TAIR;Acc:AT2G20800]	7.1	1.86e-57	7.36	5.95e-62	-3.58	0.118
AT4G18330	827559		protein_coding	Translation elongation factor EF1A/initiation factor IF2gamma family protein [Source:TAIR;Acc:AT4G18330]	7.14	1.35e-09	4.77	0.0113	0.474	0.913
AT1G17170	838288	ATGSTU24	protein_coding	glutathione S-transferase TAU 24 [Source:TAIR;Acc:AT1G17170]	1.98	2.64e-07	1.78	8.84e-06	-1.09	0.0871
AT1G73330	843668	ATDR4	protein_coding	drought-repressed 4 [Source:TAIR;Acc:AT1G73330]	2.25	6.18e-06	2.69	8.53e-08	-1.91	0.00152
AT4G11500	NA		pseudogene	pseudogene, similar to putative receptor-like serine-threonine protein kinase, blastp match of 59% identity and 6.5e-66 P-value to GP [Source:TAIR;Acc:AT4G11500]	3.2	1.29e-05	3.68	3.25e-07	-0.392	0.8
AT4G05380	825886		protein_coding	P-loop containing nucleoside triphosphate hydrolases superfamily protein [Source:TAIR;Acc:AT4G05380]	8.37	1.91e-43	8.2	1.66e-40	-1.43	0.429
AT2G21550	816694		protein_coding	Bifunctional dihydrofolate reductase/thymidylate synthase [Source:TAIR;Acc:AT2G21550]	2.22	3.38e-08	1.89	1.06e-05	-1.74	0.00108
AT1G01640	839534		protein_coding	BTB/POZ domain-containing protein [Source:TAIR;Acc:AT1G01640]	2.35	1.59e-17	1.7	5.48e-09	-0.342	0.334
AT1G67220	843042	HAC02	protein_coding	histone acetyltransferase of the CBP family 2 [Source:TAIR;Acc:AT1G67220]	4.54	5.76e-18	4.87	7.85e-21	1.29	0.598
AT4G01180	828058		protein_coding	XH/XS domain-containing protein [Source:TAIR;Acc:AT4G01180]	4.91	0.0117	6.42	0.000156	4.41	0.13
AT4G12500	826862		protein_coding	Bifunctional inhibitor/lipid-transfer protein/seed storage 2S albumin superfamily protein [Source:TAIR;Acc:AT4G12500]	1.94	0.00408	2.06	0.00311	0.849	0.342
AT4G30460	829169		protein_coding	glycine-rich protein [Source:TAIR;Acc:AT4G30460]	1.75	6.77e-06	1.76	9.44e-06	-0.687	0.0762
AT2G26150	817155	ATHSFA2	protein_coding	heat shock transcription factor A2 [Source:TAIR;Acc:AT2G26150]	1.85	0.0265	4.04	2.22e-07	-4.41	6.42e-32
AT4G38870	830042		protein_coding	F-box and associated interaction domains-containing protein [Source:TAIR;Acc:AT4G38870]	5.31	0.00196	5.1	0.00625	1.04	0.634
AT3G54520	824617		protein_coding	unknown protein; BEST Arabidopsis thaliana protein match is: unknown protein (TAIR:AT3G54530.1); Has 72 Blast hits to 70 proteins in 20 species: Archae - 0; Bacteria - 5; Metazoa - 8; Fungi - 2; Plants - 18; Viruses - 0; Other Eukaryotes - 39 (sourc /.../I BLink). [Source:TAIR;Acc:AT3G54520]	6.78	4.78e-08	8.86	3.53e-19
ATMG00010	3371336	ORF153A	protein_coding	hypothetical protein [Source:TAIR;Acc:ATMG00010]	5.02	0.0122	4.71	0.0328	0.213	0.906
AT1G70110	843347	LECRK51	protein_coding	Concanavalin A-like lectin protein kinase family protein [Source:TAIR;Acc:AT1G70110]	4.78	4.21e-06	4.12	0.000474	-4.59	0.0826
AT1G26970	839588		protein_coding	Protein kinase superfamily protein [Source:TAIR;Acc:AT1G26970]	3.12	0.0153	4.59	1.01e-05	-3.28	0.288
AT3G22860	821858	TIF3C2	protein_coding	eukaryotic translation initiation factor 3 subunit C2 [Source:TAIR;Acc:AT3G22860]	2.54	0.0135	2.92	0.00505	-2.55	0.389
AT2G36750	818247	UGT73C1	protein_coding	UDP-glucosyl transferase 73C1 [Source:TAIR;Acc:AT2G36750]	2.7	0.0188	2.98	0.0159	-1.1	0.185
AT2G37130	818289	PER21	protein_coding	Peroxidase superfamily protein [Source:TAIR;Acc:AT2G37130]	1.77	3.67e-09	2.52	5.44e-17	-0.382	0.174
AT5G54550	835543		protein_coding	Protein of unknown function (DUF295) [Source:TAIR;Acc:AT5G54550]	3.74	0.000484	5.36	2.68e-09	-4.75	0.0891
AT5G55270	835620		protein_coding	Protein of unknown function (DUF295) [Source:TAIR;Acc:AT5G55270]	2.77	1.71e-12	4.1	2.58e-28	-1.43	0.442
AT5G37140	833686		protein_coding	P-loop containing nucleoside triphosphate hydrolases superfamily protein [Source:TAIR;Acc:AT5G37140]	5.31	0.00113	7.69	1.2e-10
AT3G59220	825091	PRN	protein_coding	pirin [Source:TAIR;Acc:AT3G59220]	2.33	1.29e-06	2.99	2.64e-10	0.751	0.327
AT4G11650	826770	ATOSM34	protein_coding	osmotin 34 [Source:TAIR;Acc:AT4G11650]	3.61	0.00107	2.79	0.0212	-2.55	0.281
AT2G37370	818313		protein_coding	unknown protein; BEST Arabidopsis thaliana protein match is: unknown protein (TAIR:AT5G13560.1); Has 30201 Blast hits to 17322 proteins in 780 species: Archae - 12; Bacteria - 1396; Metazoa - 17338; Fungi - 3422; Plants - 5037; Viruses - 0; Other Eu /.../es - 2996 (source: NCBI BLink). [Source:TAIR;Acc:AT2G37370]	2.43	2.93e-05	3.02	5.33e-08	1.12	0.437
AT5G01900	831826	WRKY62	protein_coding	WRKY DNA-binding protein 62 [Source:TAIR;Acc:AT5G01900]	2.01	0.0157	3.55	1.31e-05	-1.02	0.229
AT3G10590	820227		protein_coding	Duplicated homeodomain-like superfamily protein [Source:TAIR;Acc:AT3G10590]	2.97	0.0356	3.05	0.0403	4.09	0.0977
AT4G22950	828394	AGL19	protein_coding	AGAMOUS-like 19 [Source:TAIR;Acc:AT4G22950]	2.16	2.32e-06	1.88	0.000133	-2.16	6.17e-06
AT2G35950	818168	EDA12	protein_coding	embryo sac development arrest 12 [Source:TAIR;Acc:AT2G35950]	2.81	0.000185	2.46	0.00281	-1.14	0.053
AT1G29540	839831		protein_coding	unknown protein; BEST Arabidopsis thaliana protein match is: unknown protein (TAIR:AT2G34330.1); Has 10 Blast hits to 10 proteins in 2 species: Archae - 0; Bacteria - 0; Metazoa - 0; Fungi - 0; Plants - 10; Viruses - 0; Other Eukaryotes - 0 (source: /.../BLink). [Source:TAIR;Acc:AT1G29540]	5.22	0.00515	4.93	0.0165	-4.18	0.118
AT2G01280	814656	MEE65	protein_coding	Cyclin/Brf1-like TBP-binding protein [Source:TAIR;Acc:AT2G01280]	3.19	0.0225	3.73	0.00514	-0.612	0.541
AT5G54095	835496		protein_coding	unknown protein; FUNCTIONS IN: molecular_function unknown; INVOLVED IN: N-terminal protein myristoylation; LOCATED IN: cellular_component unknown; EXPRESSED IN: 9 plant structures; EXPRESSED DURING: L mature pollen stage, M germinated pollen stage, /.../esis, C globular stage, petal differentiation and expansion stage; BEST Arabidopsis thaliana protein match is: unknown protein (TAIR:AT4G27580.1)…	3.43	0.0144	3.67	0.0104	1.16	0.174
AT4G14780	827133		protein_coding	Protein kinase superfamily protein [Source:TAIR;Acc:AT4G14780]	5.3	0.0149	5.08	0.0301	-0.763	0.526
AT4G37030	829857		protein_coding	unknown protein; FUNCTIONS IN: molecular_function unknown; INVOLVED IN: biological_process unknown; LOCATED IN: endomembrane system; BEST Arabidopsis thaliana protein match is: unknown protein (TAIR:AT4G12680.1); Has 101 Blast hits to 99 proteins in /.../ecies: Archae - 0; Bacteria - 0; Metazoa - 0; Fungi - 0; Plants - 101; Viruses - 0; Other Eukaryotes - 0 (source: NCBI BLink). [Source:TAIR;Acc:…	2.16	7.24e-10	3.23	4.05e-22	0.789	0.136
AT1G61230	3767595		protein_coding	Mannose-binding lectin superfamily protein [Source:TAIR;Acc:AT1G61230]	6.61	1.23e-05	4.84	0.0169	-2.86	0.0278
AT3G61390	825311	PUB36	protein_coding	RING/U-box superfamily protein [Source:TAIR;Acc:AT3G61390]	2.59	0.00048	5.26	6.85e-19	1.6	0.116
AT1G50390	841461		protein_coding	pfkB-like carbohydrate kinase family protein [Source:TAIR;Acc:AT1G50390]	3.66	0.00202	2.88	0.0493	-3.57	0.198
AT3G27473	822369		protein_coding	Cysteine/Histidine-rich C1 domain family protein [Source:TAIR;Acc:AT3G27473]	3.19	2.57e-05	2.98	0.000311	-2.42	0.0106
AT1G11482	NA		pseudogene	unknown pseudogene [Source:TAIR;Acc:AT1G11482]	3.06	4.33e-07	3.08	7.11e-07	-4.58	0.0339
AT2G20510	816572	ATTIM44-1	protein_coding	translocase inner membrane subunit 44-1 [Source:TAIR;Acc:AT2G20510]	3.6	0.00439	4.74	1.68e-05	-0.999	0.462
AT5G24140	832479	SQP2	protein_coding	squalene monooxygenase 2 [Source:TAIR;Acc:AT5G24140]	5.31	0.0159	5.06	0.0328	1.44	0.118
AT5G33390	833329		protein_coding	glycine-rich protein [Source:TAIR;Acc:AT5G33390]	6.43	2.48e-05	4.45	0.0424
AT1G21528	5007710		protein_coding	unknown protein; Has 2 Blast hits to 2 proteins in 1 species: Archae - 0; Bacteria - 0; Metazoa - 0; Fungi - 0; Plants - 2; Viruses - 0; Other Eukaryotes - 0 (source: NCBI BLink). [Source:TAIR;Acc:AT1G21528]	8.03	9.02e-15	9.15	2.17e-22	1.2	0.595
AT4G17710	827492	HDG4	protein_coding	homeodomain GLABROUS 4 [Source:TAIR;Acc:AT4G17710]	7.18	7.43e-24	5.61	8.39e-12
AT1G53990	841837	GLIP3	protein_coding	GDSL-motif lipase 3 [Source:TAIR;Acc:AT1G53990]	2.85	0.000125	4.34	4.09e-11	1.26	0.651
AT3G51410	824304		protein_coding	Arabidopsis protein of unknown function (DUF241) [Source:TAIR;Acc:AT3G51410]	4.75	3e-06	3.16	0.018
AT1G53540	841789	HSP17.6C	protein_coding	HSP20-like chaperones superfamily protein [Source:TAIR;Acc:AT1G53540]	3.41	0.00457	7.72	1.74e-21	0.174	0.913
AT3G48770	824038		protein_coding	DNA binding;ATP binding [Source:TAIR;Acc:AT3G48770]	3	1.99e-28	1.67	1.32e-08	-0.12	0.944
AT4G10250	826616	ATHSP22.0	protein_coding	HSP20-like chaperones superfamily protein [Source:TAIR;Acc:AT4G10250]	5.48	0.000388	7.78	2.3e-12	-2.43	0.41
AT4G16240	827318		protein_coding	unknown protein; Has 17010 Blast hits to 4557 proteins in 509 species: Archae - 32; Bacteria - 2889; Metazoa - 6537; Fungi - 648; Plants - 4769; Viruses - 447; Other Eukaryotes - 1688 (source: NCBI BLink). [Source:TAIR;Acc:AT4G16240]	3.47	7.44e-19	2.36	4.09e-09	-1.73	0.000279
AT5G58610	835975		protein_coding	PHD finger transcription factor, putative [Source:TAIR;Acc:AT5G58610]	2.63	2.51e-17	2.61	6.05e-17	0.341	0.84
AT3G26330	822237	CYP71B37	protein_coding	cytochrome P450, family 71, subfamily B, polypeptide 37 [Source:TAIR;Acc:AT3G26330]	1.69	0.00059	1.67	0.00111	-2.65	0.0357
AT5G35940	833584		protein_coding	Mannose-binding lectin superfamily protein [Source:TAIR;Acc:AT5G35940]	5.47	0.0104	5.37	0.0178	0.144	0.987
AT1G30170	839897		protein_coding	Protein of unknown function (DUF295) [Source:TAIR;Acc:AT1G30170]	7.73	2.95e-39	7.97	3.94e-42	0.774	0.742
AT2G16895	NA		pseudogene	pseudogene, similar to unnamed protein product, blastp match of 40% identity and 5.7e-21 P-value to GP [Source:TAIR;Acc:AT2G16895]	3.41	2.65e-05	2.47	0.0131	-3.03	0.0237
AT1G02850	839435	BGLU11	protein_coding	beta glucosidase 11 [Source:TAIR;Acc:AT1G02850]	2.01	6.69e-10	2.39	2.38e-13	-1.44	1.6e-05
AT5G01490	831754	CAX4	protein_coding	cation exchanger 4 [Source:TAIR;Acc:AT5G01490]	6.61	1.94e-05	5.11	0.00847	3.42	0.237
AT3G27620	822384	AOX1C	protein_coding	alternative oxidase 1C [Source:TAIR;Acc:AT3G27620]	2.52	4.98e-10	2.42	1.01e-08	-3.4	0.00426
AT5G44480	834475	DUR	protein_coding	NAD(P)-binding Rossmann-fold superfamily protein [Source:TAIR;Acc:AT5G44480]	2.55	6.46e-12	2.46	8.45e-11	1.08	0.227
AT5G53230	835404		protein_coding	Protein of unknown function (DUF295) [Source:TAIR;Acc:AT5G53230]	11.7	2.91e-77	11.4	2.58e-70	1.52	0.593
AT1G24095	10723023		protein_coding	Putative thiol-disulphide oxidoreductase DCC [Source:TAIR;Acc:AT1G24095]	1.91	3.62e-08	2.5	1.9e-13	0.46	0.452
AT2G36610	818233	ATHB22	protein_coding	homeobox protein 22 [Source:TAIR;Acc:AT2G36610]	6.29	0.000149	4.98	0.0143	2.9	0.284
AT1G23850	838996		protein_coding	unknown protein; BEST Arabidopsis thaliana protein match is: unknown protein (TAIR:AT1G23840.1); Has 47 Blast hits to 40 proteins in 5 species: Archae - 0; Bacteria - 0; Metazoa - 0; Fungi - 0; Plants - 47; Viruses - 0; Other Eukaryotes - 0 (source: /.../BLink). [Source:TAIR;Acc:AT1G23850]	3.45	2.8e-15	4.26	1.8e-21	0.753	0.0465
AT4G23680	828468		protein_coding	Polyketide cyclase/dehydrase and lipid transport superfamily protein [Source:TAIR;Acc:AT4G23680]	4.63	6.49e-20	3.66	2.31e-13	-2.45	0.00182
AT1G54000	841838		protein_coding	GDSL-like Lipase/Acylhydrolase superfamily protein [Source:TAIR;Acc:AT1G54000]	2.8	7.68e-19	2.23	4.13e-12	1.87	0.0881
AT5G24910	832560	CYP714A1	protein_coding	cytochrome P450, family 714, subfamily A, polypeptide 1 [Source:TAIR;Acc:AT5G24910]	2.82	0.0017	3.53	4.38e-05	-2.99	0.26
AT2G18190	816332		protein_coding	P-loop containing nucleoside triphosphate hydrolases superfamily protein [Source:TAIR;Acc:AT2G18190]	8.11	9.04e-18	9.8	1.19e-34	-0.558	0.811
AT5G66270	836759		protein_coding	Zinc finger C-x8-C-x5-C-x3-H type family protein [Source:TAIR;Acc:AT5G66270]	1.7	7.36e-05	1.85	1.98e-05	0.277	0.632
AT1G20750	838665		protein_coding	RAD3-like DNA-binding helicase protein [Source:TAIR;Acc:AT1G20750]	7.61	7.41e-11	6.83	2.1e-07	-2.43	0.403
AT5G64060	836527	anac103	protein_coding	NAC domain containing protein 103 [Source:TAIR;Acc:AT5G64060]	2.87	8.85e-22	2.68	1.01e-18	-0.688	0.486
AT2G03130	814842		protein_coding	Ribosomal protein L12/ ATP-dependent Clp protease adaptor protein ClpS family protein [Source:TAIR;Acc:AT2G03130]	4.95	2.51e-08	6.01	4.45e-14	-2.1	0.247
AT5G49270	834987	SHV2	protein_coding	COBRA-like extracellular glycosyl-phosphatidyl inositol-anchored protein family [Source:TAIR;Acc:AT5G49270]	5.5	4.86e-10	4.15	0.000101	-1.77	0.524
AT4G39500	830104	CYP96A11	protein_coding	cytochrome P450, family 96, subfamily A, polypeptide 11 [Source:TAIR;Acc:AT4G39500]	7.31	5.52e-09	7.14	7.48e-08	-0.756	0.852
AT5G22550	832317		protein_coding	Plant protein of unknown function (DUF247) [Source:TAIR;Acc:AT5G22550]	4.29	5.3e-05	4.15	0.00021	-1.6	0.42
AT4G08780	826448	PER38	protein_coding	Peroxidase superfamily protein [Source:TAIR;Acc:AT4G08780]	4.59	4.35e-14	5.81	5.51e-23	3.1	0.193
AT5G16770	831540	AtMYB9	protein_coding	myb domain protein 9 [Source:TAIR;Acc:AT5G16770]	3.52	2.4e-07	1.97	0.0286	0.368	0.719
AT3G24210	822007		protein_coding	Ankyrin repeat family protein [Source:TAIR;Acc:AT3G24210]	7.71	9.59e-13	6.92	1.99e-08	0	1
AT3G12410	820420		protein_coding	Polynucleotidyl transferase, ribonuclease H-like superfamily protein [Source:TAIR;Acc:AT3G12410]	3.51	2.71e-09	3	1.04e-06	-3.28	0.304
AT4G12735	2745703		protein_coding	unknown protein; FUNCTIONS IN: molecular_function unknown; INVOLVED IN: biological_process unknown; LOCATED IN: plasma membrane; EXPRESSED IN: rosette leaf, cultured cell; BEST Arabidopsis thaliana protein match is: unknown protein (TAIR:AT4G12731.1 /.../ 35333 Blast hits to 34131 proteins in 2444 species: Archae - 798; Bacteria - 22429; Metazoa - 974; Fungi - 991; Plants - 531; Viruses - 0; Othe…	3.25	8.51e-12	6.34	3.64e-51	-2.29	0.000431
AT2G38350	818415		protein_coding	unknown protein; FUNCTIONS IN: molecular_function unknown; INVOLVED IN: biological_process unknown; LOCATED IN: mitochondrion; Has 1 Blast hits to 1 proteins in 1 species: Archae - 0; Bacteria - 0; Metazoa - 0; Fungi - 0; Plants - 1; Viruses - 0; Ot /.../karyotes - 0 (source: NCBI BLink). [Source:TAIR;Acc:AT2G38350]	7.06	1.64e-09	6.71	1.36e-07	-1.77	0.523
AT4G13680	827002		protein_coding	Protein of unknown function (DUF295) [Source:TAIR;Acc:AT4G13680]	5.18	4.98e-37	3.75	9.44e-17	-0.418	0.608
AT1G33950	840292		protein_coding	Avirulence induced gene (AIG1) family protein [Source:TAIR;Acc:AT1G33950]	2.79	0.0453	3.61	0.00834	1.94	0.286
AT2G16367	NA		pseudogene	Encodes a defensin-like (DEFL) family protein. [Source:TAIR;Acc:AT2G16367]	3.89	0.00199	6.72	3.35e-07	-5.98	5.22e-20
AT2G21450	816684	CHR34	protein_coding	chromatin remodeling 34 [Source:TAIR;Acc:AT2G21450]	4.76	2.28e-07	5.2	4.41e-09	0.266	0.958
AT5G55780	835672		protein_coding	Cysteine/Histidine-rich C1 domain family protein [Source:TAIR;Acc:AT5G55780]	5.99	0.00159	4.68	0.0406	-0.77	0.738
AT3G18610	821392	PARLL1	protein_coding	nucleolin like 2 [Source:TAIR;Acc:AT3G18610]	2.27	1.53e-06	1.94	0.000148	-2.99	1.79e-06
AT5G54560	835544		protein_coding	Protein of unknown function (DUF295) [Source:TAIR;Acc:AT5G54560]	3.86	7.8e-05	6.12	4.68e-17	1.41	0.529
AT3G56891	6240272		protein_coding	Heavy metal transport/detoxification superfamily protein [Source:TAIR;Acc:AT3G56891]	2.82	0.00346	4.35	3.18e-07	1.31	0.516
AT2G18193	816333		protein_coding	P-loop containing nucleoside triphosphate hydrolases superfamily protein [Source:TAIR;Acc:AT2G18193]	5.12	1.03e-88	6.38	1.24e-127	0.0925	0.898
AT2G25470	817085	AtRLP21	protein_coding	receptor like protein 21 [Source:TAIR;Acc:AT2G25470]	2.55	1.43e-07	2.9	2.42e-09	1.19	0.316
AT1G37150	840632	HCS2	protein_coding	holocarboxylase synthetase 2 [Source:TAIR;Acc:AT1G37150]	3.77	4.31e-13	2.86	1.12e-06	0.267	0.717
AT1G10300	837569		protein_coding	Nucleolar GTP-binding protein [Source:TAIR;Acc:AT1G10300]	5.76	0.000219	5.09	0.00579	3.51	0.165
AT1G52560	841687	HSP26.5	protein_coding	HSP20-like chaperones superfamily protein [Source:TAIR;Acc:AT1G52560]	6.46	1.79e-06	6.98	6.7e-08	-4.56	0.0173
AT1G49250	841349		protein_coding	ATP-dependent DNA ligase [Source:TAIR;Acc:AT1G49250]	2.8	0.0402	4.33	0.000129	1.93	0.405
AT2G35570	NA		pseudogene	pseudogene, serpin (serine protease inhibitor) family, similar to phloem serpin-1 (Cucurbita maxima) GI:9937311; blastp match of 49% identity and 9.9e-85 P-value to GP [Source:TAIR;Acc:AT2G35570]	4.52	1.14e-15	5.08	4.09e-20	-1.67	0.372
AT5G43390	834357		protein_coding	Uncharacterised conserved protein UCP015417, vWA [Source:TAIR;Acc:AT5G43390]	4.34	0.031	5.31	0.00333	0.148	0.986
AT5G60250	836147		protein_coding	zinc finger (C3HC4-type RING finger) family protein [Source:TAIR;Acc:AT5G60250]	5.36	1.82e-59	4.56	2.4e-42	-1.8	0.0136
AT1G76930	844028	ATEXT4	protein_coding	extensin 4 [Source:TAIR;Acc:AT1G76930]	2.52	3.1e-12	2.8	2.12e-14	1.55	1.18e-06
AT5G39995	NA		pseudogene	pseudogene, similar to putative Myb/Myb-related protein, blastp match of 52% identity and 1.4e-24 P-value to GP [Source:TAIR;Acc:AT5G39995]	4.79	0.0165	5.14	0.0107	1.57	0.414
AT1G71380	843479	ATGH9B3	protein_coding	cellulase 3 [Source:TAIR;Acc:AT1G71380]	5.08	1.98e-06	3.1	0.034	-4.64	0.0938
AT5G59530	836072		protein_coding	2-oxoglutarate (2OG) and Fe(II)-dependent oxygenase superfamily protein [Source:TAIR;Acc:AT5G59530]	2.41	0.00418	4.53	2.37e-11	0.534	0.44
AT4G11350	826737		protein_coding	Protein of unknown function (DUF604) [Source:TAIR;Acc:AT4G11350]	2.75	1.19e-06	1.9	0.00324	-1.17	0.0453
AT3G48850	824046	PHT3;2	protein_coding	phosphate transporter 3;2 [Source:TAIR;Acc:AT3G48850]	1.66	0.00214	3.23	2.79e-10	0.716	0.446
AT1G29280	839802	WRKY65	protein_coding	WRKY DNA-binding protein 65 [Source:TAIR;Acc:AT1G29280]	2.91	1.67e-21	2.52	1.08e-15	-0.798	0.0488
AT5G15380	831390	DRM1	protein_coding	domains rearranged methylase 1 [Source:TAIR;Acc:AT5G15380]	7.19	6.33e-08	6.12	9.44e-05	0	1
AT3G33528	5008053		protein_coding	unknown protein; FUNCTIONS IN: molecular_function unknown; INVOLVED IN: biological_process unknown; LOCATED IN: cellular_component unknown; BEST Arabidopsis thaliana protein match is: unknown protein (TAIR:AT4G07526.3); Has 57 Blast hits to 57 prote /.../ 2 species: Archae - 0; Bacteria - 0; Metazoa - 0; Fungi - 0; Plants - 57; Viruses - 0; Other Eukaryotes - 0 (source: NCBI BLink). [Source:TAIR;…	3.1	3.43e-08	3.17	3.1e-08	1.33	0.172
AT3G29340	822592		protein_coding	zinc finger (C2H2 type) family protein [Source:TAIR;Acc:AT3G29340]	6.78	4.89e-08	6.68	2.63e-07	2.69	0.308
AT5G24640	832535		protein_coding	unknown protein; BEST Arabidopsis thaliana protein match is: unknown protein (TAIR:AT2G41730.1); Has 1807 Blast hits to 1807 proteins in 277 species: Archae - 0; Bacteria - 0; Metazoa - 736; Fungi - 347; Plants - 385; Viruses - 0; Other Eukaryotes - /.../source: NCBI BLink). [Source:TAIR;Acc:AT5G24640]	2.87	0.00073	4.99	8.61e-13	-0.494	0.861
AT4G03320	827972	tic20-IV	protein_coding	translocon at the inner envelope membrane of chloroplasts 20-IV [Source:TAIR;Acc:AT4G03320]	2.07	9.22e-17	2.73	1.9e-28	-0.0277	0.993
AT1G05490	837051	chr31	protein_coding	chromatin remodeling 31 [Source:TAIR;Acc:AT1G05490]	3.97	2.9e-44	3.24	2.98e-29	-1.97	0.0566
AT2G34220	817983	MEE20	protein_coding	Protein with domains of unknown function (DUF627 and DUF629) [Source:TAIR;Acc:AT2G34220]	1.71	0.00662	1.9	0.00303	-0.229	0.837
AT4G16610	827362		protein_coding	C2H2-like zinc finger protein [Source:TAIR;Acc:AT4G16610]	3.08	1.6e-09	2.12	0.000206	-1.35	0.397
AT1G27890	839682	CAF1-4	protein_coding	Polynucleotidyl transferase, ribonuclease H-like superfamily protein [Source:TAIR;Acc:AT1G27890]	3.21	0.0186	4.93	6.2e-06	2.75	0.239
AT3G14700	820698		protein_coding	SART-1 family [Source:TAIR;Acc:AT3G14700]	2.21	6.04e-09	2.55	1.27e-11	-2.32	2.16e-05
AT4G15440	827215	HPL1	protein_coding	hydroperoxide lyase 1 [Source:TAIR;Acc:AT4G15440]	2.47	6.75e-08	2.44	2.19e-07	-2.37	1.8e-12
AT2G31050	817657		protein_coding	Cupredoxin superfamily protein [Source:TAIR;Acc:AT2G31050]	4.34	0.0277	5.98	0.000133
AT4G25380	828641	SAP10	protein_coding	stress-associated protein 10 [Source:TAIR;Acc:AT4G25380]	5.13	0.00676	6.6	7.9e-05	0.538	0.7
AT5G44420	834469	PDF1.2	protein_coding	plant defensin 1.2 [Source:TAIR;Acc:AT5G44420]	2.24	9.73e-06	8.28	6.01e-41	-1.94	0.000646
AT2G47000	819314	MDR4	protein_coding	ATP binding cassette subfamily B4 [Source:TAIR;Acc:AT2G47000]	2.18	7.07e-25	3.02	2.39e-44	-0.175	0.691
AT2G39310	818516	JAL22	protein_coding	jacalin-related lectin 22 [Source:TAIR;Acc:AT2G39310]	1.87	3.08e-05	2.47	2.19e-08	1.81	0.335
AT1G32880	840182		protein_coding	ARM repeat superfamily protein [Source:TAIR;Acc:AT1G32880]	3.81	0.00164	4.51	0.000113	-2.65	0.00368
AT5G61730	836295	ATATH11	protein_coding	ABC2 homolog 11 [Source:TAIR;Acc:AT5G61730]	4.31	2.77e-10	3.12	6.84e-05	-0.364	0.796
AT3G58270	824996		protein_coding	Arabidopsis phospholipase-like protein (PEARLI 4) with TRAF-like domain [Source:TAIR;Acc:AT3G58270]	1.95	3.56e-20	1.99	2.15e-20	-0.0808	0.895
AT5G24280	832495	GMI1	protein_coding	gamma-irradiation and mitomycin c induced 1 [Source:TAIR;Acc:AT5G24280]	3.26	1.54e-59	3.03	2.23e-51	-1.49	0.00065
AT2G04050	814939	DTXL1	protein_coding	MATE efflux family protein [Source:TAIR;Acc:AT2G04050]	5.31	9.35e-57	7.76	4.24e-126	-1.43	0.0278
AT2G36261	6241241		protein_coding	unknown protein; LOCATED IN: endomembrane system; Has 30201 Blast hits to 17322 proteins in 780 species: Archae - 12; Bacteria - 1396; Metazoa - 17338; Fungi - 3422; Plants - 5037; Viruses - 0; Other Eukaryotes - 2996 (source: NCBI BLink). [Source:TAIR;Acc:AT2G36261]	4.68	2.82e-06	4.15	0.000185	-4.62	0.0731
AT3G43930	823509		protein_coding	BRCT domain-containing DNA repair protein [Source:TAIR;Acc:AT3G43930]	3.94	6.49e-10	2.87	0.000121	-2.03	0.00411
AT3G14710	820699		protein_coding	RNI-like superfamily protein [Source:TAIR;Acc:AT3G14710]	2.12	0.00455	2.78	9.18e-05	-1.72	0.0247
AT1G23760	838987	JP630	protein_coding	BURP domain-containing protein [Source:TAIR;Acc:AT1G23760]	2.4	1.76e-08	2.17	1.18e-06	-1.24	0.33
AT3G48340	823992	CEP2	protein_coding	Cysteine proteinases superfamily protein [Source:TAIR;Acc:AT3G48340]	4.38	6.05e-13	1.81	0.0289	-3.87	0.186
AT1G52040	841633	MBP1	protein_coding	myrosinase-binding protein 1 [Source:TAIR;Acc:AT1G52040]	1.82	9.32e-05	4.68	7.37e-23	-3.59	2.21e-22
AT4G05370	825885		protein_coding	BCS1 AAA-type ATPase [Source:TAIR;Acc:AT4G05370]	6.78	8.86e-33	6.76	5.45e-32	-0.655	0.815
AT5G14490	831300	anac085	protein_coding	NAC domain containing protein 85 [Source:TAIR;Acc:AT5G14490]	5.28	6.84e-21	5.48	1.99e-22	0.299	0.938
AT5G61490	836270		protein_coding	Uncharacterised conserved protein (UCP012943) [Source:TAIR;Acc:AT5G61490]	2.08	0.00137	2.84	1.8e-06	1.43	0.281
AT3G48840	824045		protein_coding	RNA-binding (RRM/RBD/RNP motifs) family protein [Source:TAIR;Acc:AT3G48840]	2.58	0.0128	3.4	0.000305	2.04	0.428
AT5G13150	831154	ATEXO70C1	protein_coding	exocyst subunit exo70 family protein C1 [Source:TAIR;Acc:AT5G13150]	5.13	0.00421	6.31	6.99e-05	0.31	0.946
AT1G34180	840317	anac016	protein_coding	NAC domain containing protein 16 [Source:TAIR;Acc:AT1G34180]	3.24	1.46e-31	2.37	5.29e-17	1	0.0164
AT3G44290	823554	anac060	protein_coding	NAC domain containing protein 60 [Source:TAIR;Acc:AT3G44290]	4.9	0.0182	4.86	0.0279	-2.39	0.413
AT1G21940	838796		protein_coding	unknown protein; FUNCTIONS IN: molecular_function unknown; INVOLVED IN: biological_process unknown; LOCATED IN: endomembrane system; BEST Arabidopsis thaliana protein match is: unknown protein (TAIR:AT1G21950.1); Has 19 Blast hits to 12 proteins in /.../ies: Archae - 0; Bacteria - 0; Metazoa - 0; Fungi - 0; Plants - 19; Viruses - 0; Other Eukaryotes - 0 (source: NCBI BLink). [Source:TAIR;Acc:AT1G…	4.66	0.0285	5.51	0.00659
AT5G45990	834639		protein_coding	crooked neck protein, putative / cell cycle protein, putative [Source:TAIR;Acc:AT5G45990]	3.51	1.47e-20	3.82	6.65e-24	-1.15	0.0608

## Sheet: msl & crl down Genes
entrezgene		external_gene_id	gene_biotype	description	msl LFC	msl FDR	crl LFC	crl FDR	ggps1 LFC	ggps1 FDR
AT5G66390	836771	PER72	protein_coding	Peroxidase superfamily protein [Source:TAIR;Acc:AT5G66390]	-3.04	0.000324	-2.43	0.00183	2.9	0.277
AT3G49300	824091		protein_coding	proline-rich family protein [Source:TAIR;Acc:AT3G49300]	-4.96	2.67e-14	-1.78	0.00228	0	1
AT4G22050	828294		protein_coding	Eukaryotic aspartyl protease family protein [Source:TAIR;Acc:AT4G22050]	-2.16	0.00597	-2.44	0.00163	2.9	0.286
AT1G22810	838887	ERF019	protein_coding	Integrase-type DNA-binding superfamily protein [Source:TAIR;Acc:AT1G22810]	-2.5	0.0143	-3.87	0.000341	1.7	0.00267
AT4G06536	826007		protein_coding	SPla/RYanodine receptor (SPRY) domain-containing protein [Source:TAIR;Acc:AT4G06536]	-2.68	9.56e-09	-3.09	2.76e-10	0.534	0.254
AT1G04645	839459		protein_coding	Plant self-incompatibility protein S1 family [Source:TAIR;Acc:AT1G04645]	-4.68	0.0179	-4.68	0.0336	3.17	0.242
AT4G06534	826005		protein_coding	unknown protein; FUNCTIONS IN: molecular_function unknown; INVOLVED IN: biological_process unknown; LOCATED IN: endomembrane system; Has 22 Blast hits to 22 proteins in 8 species: Archae - 0; Bacteria - 0; Metazoa - 0; Fungi - 0; Plants - 22; Viruse /.../ Other Eukaryotes - 0 (source: NCBI BLink). [Source:TAIR;Acc:AT4G06534]	-2.54	3.22e-11	-2.74	3.5e-12	0.89	0.0141
AT4G04408	NA		pseudogene	pseudogene, similar to Putative histone H2A, blastp match of 79% identity and 3.0e-31 P-value to GP [Source:TAIR;Acc:AT4G04408]	-1.69	0.0296	-2.14	0.00997	0.955	0.176
AT5G45830	834623	DOG1	protein_coding	delay of germination 1 [Source:TAIR;Acc:AT5G45830]	-1.96	6.85e-05	-2.03	0.000214	1.57	0.00484
AT5G62420	836363		protein_coding	NAD(P)-linked oxidoreductase superfamily protein [Source:TAIR;Acc:AT5G62420]	-1.69	0.0402	-1.95	0.0287
AT4G13575	6240258		protein_coding	unknown protein; FUNCTIONS IN: molecular_function unknown; INVOLVED IN: biological_process unknown; LOCATED IN: cellular_component unknown; Has 30201 Blast hits to 17322 proteins in 780 species: Archae - 12; Bacteria - 1396; Metazoa - 17338; Fungi - /.../ Plants - 5037; Viruses - 0; Other Eukaryotes - 2996 (source: NCBI BLink). [Source:TAIR;Acc:AT4G13575]	-5.43	9.51e-46	-2.83	8.73e-17	-0.302	0.623
AT5G54190	835507	PORA	protein_coding	protochlorophyllide oxidoreductase A [Source:TAIR;Acc:AT5G54190]	-6.72	2.3e-29	-3.88	3.2e-14	1.16	0.0895
AT1G04660	839454		protein_coding	glycine-rich protein [Source:TAIR;Acc:AT1G04660]	-2.74	0.000603	-2.93	0.000238	0	1
AT5G41080	834110		protein_coding	PLC-like phosphodiesterases superfamily protein [Source:TAIR;Acc:AT5G41080]	-2.57	0.000271	-2.18	0.0106	5.96	6.88e-53
AT1G43160	840915	RAP2.6	protein_coding	related to AP2 6 [Source:TAIR;Acc:AT1G43160]	-5.49	0.00132	-3.53	0.0414	4.1	4.18e-12
AT1G11070	837648		protein_coding	BEST Arabidopsis thaliana protein match is: Hydroxyproline-rich glycoprotein family protein (TAIR:AT1G61080.1); Has 579 Blast hits to 567 proteins in 152 species: Archae - 0; Bacteria - 68; Metazoa - 159; Fungi - 113; Plants - 172; Viruses - 0; Othe /.../ryotes - 67 (source: NCBI BLink). [Source:TAIR;Acc:AT1G11070]	-2.55	9.31e-11	-3.5	2.74e-16	2.88	0.000166
AT3G59790	825148	ATMPK10	protein_coding	MAP kinase 10 [Source:TAIR;Acc:AT3G59790]	-2.32	8.82e-05	-2.12	0.000671	0.364	0.81
AT4G34380	829588		protein_coding	Transducin/WD40 repeat-like superfamily protein [Source:TAIR;Acc:AT4G34380]	-2.39	0.00133	-1.65	0.0463	-1.18	0.114
AT1G19560	NA		pseudogene	pseudogene, putative CHP-rich zinc finger protein [Source:TAIR;Acc:AT1G19560]	-2.28	0.0142	-1.89	0.0443	1.6	0.221
AT1G16150	838184	WAKL4	protein_coding	wall associated kinase-like 4 [Source:TAIR;Acc:AT1G16150]	-2.47	0.000978	-2.95	0.000393	8.58	1.38e-18
AT1G14540	838016	PER4	protein_coding	Peroxidase superfamily protein [Source:TAIR;Acc:AT1G14540]	-3.35	3.15e-07	-1.73	0.0161	3.61	1.35e-12
AT4G40090	830172	AGP3	protein_coding	arabinogalactan protein 3 [Source:TAIR;Acc:AT4G40090]	-2.87	0.0159	-3.6	0.00392	3.67	5.84e-05
AT1G07160	837227		protein_coding	Protein phosphatase 2C family protein [Source:TAIR;Acc:AT1G07160]	-2.74	2.64e-05	-3.14	2.48e-06	4.62	3.98e-11
AT5G09730	830833	BXL3	protein_coding	beta-xylosidase 3 [Source:TAIR;Acc:AT5G09730]	-2.28	1.26e-10	-1.85	6.99e-07	1.99	0.000179
AT2G24610	816997	ATCNGC14	protein_coding	cyclic nucleotide-gated channel 14 [Source:TAIR;Acc:AT2G24610]	-3.67	1.85e-15	-1.83	3.05e-05	0.329	0.652
AT2G44810	819090	DAD1	protein_coding	alpha/beta-Hydrolases superfamily protein [Source:TAIR;Acc:AT2G44810]	-5.35	0.0101	-7.89	0.00139	8.91	5.01e-35
AT5G64750	836596	ABR1	protein_coding	Integrase-type DNA-binding superfamily protein [Source:TAIR;Acc:AT5G64750]	-2.27	0.0352	-3.03	0.00505	5.99	1.1e-22
AT5G54585	835547		protein_coding	unknown protein; Has 30201 Blast hits to 17322 proteins in 780 species: Archae - 12; Bacteria - 1396; Metazoa - 17338; Fungi - 3422; Plants - 5037; Viruses - 0; Other Eukaryotes - 2996 (source: NCBI BLink). [Source:TAIR;Acc:AT5G54585]	-1.7	0.0173	-2.15	0.000816	-0.0612	0.914
AT5G06570	830545	CXE15	protein_coding	alpha/beta-Hydrolases superfamily protein [Source:TAIR;Acc:AT5G06570]	-1.68	0.031	-2.86	0.000145	2.26	0.00045
AT3G28550	822485		protein_coding	Proline-rich extensin-like family protein [Source:TAIR;Acc:AT3G28550]	-2.32	0.00195	-2.94	0.000249	2.81	0.148

## Sheet: GO msl & crl up
p-value	Term ID	Term Type	t group	Name	Gene List
0.0044	GO:0016145	BP	1	S-glycoside catabolic process	AT3G16430,AT1G61230,AT5G35940,AT1G52040,AT2G39310,AT1G52000
0.00093	GO:0080028	BP	3	nitrile biosynthetic process	AT3G16430,AT1G61230,AT5G35940,AT1G52040,AT2G39310,AT1G52000
0.05	REAC:7439258	re	2	Biotin transport and metabolism	AT1G37150,AT1G36180
#INFO:	PARAMETERS: organism = athaliana
#INFO:	PARAMETERS: sort_by_structure = 1
#INFO:	PARAMETERS: analytical = 1
#INFO:	Effective domain size for GO: 26792
#INFO:	Effective domain size for REAC: 2912
#INFO:
#INFO:	--- Gene names and descriptions
#INFO:
#INFO:	QUERY:	AT2G21640	N/A	Encodes a protein of unknown function that is a marker for oxidative stress response. [Source:TAIR;Acc:AT2G21640]
#INFO:	QUERY:	AT2G39820	EIF6-1	Eukaryotic translation initiation factor 6-1 [Source:UniProtKB/Swiss-Prot;Acc:O22290]
#INFO:	QUERY:	AT5G41830	N/A	RNI-like superfamily protein [Source:TAIR;Acc:AT5G41830]
#INFO:	QUERY:	AT1G70440	SRO3	Probable inactive poly [ADP-ribose] polymerase SRO3 [Source:UniProtKB/Swiss-Prot;Acc:O64592]
#INFO:	QUERY:	AT5G51440	HSP23.5	23.5 kDa heat shock protein, mitochondrial [Source:UniProtKB/Swiss-Prot;Acc:Q9FGM9]
#INFO:	QUERY:	AT5G27940	WPP3	WPP domain-containing protein 3 [Source:UniProtKB/Swiss-Prot;Acc:Q0WQ91]
#INFO:	QUERY:	AT5G59390	N/A	XH/XS domain-containing protein [Source:TAIR;Acc:AT5G59390]
#INFO:	QUERY:	AT3G61990	OMTF3	S-adenosyl-L-methionine-dependent methyltransferases superfamily protein [Source:TAIR;Acc:AT3G61990]
#INFO:	QUERY:	AT5G23230	NIC2	Nicotinamidase 2 [Source:UniProtKB/Swiss-Prot;Acc:Q9FMX7]
#INFO:	QUERY:	AT2G38340	DREB2E	Dehydration-responsive element-binding protein 2E [Source:UniProtKB/Swiss-Prot;Acc:O80917]
#INFO:	QUERY:	AT1G71280	RH55	DEAD-box ATP-dependent RNA helicase 55 [Source:UniProtKB/Swiss-Prot;Acc:Q9FVV4]
#INFO:	QUERY:	AT4G21490	NDB3	External alternative NAD(P)H-ubiquinone oxidoreductase B3, mitochondrial [Source:UniProtKB/Swiss-Prot;Acc:F4JJJ3]
#INFO:	QUERY:	AT3G16430	PBP2	PYK10-binding protein 2 [Source:UniProtKB/Swiss-Prot;Acc:O04313]
#INFO:	QUERY:	AT4G12480	EARLI1	Lipid transfer protein EARLI 1 [Source:UniProtKB/Swiss-Prot;Acc:Q39176]
#INFO:	QUERY:	AT4G18430	RABA1E	Ras-related protein RABA1e [Source:UniProtKB/Swiss-Prot;Acc:O49513]
#INFO:	QUERY:	AT2G14070	N/A	wound-responsive protein-related [Source:TAIR;Acc:AT2G14070]
#INFO:	QUERY:	AT2G13410	N/A	pseudogene of unknown protein [Source:TAIR;Acc:AT2G13410]
#INFO:	QUERY:	AT5G58400	PER68	Peroxidase 68 [Source:UniProtKB/Swiss-Prot;Acc:Q9LVL1]
#INFO:	QUERY:	AT5G40000	N/A	P-loop containing nucleoside triphosphate hydrolases superfamily protein [Source:TAIR;Acc:AT5G40000]
#INFO:	QUERY:	AT1G17960	N/A	Probable threonine--tRNA ligase, cytoplasmic [Source:UniProtKB/Swiss-Prot;Acc:Q8GZ45]
#INFO:	QUERY:	AT5G52170	HDG7	Homeobox-leucine zipper protein HDG7 [Source:UniProtKB/Swiss-Prot;Acc:Q9LTK3]
#INFO:	QUERY:	AT4G14630	GLP9	Germin-like protein subfamily 1 member 8 [Source:UniProtKB/Swiss-Prot;Acc:Q9LEA7]
#INFO:	QUERY:	AT5G11410	N/A	Protein kinase superfamily protein [Source:TAIR;Acc:AT5G11410]
#INFO:	QUERY:	AT1G54280	ALA6	Phospholipid-transporting ATPase 6 [Source:UniProtKB/Swiss-Prot;Acc:Q9SLK6]
#INFO:	QUERY:	AT4G25330	N/A	unknown protein; Has 21 Blast hits to 21 proteins in 10 species: Archae - 0; Bacteria - 0; Metazoa - 0; Fungi - 0; Plants - 21; Viruses - 0; Other Eukaryotes - 0 (source: NCBI BLink). [Source:TAIR;Acc:AT4G25330]
#INFO:	QUERY:	AT2G40200	BHLH51	Transcription factor bHLH51 [Source:UniProtKB/Swiss-Prot;Acc:Q9XEF0]
#INFO:	QUERY:	AT5G53240	N/A	Protein of unknown function (DUF295) [Source:TAIR;Acc:AT5G53240]
#INFO:	QUERY:	AT1G05550	N/A	Protein of unknown function (DUF295) [Source:TAIR;Acc:AT1G05550]
#INFO:	QUERY:	AT1G71370	RH49	DEAD-box ATP-dependent RNA helicase 49 [Source:UniProtKB/Swiss-Prot;Acc:Q8GXD6]
#INFO:	QUERY:	AT1G26590	N/A	C2H2-like zinc finger protein [Source:TAIR;Acc:AT1G26590]
#INFO:	QUERY:	AT3G28570	N/A	P-loop containing nucleoside triphosphate hydrolases superfamily protein [Source:TAIR;Acc:AT3G28570]
#INFO:	QUERY:	AT4G24150	GRF8	Growth-regulating factor 8 [Source:UniProtKB/Swiss-Prot;Acc:Q9SU44]
#INFO:	QUERY:	AT5G06740	LECRKS5	Probable L-type lectin-domain containing receptor kinase S.5 [Source:UniProtKB/Swiss-Prot;Acc:Q9FG33]
#INFO:	QUERY:	AT3G12580	MED37C	Probable mediator of RNA polymerase II transcription subunit 37c [Source:UniProtKB/Swiss-Prot;Acc:Q9LHA8]
#INFO:	QUERY:	AT3G08040	FRD3	MATE efflux family protein FRD3 [Source:UniProtKB/Swiss-Prot;Acc:Q9SFB0]
#INFO:	QUERY:	AT2G25260	N/A	unknown protein; FUNCTIONS IN: molecular_function unknown; INVOLVED IN: biological_process unknown; LOCATED IN: endomembrane system; BEST Arabidopsis thaliana protein match is: unknown protein (TAIR:AT5G25265.1); Has 35333 Blast hits to 34131 protei /.../2444 species: Archae - 798; Bacteria - 22429; Metazoa - 974; Fungi - 991; Plants - 531; Viruses - 0; Other Eukaryotes - 9610 (source: NCBI BLink…
#INFO:	QUERY:	AT3G02590	HDF7	Putative Delta(7)-sterol-C5(6)-desaturase 2 [Source:UniProtKB/Swiss-Prot;Acc:Q9M883]
#INFO:	QUERY:	AT4G16590	ATCSLA01	cellulose synthase-like A01 [Source:TAIR;Acc:AT4G16590]
#INFO:	QUERY:	AT2G16570	ASE1	Amidophosphoribosyltransferase 1, chloroplastic [Source:UniProtKB/Swiss-Prot;Acc:Q9SI61]
#INFO:	QUERY:	AT3G53040	N/A	late embryogenesis abundant protein, putative / LEA protein, putative [Source:TAIR;Acc:AT3G53040]
#INFO:	QUERY:	AT1G29860	WRKY71	Probable WRKY transcription factor 71 [Source:UniProtKB/Swiss-Prot;Acc:Q93WV4]
#INFO:	QUERY:	AT4G19570	N/A	Chaperone DnaJ-domain superfamily protein [Source:TAIR;Acc:AT4G19570]
#INFO:	QUERY:	AT1G52000	JAL5	Jacalin-related lectin 5 [Source:UniProtKB/Swiss-Prot;Acc:Q9ZU23]
#INFO:	QUERY:	AT4G08770	PER37	Peroxidase 37 [Source:UniProtKB/Swiss-Prot;Acc:Q9LDN9]
#INFO:	QUERY:	AT5G15940	N/A	NAD(P)-binding Rossmann-fold superfamily protein [Source:TAIR;Acc:AT5G15940]
#INFO:	QUERY:	AT5G41765	N/A	DNA-binding storekeeper protein-related transcriptional regulator [Source:TAIR;Acc:AT5G41765]
#INFO:	QUERY:	AT2G33200	N/A	Putative F-box protein At2g33200 [Source:UniProtKB/Swiss-Prot;Acc:O49315]
#INFO:	QUERY:	AT3G57950	N/A	unknown protein; FUNCTIONS IN: molecular_function unknown; INVOLVED IN: biological_process unknown; LOCATED IN: chloroplast; EXPRESSED IN: 9 plant structures; EXPRESSED DURING: 4 anthesis, C globular stage, petal differentiation and expansion stage; /.../Arabidopsis thaliana protein match is: unknown protein (TAIR:AT2G42180.1); Has 81 Blast hits to 81 proteins in 11 species: Archae - 0; Bacteria …
#INFO:	QUERY:	AT3G28270	N/A	UPF0496 protein At3g28270 [Source:UniProtKB/Swiss-Prot;Acc:Q9LHD9]
#INFO:	QUERY:	AT1G36180	ACC2	Acetyl-CoA carboxylase 2 [Source:UniProtKB/Swiss-Prot;Acc:F4I1L3]
#INFO:	QUERY:	AT5G27010	N/A	ARM repeat superfamily protein [Source:TAIR;Acc:AT5G27010]
#INFO:	QUERY:	AT4G04110	N/A	Toll-Interleukin-Resistance (TIR) domain family protein [Source:TAIR;Acc:AT4G04110]
#INFO:	QUERY:	AT5G53820	N/A	Late embryogenesis abundant protein (LEA) family protein [Source:TAIR;Acc:AT5G53820]
#INFO:	QUERY:	AT3G60100	CSY5	Citrate synthase 5, mitochondrial [Source:UniProtKB/Swiss-Prot;Acc:Q9M1D3]
#INFO:	QUERY:	AT4G12950	N/A	Fasciclin-like arabinogalactan family protein [Source:TAIR;Acc:AT4G12950]
#INFO:	QUERY:	AT2G33020	ATRLP24	receptor like protein 24 [Source:TAIR;Acc:AT2G33020]
#INFO:	QUERY:	AT1G02940	GSTF5	Glutathione S-transferase F5 [Source:UniProtKB/Swiss-Prot;Acc:Q9SRY6]
#INFO:	QUERY:	AT2G24255	N/A	unknown protein; CONTAINS InterPro DOMAIN/s: Protein of unknown function DUF295 (InterPro:IPR005174); BEST Arabidopsis thaliana protein match is: Protein of unknown function (DUF295) (TAIR:AT1G64840.1); Has 124 Blast hits to 121 proteins in 7 specie /.../hae - 0; Bacteria - 0; Metazoa - 0; Fungi - 0; Plants - 124; Viruses - 0; Other Eukaryotes - 0 (source: NCBI BLink). [Source:TAIR;Acc:AT2G24255]
#INFO:	QUERY:	AT3G24300	AMT1-3	Ammonium transporter 1 member 3 [Source:UniProtKB/Swiss-Prot;Acc:Q9SQH9]
#INFO:	QUERY:	AT1G20120	N/A	GDSL esterase/lipase At1g20120 [Source:UniProtKB/Swiss-Prot;Acc:Q8LD23]
#INFO:	QUERY:	AT1G50400	TOM40-2	Probable mitochondrial import receptor subunit TOM40-2 [Source:UniProtKB/Swiss-Prot;Acc:Q9SX55]
#INFO:	QUERY:	AT5G44610	PCAP2	Plasma membrane-associated cation-binding protein 2 [Source:UniProtKB/Swiss-Prot;Acc:Q9LU05]
#INFO:	QUERY:	AT3G27630	N/A	unknown protein; BEST Arabidopsis thaliana protein match is: unknown protein (TAIR:AT5G40460.1); Has 36 Blast hits to 36 proteins in 6 species: Archae - 0; Bacteria - 0; Metazoa - 0; Fungi - 0; Plants - 36; Viruses - 0; Other Eukaryotes - 0 (source: /.../BLink). [Source:TAIR;Acc:AT3G27630]
#INFO:	QUERY:	AT1G54020	N/A	GDSL esterase/lipase At1g54020 [Source:UniProtKB/Swiss-Prot;Acc:Q9C5N8]
#INFO:	QUERY:	AT4G22960	N/A	Protein of unknown function (DUF544) [Source:TAIR;Acc:AT4G22960]
#INFO:	QUERY:	AT1G64405	N/A	unknown protein; Has 13 Blast hits to 13 proteins in 7 species: Archae - 0; Bacteria - 0; Metazoa - 0; Fungi - 0; Plants - 13; Viruses - 0; Other Eukaryotes - 0 (source: NCBI BLink). [Source:TAIR;Acc:AT1G64405]
#INFO:	QUERY:	AT1G52100	N/A	Mannose-binding lectin superfamily protein [Source:TAIR;Acc:AT1G52100]
#INFO:	QUERY:	AT3G05790	LON4	Lon protease homolog 4, chloroplastic/mitochondrial [Source:UniProtKB/Swiss-Prot;Acc:Q9M9L7]
#INFO:	QUERY:	AT1G68320	MYB62	myb domain protein 62 [Source:TAIR;Acc:AT1G68320]
#INFO:	QUERY:	AT1G66860	N/A	Class I glutamine amidotransferase-like superfamily protein [Source:TAIR;Acc:AT1G66860]
#INFO:	QUERY:	AT2G29060	SCL33	Scarecrow-like protein 33 [Source:UniProtKB/Swiss-Prot;Acc:P0C883]
#INFO:	QUERY:	AT5G12880	N/A	proline-rich family protein [Source:TAIR;Acc:AT5G12880]
#INFO:	QUERY:	AT1G72260	THI2.1	Thionin-2.1 [Source:UniProtKB/Swiss-Prot;Acc:Q42596]
#INFO:	QUERY:	AT4G00130	N/A	DNA-binding storekeeper protein-related transcriptional regulator [Source:TAIR;Acc:AT4G00130]
#INFO:	QUERY:	AT1G20180	N/A	UPF0496 protein At1g20180 [Source:UniProtKB/Swiss-Prot;Acc:Q6DYE5]
#INFO:	QUERY:	AT2G20800	NDB4	External alternative NAD(P)H-ubiquinone oxidoreductase B4, mitochondrial [Source:UniProtKB/Swiss-Prot;Acc:Q9SKT7]
#INFO:	QUERY:	AT4G18330	N/A	Translation elongation factor EF1A/initiation factor IF2gamma family protein [Source:TAIR;Acc:AT4G18330]
#INFO:	QUERY:	AT1G17170	GSTU24	Glutathione S-transferase U24 [Source:UniProtKB/Swiss-Prot;Acc:Q9SHH6]
#INFO:	QUERY:	AT1G73330	ATDR4	drought-repressed 4 [Source:TAIR;Acc:AT1G73330]
#INFO:	QUERY:	AT4G11500	N/A	pseudogene, similar to putative receptor-like serine-threonine protein kinase, blastp match of 59% identity and 6.5e-66 P-value to GP [Source:TAIR;Acc:AT4G11500]
#INFO:	QUERY:	AT4G05380	N/A	P-loop containing nucleoside triphosphate hydrolases superfamily protein [Source:TAIR;Acc:AT4G05380]
#INFO:	QUERY:	AT2G21550	N/A	Bifunctional dihydrofolate reductase/thymidylate synthase [Source:TAIR;Acc:AT2G21550]
#INFO:	QUERY:	AT1G01640	N/A	BTB/POZ domain-containing protein At1g01640 [Source:UniProtKB/Swiss-Prot;Acc:Q9LQ95]
#INFO:	QUERY:	AT1G67220	HAC2	Histone acetyltransferase HAC2 [Source:UniProtKB/Swiss-Prot;Acc:Q9FYH1]
#INFO:	QUERY:	AT4G01180	N/A	XH/XS domain-containing protein [Source:TAIR;Acc:AT4G01180]
#INFO:	QUERY:	AT4G12500	N/A	pEARLI1-like lipid transfer protein 3 [Source:UniProtKB/Swiss-Prot;Acc:Q9SU33]
#INFO:	QUERY:	AT4G30460	N/A	glycine-rich protein [Source:TAIR;Acc:AT4G30460]
#INFO:	QUERY:	AT2G26150	HSFA2	Heat stress transcription factor A-2 [Source:UniProtKB/Swiss-Prot;Acc:O80982]
#INFO:	QUERY:	AT4G38870	N/A	Putative F-box protein At4g38870 [Source:UniProtKB/Swiss-Prot;Acc:Q9T0J4]
#INFO:	QUERY:	AT3G54520	N/A	unknown protein; BEST Arabidopsis thaliana protein match is: unknown protein (TAIR:AT3G54530.1); Has 72 Blast hits to 70 proteins in 20 species: Archae - 0; Bacteria - 5; Metazoa - 8; Fungi - 2; Plants - 18; Viruses - 0; Other Eukaryotes - 39 (sourc /.../I BLink). [Source:TAIR;Acc:AT3G54520]
#INFO:	QUERY:	ATMG00010	ORF153A	Uncharacterized mitochondrial protein AtMg00010 [Source:UniProtKB/Swiss-Prot;Acc:P93275]
#INFO:	QUERY:	AT1G70110	LECRK51	Putative L-type lectin-domain containing receptor kinase V.1 [Source:UniProtKB/Swiss-Prot;Acc:O04534]
#INFO:	QUERY:	AT1G26970	N/A	Protein kinase superfamily protein [Source:TAIR;Acc:AT1G26970]
#INFO:	QUERY:	AT3G22860	TIF3C2	eukaryotic translation initiation factor 3 subunit C2 [Source:TAIR;Acc:AT3G22860]
#INFO:	QUERY:	AT2G36750	UGT73C1	UDP-glycosyltransferase 73C1 [Source:UniProtKB/Swiss-Prot;Acc:Q9ZQ99]
#INFO:	QUERY:	AT2G37130	PER21	Peroxidase 21 [Source:UniProtKB/Swiss-Prot;Acc:Q42580]
#INFO:	QUERY:	AT5G54550	N/A	Protein of unknown function (DUF295) [Source:TAIR;Acc:AT5G54550]
#INFO:	QUERY:	AT5G55270	N/A	Protein of unknown function (DUF295) [Source:TAIR;Acc:AT5G55270]
#INFO:	QUERY:	AT5G37140	N/A	P-loop containing nucleoside triphosphate hydrolases superfamily protein [Source:TAIR;Acc:AT5G37140]
#INFO:	QUERY:	AT3G59220	PRN1	Pirin-1 [Source:UniProtKB/Swiss-Prot;Acc:Q9LX49]
#INFO:	QUERY:	AT4G11650	OSM34	Osmotin-like protein OSM34 [Source:UniProtKB/Swiss-Prot;Acc:P50700]
#INFO:	QUERY:	AT2G37370	N/A	unknown protein; BEST Arabidopsis thaliana protein match is: unknown protein (TAIR:AT5G13560.1); Has 30201 Blast hits to 17322 proteins in 780 species: Archae - 12; Bacteria - 1396; Metazoa - 17338; Fungi - 3422; Plants - 5037; Viruses - 0; Other Eu /.../es - 2996 (source: NCBI BLink). [Source:TAIR;Acc:AT2G37370]
#INFO:	QUERY:	AT5G01900	WRKY62	Probable WRKY transcription factor 62 [Source:UniProtKB/Swiss-Prot;Acc:Q9LZV6]
#INFO:	QUERY:	AT3G10590	N/A	Duplicated homeodomain-like superfamily protein [Source:TAIR;Acc:AT3G10590]
#INFO:	QUERY:	AT4G22950	AGL19	Agamous-like MADS-box protein AGL19 [Source:UniProtKB/Swiss-Prot;Acc:O82743]
#INFO:	QUERY:	AT2G35950	EDA12	embryo sac development arrest 12 [Source:TAIR;Acc:AT2G35950]
#INFO:	QUERY:	AT1G29540	N/A	unknown protein; BEST Arabidopsis thaliana protein match is: unknown protein (TAIR:AT2G34330.1); Has 10 Blast hits to 10 proteins in 2 species: Archae - 0; Bacteria - 0; Metazoa - 0; Fungi - 0; Plants - 10; Viruses - 0; Other Eukaryotes - 0 (source: /.../BLink). [Source:TAIR;Acc:AT1G29540]
#INFO:	QUERY:	AT2G01280	MEE65	Cyclin/Brf1-like TBP-binding protein [Source:TAIR;Acc:AT2G01280]
#INFO:	QUERY:	AT5G54095	N/A	unknown protein; FUNCTIONS IN: molecular_function unknown; INVOLVED IN: N-terminal protein myristoylation; LOCATED IN: cellular_component unknown; EXPRESSED IN: 9 plant structures; EXPRESSED DURING: L mature pollen stage, M germinated pollen stage, /.../esis, C globular stage, petal differentiation and expansion stage; BEST Arabidopsis thaliana protein match is: unknown protein (TAIR:AT4G27580.1)…
#INFO:	QUERY:	AT4G14780	N/A	Protein kinase superfamily protein [Source:TAIR;Acc:AT4G14780]
#INFO:	QUERY:	AT4G37030	N/A	unknown protein; FUNCTIONS IN: molecular_function unknown; INVOLVED IN: biological_process unknown; LOCATED IN: endomembrane system; BEST Arabidopsis thaliana protein match is: unknown protein (TAIR:AT4G12680.1); Has 101 Blast hits to 99 proteins in /.../ecies: Archae - 0; Bacteria - 0; Metazoa - 0; Fungi - 0; Plants - 101; Viruses - 0; Other Eukaryotes - 0 (source: NCBI BLink). [Source:TAIR;Acc:…
#INFO:	QUERY:	AT1G61230	N/A	Mannose-binding lectin superfamily protein [Source:TAIR;Acc:AT1G61230]
#INFO:	QUERY:	AT3G61390	PUB36	U-box domain-containing protein 36 [Source:UniProtKB/Swiss-Prot;Acc:Q8GZ84]
#INFO:	QUERY:	AT1G50390	N/A	pfkB-like carbohydrate kinase family protein [Source:TAIR;Acc:AT1G50390]
#INFO:	QUERY:	AT3G27473	N/A	Cysteine/Histidine-rich C1 domain family protein [Source:TAIR;Acc:AT3G27473]
#INFO:	QUERY:	AT1G11482	N/A	unknown pseudogene [Source:TAIR;Acc:AT1G11482]
#INFO:	QUERY:	AT2G20510	ATTIM44-1	translocase inner membrane subunit 44-1 [Source:TAIR;Acc:AT2G20510]
#INFO:	QUERY:	AT5G24140	SQE4	Squalene epoxidase 4 [Source:UniProtKB/Swiss-Prot;Acc:O65403]
#INFO:	QUERY:	AT5G33390	N/A	glycine-rich protein [Source:TAIR;Acc:AT5G33390]
#INFO:	QUERY:	AT1G21528	N/A	unknown protein; Has 2 Blast hits to 2 proteins in 1 species: Archae - 0; Bacteria - 0; Metazoa - 0; Fungi - 0; Plants - 2; Viruses - 0; Other Eukaryotes - 0 (source: NCBI BLink). [Source:TAIR;Acc:AT1G21528]
#INFO:	QUERY:	AT4G17710	HDG4	Homeobox-leucine zipper protein HDG4 [Source:UniProtKB/Swiss-Prot;Acc:Q8L7H4]
#INFO:	QUERY:	AT1G53990	GLIP3	GDSL esterase/lipase 3 [Source:UniProtKB/Swiss-Prot;Acc:Q9SYF5]
#INFO:	QUERY:	AT3G51410	N/A	Arabidopsis protein of unknown function (DUF241) [Source:TAIR;Acc:AT3G51410]
#INFO:	QUERY:	AT1G53540	HSP17.6C	17.6 kDa class I heat shock protein 3 [Source:UniProtKB/Swiss-Prot;Acc:P13853]
#INFO:	QUERY:	AT3G48770	N/A	DNA binding;ATP binding [Source:TAIR;Acc:AT3G48770]
#INFO:	QUERY:	AT4G10250	HSP22.0	22.0 kDa heat shock protein [Source:UniProtKB/Swiss-Prot;Acc:Q38806]
#INFO:	QUERY:	AT4G16240	N/A	unknown protein; Has 17010 Blast hits to 4557 proteins in 509 species: Archae - 32; Bacteria - 2889; Metazoa - 6537; Fungi - 648; Plants - 4769; Viruses - 447; Other Eukaryotes - 1688 (source: NCBI BLink). [Source:TAIR;Acc:AT4G16240]
#INFO:	QUERY:	AT5G58610	N/A	PHD finger transcription factor, putative [Source:TAIR;Acc:AT5G58610]
#INFO:	QUERY:	AT3G26330	CYP71B37	Cytochrome P450 71B37 [Source:UniProtKB/Swiss-Prot;Acc:Q9LIP3]
#INFO:	QUERY:	AT5G35940	JAL41	Jacalin-related lectin 41 [Source:UniProtKB/Swiss-Prot;Acc:Q9FGC5]
#INFO:	QUERY:	AT1G30170	N/A	Protein of unknown function (DUF295) [Source:TAIR;Acc:AT1G30170]
#INFO:	QUERY:	AT2G16895	N/A	pseudogene, similar to unnamed protein product, blastp match of 40% identity and 5.7e-21 P-value to GP [Source:TAIR;Acc:AT2G16895]
#INFO:	QUERY:	AT1G02850	BGLU11	Beta-glucosidase 11 [Source:UniProtKB/Swiss-Prot;Acc:B3H5Q1]
#INFO:	QUERY:	AT5G01490	CAX4	cation exchanger 4 [Source:TAIR;Acc:AT5G01490]
#INFO:	QUERY:	AT3G27620	AOX1C	Ubiquinol oxidase 1c, mitochondrial [Source:UniProtKB/Swiss-Prot;Acc:O22048]
#INFO:	QUERY:	AT5G44480	DUR	Putative UDP-arabinose 4-epimerase 4 [Source:UniProtKB/Swiss-Prot;Acc:Q9FI17]
#INFO:	QUERY:	AT5G53230	N/A	Protein of unknown function (DUF295) [Source:TAIR;Acc:AT5G53230]
#INFO:	QUERY:	AT1G24095	N/A	Putative thiol-disulphide oxidoreductase DCC [Source:TAIR;Acc:AT1G24095]
#INFO:	QUERY:	AT2G36610	ATHB-22	Homeobox-leucine zipper protein ATHB-22 [Source:UniProtKB/Swiss-Prot;Acc:Q4PSR7]
#INFO:	QUERY:	AT1G23850	N/A	unknown protein; BEST Arabidopsis thaliana protein match is: unknown protein (TAIR:AT1G23840.1); Has 47 Blast hits to 40 proteins in 5 species: Archae - 0; Bacteria - 0; Metazoa - 0; Fungi - 0; Plants - 47; Viruses - 0; Other Eukaryotes - 0 (source: /.../BLink). [Source:TAIR;Acc:AT1G23850]
#INFO:	QUERY:	AT4G23680	N/A	Polyketide cyclase/dehydrase and lipid transport superfamily protein [Source:TAIR;Acc:AT4G23680]
#INFO:	QUERY:	AT1G54000	GLL22	GDSL esterase/lipase 22 [Source:UniProtKB/Swiss-Prot;Acc:Q1H583]
#INFO:	QUERY:	AT5G24910	CYP714A1	Cytochrome P450 714A1 [Source:UniProtKB/Swiss-Prot;Acc:Q93Z79]
#INFO:	QUERY:	AT2G18190	N/A	P-loop containing nucleoside triphosphate hydrolases superfamily protein [Source:TAIR;Acc:AT2G18190]
#INFO:	QUERY:	AT5G66270	N/A	Zinc finger CCCH domain-containing protein 68 [Source:UniProtKB/Swiss-Prot;Acc:Q9FH61]
#INFO:	QUERY:	AT1G20750	N/A	RAD3-like DNA-binding helicase protein [Source:TAIR;Acc:AT1G20750]
#INFO:	QUERY:	AT5G64060	ANAC103	NAC domain containing protein 103 [Source:TAIR;Acc:AT5G64060]
#INFO:	QUERY:	AT2G03130	N/A	Ribosomal protein L12/ ATP-dependent Clp protease adaptor protein ClpS family protein [Source:TAIR;Acc:AT2G03130]
#INFO:	QUERY:	AT5G49270	COBL9	COBRA-like protein 9 [Source:UniProtKB/Swiss-Prot;Acc:Q9FJ13]
#INFO:	QUERY:	AT4G39500	CYP96A11	cytochrome P450, family 96, subfamily A, polypeptide 11 [Source:TAIR;Acc:AT4G39500]
#INFO:	QUERY:	AT5G22550	N/A	Plant protein of unknown function (DUF247) [Source:TAIR;Acc:AT5G22550]
#INFO:	QUERY:	AT4G08780	PER38	Peroxidase 38 [Source:UniProtKB/Swiss-Prot;Acc:Q9LDA4]
#INFO:	QUERY:	AT5G16770	ATMYB9	myb domain protein 9 [Source:TAIR;Acc:AT5G16770]
#INFO:	QUERY:	AT3G24210	N/A	Ankyrin repeat family protein [Source:TAIR;Acc:AT3G24210]
#INFO:	QUERY:	AT3G12410	N/A	Polynucleotidyl transferase, ribonuclease H-like superfamily protein [Source:TAIR;Acc:AT3G12410]
#INFO:	QUERY:	AT4G12735	N/A	unknown protein; FUNCTIONS IN: molecular_function unknown; INVOLVED IN: biological_process unknown; LOCATED IN: plasma membrane; EXPRESSED IN: rosette leaf, cultured cell; BEST Arabidopsis thaliana protein match is: unknown protein (TAIR:AT4G12731.1 /.../ 35333 Blast hits to 34131 proteins in 2444 species: Archae - 798; Bacteria - 22429; Metazoa - 974; Fungi - 991; Plants - 531; Viruses - 0; Othe…
#INFO:	QUERY:	AT2G38350	N/A	unknown protein; FUNCTIONS IN: molecular_function unknown; INVOLVED IN: biological_process unknown; LOCATED IN: mitochondrion; Has 1 Blast hits to 1 proteins in 1 species: Archae - 0; Bacteria - 0; Metazoa - 0; Fungi - 0; Plants - 1; Viruses - 0; Ot /.../karyotes - 0 (source: NCBI BLink). [Source:TAIR;Acc:AT2G38350]
#INFO:	QUERY:	AT4G13680	N/A	Protein of unknown function (DUF295) [Source:TAIR;Acc:AT4G13680]
#INFO:	QUERY:	AT1G33950	N/A	Avirulence induced gene (AIG1) family protein [Source:TAIR;Acc:AT1G33950]
#INFO:	QUERY:	AT2G16367	N/A	Encodes a defensin-like (DEFL) family protein. [Source:TAIR;Acc:AT2G16367]
#INFO:	QUERY:	AT2G21450	CHR34	chromatin remodeling 34 [Source:TAIR;Acc:AT2G21450]
#INFO:	QUERY:	AT5G55780	N/A	Cysteine/Histidine-rich C1 domain family protein [Source:TAIR;Acc:AT5G55780]
#INFO:	QUERY:	AT3G18610	NUCL2	Nucleolin 2 [Source:UniProtKB/Swiss-Prot;Acc:Q1PEP5]
#INFO:	QUERY:	AT5G54560	N/A	Protein of unknown function (DUF295) [Source:TAIR;Acc:AT5G54560]
#INFO:	QUERY:	AT3G56891	N/A	Heavy metal transport/detoxification superfamily protein [Source:TAIR;Acc:AT3G56891]
#INFO:	QUERY:	AT2G18193	N/A	P-loop containing nucleoside triphosphate hydrolases superfamily protein [Source:TAIR;Acc:AT2G18193]
#INFO:	QUERY:	AT2G25470	ATRLP21	receptor like protein 21 [Source:TAIR;Acc:AT2G25470]
#INFO:	QUERY:	AT1G37150	HCS2	Biotin--protein ligase 2 [Source:UniProtKB/Swiss-Prot;Acc:F4I4W2]
#INFO:	QUERY:	AT1G10300	N/A	Nucleolar GTP-binding protein [Source:TAIR;Acc:AT1G10300]
#INFO:	QUERY:	AT1G52560	HSP26.5	26.5 kDa heat shock protein, mitochondrial [Source:UniProtKB/Swiss-Prot;Acc:Q9SSQ8]
#INFO:	QUERY:	AT1G49250	N/A	ATP-dependent DNA ligase [Source:TAIR;Acc:AT1G49250]
#INFO:	QUERY:	AT2G35570	N/A	pseudogene, serpin (serine protease inhibitor) family, similar to phloem serpin-1 (Cucurbita maxima) GI:9937311; blastp match of 49% identity and 9.9e-85 P-value to GP [Source:TAIR;Acc:AT2G35570]
#INFO:	QUERY:	AT5G43390	N/A	Uncharacterised conserved protein UCP015417, vWA [Source:TAIR;Acc:AT5G43390]
#INFO:	QUERY:	AT5G60250	N/A	zinc finger (C3HC4-type RING finger) family protein [Source:TAIR;Acc:AT5G60250]
#INFO:	QUERY:	AT1G76930	ATEXT4	extensin 4 [Source:TAIR;Acc:AT1G76930]
#INFO:	QUERY:	AT5G39995	N/A	pseudogene, similar to putative Myb/Myb-related protein, blastp match of 52% identity and 1.4e-24 P-value to GP [Source:TAIR;Acc:AT5G39995]
#INFO:	QUERY:	AT1G71380	CEL3	Endoglucanase 9 [Source:UniProtKB/Swiss-Prot;Acc:Q9C9H5]
#INFO:	QUERY:	AT5G59530	N/A	1-aminocyclopropane-1-carboxylate oxidase homolog 11 [Source:UniProtKB/Swiss-Prot;Acc:Q9LTH8]
#INFO:	QUERY:	AT4G11350	N/A	Protein of unknown function (DUF604) [Source:TAIR;Acc:AT4G11350]
#INFO:	QUERY:	AT3G48850	MPT2	Mitochondrial phosphate carrier protein 2, mitochondrial [Source:UniProtKB/Swiss-Prot;Acc:Q9M2Z8]
#INFO:	QUERY:	AT1G29280	WRKY65	Probable WRKY transcription factor 65 [Source:UniProtKB/Swiss-Prot;Acc:Q9LP56]
#INFO:	QUERY:	AT5G15380	DRM1	DNA (cytosine-5)-methyltransferase DRM1 [Source:UniProtKB/Swiss-Prot;Acc:Q9LXE5]
#INFO:	QUERY:	AT3G33528	N/A	unknown protein; FUNCTIONS IN: molecular_function unknown; INVOLVED IN: biological_process unknown; LOCATED IN: cellular_component unknown; BEST Arabidopsis thaliana protein match is: unknown protein (TAIR:AT4G07526.3); Has 57 Blast hits to 57 prote /.../ 2 species: Archae - 0; Bacteria - 0; Metazoa - 0; Fungi - 0; Plants - 57; Viruses - 0; Other Eukaryotes - 0 (source: NCBI BLink). [Source:TAIR;…
#INFO:	QUERY:	AT3G29340	N/A	zinc finger (C2H2 type) family protein [Source:TAIR;Acc:AT3G29340]
#INFO:	QUERY:	AT5G24640	N/A	unknown protein; BEST Arabidopsis thaliana protein match is: unknown protein (TAIR:AT2G41730.1); Has 1807 Blast hits to 1807 proteins in 277 species: Archae - 0; Bacteria - 0; Metazoa - 736; Fungi - 347; Plants - 385; Viruses - 0; Other Eukaryotes - /.../source: NCBI BLink). [Source:TAIR;Acc:AT5G24640]
#INFO:	QUERY:	AT4G03320	TIC20-IV	Protein TIC 20-IV, chloroplastic [Source:UniProtKB/Swiss-Prot;Acc:Q9ZQZ9]
#INFO:	QUERY:	AT1G05490	CLSY3	SNF2 domain-containing protein CLASSY 3 [Source:UniProtKB/Swiss-Prot;Acc:F4I8S3]
#INFO:	QUERY:	AT2G34220	MEE20	Protein with domains of unknown function (DUF627 and DUF629) [Source:TAIR;Acc:AT2G34220]
#INFO:	QUERY:	AT4G16610	N/A	C2H2-like zinc finger protein [Source:TAIR;Acc:AT4G16610]
#INFO:	QUERY:	AT1G27890	CAF1-4	Putative CCR4-associated factor 1 homolog 4 [Source:UniProtKB/Swiss-Prot;Acc:Q9C6M9]
#INFO:	QUERY:	AT3G14700	N/A	SART-1 family [Source:TAIR;Acc:AT3G14700]
#INFO:	QUERY:	AT4G15440	CYP74B2	Probable inactive linolenate hydroperoxide lyase [Source:UniProtKB/Swiss-Prot;Acc:B3LF83]
#INFO:	QUERY:	AT2G31050	N/A	Cupredoxin superfamily protein [Source:TAIR;Acc:AT2G31050]
#INFO:	QUERY:	AT4G25380	SAP10	Zinc finger A20 and AN1 domain-containing stress-associated protein 10 [Source:UniProtKB/Swiss-Prot;Acc:Q9STJ9]
#INFO:	QUERY:	AT5G44420	PDF1.2A	Defensin-like protein 16 [Source:UniProtKB/Swiss-Prot;Acc:Q9FI23]
#INFO:	QUERY:	AT2G47000	ABCB4	ABC transporter B family member 4 [Source:UniProtKB/Swiss-Prot;Acc:O80725]
#INFO:	QUERY:	AT2G39310	JAL22	Jacalin-related lectin 22 [Source:UniProtKB/Swiss-Prot;Acc:O80950]
#INFO:	QUERY:	AT1G32880	N/A	ARM repeat superfamily protein [Source:TAIR;Acc:AT1G32880]
#INFO:	QUERY:	AT5G61730	ATATH11	ABC2 homolog 11 [Source:TAIR;Acc:AT5G61730]
#INFO:	QUERY:	AT3G58270	N/A	MATH domain and coiled-coil domain-containing protein At3g58270 [Source:UniProtKB/Swiss-Prot;Acc:Q9M2I9]
#INFO:	QUERY:	AT5G24280	GMI1	gamma-irradiation and mitomycin c induced 1 [Source:TAIR;Acc:AT5G24280]
#INFO:	QUERY:	AT2G04050	DTXL1	MATE efflux family protein 5 [Source:UniProtKB/Swiss-Prot;Acc:Q9SIA4]
#INFO:	QUERY:	AT2G36261	N/A	unknown protein; LOCATED IN: endomembrane system; Has 30201 Blast hits to 17322 proteins in 780 species: Archae - 12; Bacteria - 1396; Metazoa - 17338; Fungi - 3422; Plants - 5037; Viruses - 0; Other Eukaryotes - 2996 (source: NCBI BLink). [Source:TAIR;Acc:AT2G36261]
#INFO:	QUERY:	AT3G43930	N/A	BRCT domain-containing DNA repair protein [Source:TAIR;Acc:AT3G43930]
#INFO:	QUERY:	AT3G14710	N/A	F-box/FBD/LRR-repeat protein At3g14710 [Source:UniProtKB/Swiss-Prot;Acc:Q9LUC4]
#INFO:	QUERY:	AT1G23760	JP630	Probable polygalacturonase non-catalytic subunit JP630 [Source:UniProtKB/Swiss-Prot;Acc:P92982]
#INFO:	QUERY:	AT3G48340	CEP2	KDEL-tailed cysteine endopeptidase CEP2 [Source:UniProtKB/Swiss-Prot;Acc:Q9STL4]
#INFO:	QUERY:	AT1G52040	MBP1	Myrosinase-binding protein 1 [Source:UniProtKB/Swiss-Prot;Acc:Q9SAV0]
#INFO:	QUERY:	AT4G05370	N/A	BCS1 AAA-type ATPase [Source:TAIR;Acc:AT4G05370]
#INFO:	QUERY:	AT5G14490	ANAC085	NAC domain containing protein 85 [Source:TAIR;Acc:AT5G14490]
#INFO:	QUERY:	AT5G61490	N/A	Uncharacterised conserved protein (UCP012943) [Source:TAIR;Acc:AT5G61490]
#INFO:	QUERY:	AT3G48840	N/A	RNA-binding (RRM/RBD/RNP motifs) family protein [Source:TAIR;Acc:AT3G48840]
#INFO:	QUERY:	AT5G13150	ATEXO70C1	exocyst subunit exo70 family protein C1 [Source:TAIR;Acc:AT5G13150]
#INFO:	QUERY:	AT1G34180	NAC016	NAC domain-containing protein 16 [Source:UniProtKB/Swiss-Prot;Acc:A4FVP6]
#INFO:	QUERY:	AT3G44290	NAC60	NAC domain-containing protein 60 [Source:UniProtKB/Swiss-Prot;Acc:Q9LXL9]
#INFO:	QUERY:	AT1G21940	N/A	unknown protein; FUNCTIONS IN: molecular_function unknown; INVOLVED IN: biological_process unknown; LOCATED IN: endomembrane system; BEST Arabidopsis thaliana protein match is: unknown protein (TAIR:AT1G21950.1); Has 19 Blast hits to 12 proteins in /.../ies: Archae - 0; Bacteria - 0; Metazoa - 0; Fungi - 0; Plants - 19; Viruses - 0; Other Eukaryotes - 0 (source: NCBI BLink). [Source:TAIR;Acc:AT1G…
#INFO:	QUERY:	AT5G45990	N/A	crooked neck protein, putative / cell cycle protein, putative [Source:TAIR;Acc:AT5G45990]
#INFO:
#INFO:	--- BIOGRID neighbours
#INFO:
#INFO:	BIOGRID NEIGHBOUR:	CRRSP2	Cysteine-rich repeat secretory protein 2 [Source:UniProtKB/Swiss-Prot;Acc:Q8GUJ2]
#INFO:	BIOGRID NEIGHBOUR:	CRRSP56	Cysteine-rich repeat secretory protein 56 [Source:UniProtKB/Swiss-Prot;Acc:Q8GXV7]
#INFO:	BIOGRID NEIGHBOUR:	BLUS1	Serine/threonine-protein kinase BLUS1 [Source:UniProtKB/Swiss-Prot;Acc:O23304]
#INFO:	BIOGRID NEIGHBOUR:	GOSH:21729	O-fucosyltransferase family protein [Source:TAIR;Acc:AT3G26370]
#INFO:	BIOGRID NEIGHBOUR:	HSFA1B	Heat stress transcription factor A-1b [Source:UniProtKB/Swiss-Prot;Acc:O81821]
#INFO:	BIOGRID NEIGHBOUR:	GOSH:11632	Late embryogenesis abundant (LEA) hydroxyproline-rich glycoprotein family [Source:TAIR;Acc:AT4G23930]
#INFO:	BIOGRID NEIGHBOUR:	CYP21-4	Peptidyl-prolyl cis-trans isomerase CYP21-4 [Source:UniProtKB/Swiss-Prot;Acc:Q9C835]
#INFO:	BIOGRID NEIGHBOUR:	GOSH:9304	Cupredoxin superfamily protein [Source:TAIR;Acc:AT5G07475]
#INFO:	BIOGRID NEIGHBOUR:	AAP5	Amino acid permease 5 [Source:UniProtKB/Swiss-Prot;Acc:Q8GUM3]
#INFO:	BIOGRID NEIGHBOUR:	GOSH:17120	peptidases [Source:TAIR;Acc:AT1G34640]
#INFO:	BIOGRID NEIGHBOUR:	GOSH:10973	Protein cornichon homolog 1 [Source:UniProtKB/Swiss-Prot;Acc:Q9C7D7]
#INFO:	BIOGRID NEIGHBOUR:	GOSH:26742	Bet1-like protein At1g29060 [Source:UniProtKB/Swiss-Prot;Acc:Q8L9S0]
#INFO:	BIOGRID NEIGHBOUR:	ACBP6	Acyl-CoA-binding domain-containing protein 6 [Source:UniProtKB/Swiss-Prot;Acc:P57752]
#INFO:	BIOGRID NEIGHBOUR:	HSP81-1	heat shock protein 90.1 [Source:TAIR;Acc:AT5G52640]
#INFO:	BIOGRID NEIGHBOUR:	B3GALT8	Probable beta-1,3-galactosyltransferase 8 [Source:UniProtKB/Swiss-Prot;Acc:Q9C809]
#INFO:	BIOGRID NEIGHBOUR:	GOSH:11634	TRAM, LAG1 and CLN8 (TLC) lipid-sensing domain containing protein [Source:TAIR;Acc:AT1G21790]
#INFO:	BIOGRID NEIGHBOUR:	GOSH:15206	unknown protein; FUNCTIONS IN: molecular_function unknown; INVOLVED IN: biological_process unknown; LOCATED IN: endomembrane system; EXPRESSED IN: 22 plant structures; EXPRESSED DURING: 13 growth stages; Has 34 Blast hits to 34 proteins in 12 specie /.../hae - 0; Bacteria - 0; Metazoa - 0; Fungi - 0; Plants - 34; Viruses - 0; Other Eukaryotes - 0 (source: NCBI BLink). [Source:TAIR;Acc:AT1G14990]
#INFO:	BIOGRID NEIGHBOUR:	MLO4	MLO-like protein 4 [Source:UniProtKB/Swiss-Prot;Acc:O23693]
#INFO:	BIOGRID NEIGHBOUR:	GOSH:10419	Lung seven transmembrane receptor family protein [Source:TAIR;Acc:AT2G01070]
#INFO:	BIOGRID NEIGHBOUR:	GOSH:25014	Probable phytol kinase 2, chloroplastic [Source:UniProtKB/Swiss-Prot;Acc:Q67ZM7]
#INFO:	BIOGRID NEIGHBOUR:	GOSH:15669	Peptidase S24/S26A/S26B/S26C family protein [Source:TAIR;Acc:AT3G15710]
#INFO:	BIOGRID NEIGHBOUR:	GOSH:209	SNARE associated Golgi protein family [Source:TAIR;Acc:AT4G12000]
#INFO:	BIOGRID NEIGHBOUR:	GOSH:16089	alpha/beta-Hydrolases superfamily protein [Source:TAIR;Acc:AT1G73920]
#INFO:	BIOGRID NEIGHBOUR:	BIR1	Probably inactive leucine-rich repeat receptor-like protein kinase At5g48380 [Source:UniProtKB/Swiss-Prot;Acc:Q9ASS4]
#INFO:	BIOGRID NEIGHBOUR:	GLR1.1	Glutamate receptor 1.1 [Source:UniProtKB/Swiss-Prot;Acc:Q9M8W7]
#INFO:	BIOGRID NEIGHBOUR:	GOSH:31414	Late embryogenesis abundant (LEA) hydroxyproline-rich glycoprotein family [Source:TAIR;Acc:AT4G01410]
#INFO:	BIOGRID NEIGHBOUR:	GOSH:25318	basic helix-loop-helix (bHLH) DNA-binding superfamily protein [Source:TAIR;Acc:AT1G10585]
#INFO:	BIOGRID NEIGHBOUR:	GOSH:2147	beta-1,4-N-acetylglucosaminyltransferase family protein [Source:TAIR;Acc:AT2G13290]
#INFO:	BIOGRID NEIGHBOUR:	KCS1	3-ketoacyl-CoA synthase 1 [Source:UniProtKB/Swiss-Prot;Acc:Q9MAM3]
#INFO:	BIOGRID NEIGHBOUR:	GOSH:4539	Rab5-interacting family protein [Source:TAIR;Acc:AT5G49540]
#INFO:	BIOGRID NEIGHBOUR:	GOSH:32711	Leucine-rich repeat protein kinase family protein [Source:TAIR;Acc:AT4G20790]
#INFO:	BIOGRID NEIGHBOUR:	GOSH:29243	O-fucosyltransferase family protein [Source:TAIR;Acc:AT4G17430]
#INFO:	BIOGRID NEIGHBOUR:	CRRSP12	Cysteine-rich repeat secretory protein 12 [Source:UniProtKB/Swiss-Prot;Acc:Q9ZU94]
#INFO:	BIOGRID NEIGHBOUR:	HSBP	heat shock factor binding protein [Source:TAIR;Acc:AT4G15802]
#INFO:	BIOGRID NEIGHBOUR:	GOSH:30047	unknown protein; FUNCTIONS IN: molecular_function unknown; INVOLVED IN: biological_process unknown; LOCATED IN: endomembrane system; EXPRESSED IN: 24 plant structures; EXPRESSED DURING: 15 growth stages; Has 44 Blast hits to 44 proteins in 14 specie /.../hae - 0; Bacteria - 0; Metazoa - 0; Fungi - 0; Plants - 44; Viruses - 0; Other Eukaryotes - 0 (source: NCBI BLink). [Source:TAIR;Acc:AT1G65720]
#INFO:	BIOGRID NEIGHBOUR:	AMT1-1	Ammonium transporter 1 member 1 [Source:UniProtKB/Swiss-Prot;Acc:P54144]
#INFO:	BIOGRID NEIGHBOUR:	CRRSP11	Cysteine-rich repeat secretory protein 11 [Source:UniProtKB/Swiss-Prot;Acc:O22784]
#INFO:	BIOGRID NEIGHBOUR:	BET12	Bet1-like SNARE 1-2 [Source:UniProtKB/Swiss-Prot;Acc:Q94CG2]
#INFO:	BIOGRID NEIGHBOUR:	GOSH:12833	Cytochrome b561 and DOMON domain-containing protein At3g61750 [Source:UniProtKB/Swiss-Prot;Acc:Q9M363]
#INFO:	BIOGRID NEIGHBOUR:	RPN2	Dolichyl-diphosphooligosaccharide--protein glycosyltransferase subunit 2 [Source:UniProtKB/Swiss-Prot;Acc:Q93Z16]
#INFO:	BIOGRID NEIGHBOUR:	GOSH:330	Peroxisomal membrane 22 kDa (Mpv17/PMP22) family protein [Source:TAIR;Acc:AT4G33905]
#INFO:	BIOGRID NEIGHBOUR:	GOSH:30141	unknown protein; FUNCTIONS IN: molecular_function unknown; INVOLVED IN: biological_process unknown; LOCATED IN: mitochondrion; EXPRESSED IN: 23 plant structures; EXPRESSED DURING: 13 growth stages; CONTAINS InterPro DOMAIN/s: Protein of unknown func /.../UF2053, membrane (InterPro:IPR019164); Has 204 Blast hits to 204 proteins in 84 species: Archae - 0; Bacteria - 0; Metazoa - 127; Fungi - 0; Pla…
#INFO:	BIOGRID NEIGHBOUR:	FUT10	fucosyltransferase 10 [Source:TAIR;Acc:AT2G15350]
#INFO:	BIOGRID NEIGHBOUR:	ATRBL11	rhomboid-like protein 11 [Source:TAIR;Acc:AT5G25752]
#INFO:	BIOGRID NEIGHBOUR:	HSFA1A	Heat stress transcription factor A-1a [Source:UniProtKB/Swiss-Prot;Acc:P41151]
#INFO:	BIOGRID NEIGHBOUR:	WAK3	Wall-associated receptor kinase 3 [Source:UniProtKB/Swiss-Prot;Acc:Q9LMN8]
#INFO:	BIOGRID NEIGHBOUR:	GOSH:21512	Fasciclin-like arabinogalactan family protein [Source:TAIR;Acc:AT4G12950]
#INFO:	BIOGRID NEIGHBOUR:	NHL3	NDR1/HIN1-like 3 [Source:TAIR;Acc:AT5G06320]
#INFO:	BIOGRID NEIGHBOUR:	UBC34	Ubiquitin-conjugating enzyme E2 34 [Source:UniProtKB/Swiss-Prot;Acc:Q9SHI7]
#INFO:	BIOGRID NEIGHBOUR:	PIP1-5	Probable aquaporin PIP1-5 [Source:UniProtKB/Swiss-Prot;Acc:Q8LAA6]
#INFO:	BIOGRID NEIGHBOUR:	GOSH:29920	BEST Arabidopsis thaliana protein match is: Protein kinase superfamily protein (TAIR:AT1G07870.2); Has 7 Blast hits to 7 proteins in 4 species: Archae - 0; Bacteria - 0; Metazoa - 0; Fungi - 0; Plants - 7; Viruses - 0; Other Eukaryotes - 0 (source: /.../Link). [Source:TAIR;Acc:AT1G07860]
#INFO:	BIOGRID NEIGHBOUR:	MHX	Magnesium/proton exchanger [Source:UniProtKB/Swiss-Prot;Acc:O22252]
#INFO:	BIOGRID NEIGHBOUR:	GOSH:16254	Ras-related small GTP-binding family protein [Source:TAIR;Acc:AT3G62560]
#INFO:	BIOGRID NEIGHBOUR:	GOSH:622	Protein of unknown function (DUF788) [Source:TAIR;Acc:AT4G30500]
#INFO:	BIOGRID NEIGHBOUR:	CRRSP15	Cysteine-rich repeat secretory protein 15 [Source:UniProtKB/Swiss-Prot;Acc:Q6NKQ9]
#INFO:	BIOGRID NEIGHBOUR:	GOSH:23947	O-fucosyltransferase family protein [Source:TAIR;Acc:AT1G62330]
#INFO:	BIOGRID NEIGHBOUR:	ABC4	1,4-dihydroxy-2-naphthoate polyprenyltransferase, chloroplastic [Source:UniProtKB/Swiss-Prot;Acc:Q0WUA3]
#INFO:	BIOGRID NEIGHBOUR:	UTR2	UDP-galactose/UDP-glucose transporter 2 [Source:UniProtKB/Swiss-Prot;Acc:Q29Q28]
#INFO:	BIOGRID NEIGHBOUR:	HHP4	Heptahelical transmembrane protein 4 [Source:UniProtKB/Swiss-Prot;Acc:Q9SZG0]
#INFO:	BIOGRID NEIGHBOUR:	TBL18	Protein trichome birefringence-like 18 [Source:UniProtKB/Swiss-Prot;Acc:Q8VYS5]
#INFO:	BIOGRID NEIGHBOUR:	TET15	Tetraspanin-15 [Source:UniProtKB/Swiss-Prot;Acc:Q1PDI1]
#INFO:	BIOGRID NEIGHBOUR:	CLE3	CLAVATA3/ESR (CLE)-related protein 3 [Source:UniProtKB/Swiss-Prot;Acc:Q3EDH8]
#INFO:	BIOGRID NEIGHBOUR:	PUB35	U-box domain-containing protein 35 [Source:UniProtKB/Swiss-Prot;Acc:Q9SW11]
#INFO:	BIOGRID NEIGHBOUR:	GOSH:13001	Probable sugar phosphate/phosphate translocator At2g25520 [Source:UniProtKB/Swiss-Prot;Acc:Q9SKJ7]
#INFO:	BIOGRID NEIGHBOUR:	PXC3	Leucine-rich repeat receptor-like tyrosine-protein kinase PXC3 [Source:UniProtKB/Swiss-Prot;Acc:O22938]
#INFO:	BIOGRID NEIGHBOUR:	RGL3	DELLA protein RGL3 [Source:UniProtKB/Swiss-Prot;Acc:Q9LF53]
#INFO:	BIOGRID NEIGHBOUR:	ALIS3	ALA-interacting subunit 3 [Source:UniProtKB/Swiss-Prot;Acc:Q9SLK2]
#INFO:	BIOGRID NEIGHBOUR:	GOSH:16156	unknown protein; Has 14 Blast hits to 14 proteins in 5 species: Archae - 0; Bacteria - 0; Metazoa - 0; Fungi - 0; Plants - 14; Viruses - 0; Other Eukaryotes - 0 (source: NCBI BLink). [Source:TAIR;Acc:AT3G06600]
#INFO:	BIOGRID NEIGHBOUR:	NHL1	NDR1/HIN1-like 1 [Source:TAIR;Acc:AT3G11660]
#INFO:	BIOGRID NEIGHBOUR:	HHP2	Heptahelical transmembrane protein 2 [Source:UniProtKB/Swiss-Prot;Acc:Q84N34]
#INFO:	BIOGRID NEIGHBOUR:	ERD14	Dehydrin ERD14 [Source:UniProtKB/Swiss-Prot;Acc:P42763]
#INFO:	BIOGRID NEIGHBOUR:	ZW9	TRAF-like family protein [Source:TAIR;Acc:AT1G58270]
#INFO:	BIOGRID NEIGHBOUR:	PRA1F3	PRA1 family protein F3 [Source:UniProtKB/Swiss-Prot;Acc:Q9LIC6]
#INFO:	BIOGRID NEIGHBOUR:	GOSH:2688	Probable leucine-rich repeat receptor-like protein kinase At2g33170 [Source:UniProtKB/Swiss-Prot;Acc:O49318]
#INFO:	BIOGRID NEIGHBOUR:	SUMO1	Small ubiquitin-related modifier 1 [Source:UniProtKB/Swiss-Prot;Acc:P55852]
#INFO:	BIOGRID NEIGHBOUR:	IRX10	Probable beta-1,4-xylosyltransferase IRX10 [Source:UniProtKB/Swiss-Prot;Acc:Q9FZJ1]
#INFO:	BIOGRID NEIGHBOUR:	ATG1	transmembrane protein G1P-related 1 [Source:TAIR;Acc:AT3G51790]
#INFO:	BIOGRID NEIGHBOUR:	IQD6	IQ-domain 6 [Source:TAIR;Acc:AT2G26180]
#INFO:	BIOGRID NEIGHBOUR:	LECRK32	Putative inactive L-type lectin-domain containing receptor kinase III.2 [Source:UniProtKB/Swiss-Prot;Acc:Q9ZW11]
#INFO:	BIOGRID NEIGHBOUR:	GOSH:29953	TRAF-like family protein [Source:TAIR;Acc:AT3G28220]
#INFO:	BIOGRID NEIGHBOUR:	PEX7	Peroxisome biogenesis protein 7 [Source:UniProtKB/Swiss-Prot;Acc:Q9XF57]
#INFO:	BIOGRID NEIGHBOUR:	UTR3	UDP-galactose/UDP-glucose transporter 3 [Source:UniProtKB/Swiss-Prot;Acc:Q9M9S6]
#INFO:	BIOGRID NEIGHBOUR:	RTNLB2	Reticulon-like protein B2 [Source:UniProtKB/Swiss-Prot;Acc:Q9SUT9]
#INFO:	BIOGRID NEIGHBOUR:	GOSH:27960	Leucine-rich repeat protein kinase family protein [Source:TAIR;Acc:AT5G62710]
#INFO:	BIOGRID NEIGHBOUR:	GOSH:2431	Membrane magnesium transporter [Source:UniProtKB/Swiss-Prot;Acc:Q2HIM5]
#INFO:	BIOGRID NEIGHBOUR:	GOSH:6097	FUNCTIONS IN: molecular_function unknown; LOCATED IN: plasma membrane; EXPRESSED IN: 12 plant structures; EXPRESSED DURING: 6 growth stages; BEST Arabidopsis thaliana protein match is: Late embryogenesis abundant (LEA) hydroxyproline-rich glycoprote /.../ily (TAIR:AT1G17620.1); Has 1807 Blast hits to 1807 proteins in 277 species: Archae - 0; Bacteria - 0; Metazoa - 736; Fungi - 347; Plants - 385;…
#INFO:
#INFO:	--- BIOGRID graph structure
#INFO:
#INFO:	BIOGRID INTERACTION:	ANAC103*	ANAC103*
#INFO:	BIOGRID INTERACTION:	HSFA2*	HSFA2*
#INFO:	BIOGRID INTERACTION:	HSFA2*	HSBP
#INFO:	BIOGRID INTERACTION:	HSFA2*	HSP81-1
#INFO:	BIOGRID INTERACTION:	HSFA2*	SUMO1
#INFO:	BIOGRID INTERACTION:	HSFA2*	HSFA1B
#INFO:	BIOGRID INTERACTION:	HSFA2*	HSFA1A
#INFO:	BIOGRID INTERACTION:	GOSH:21512	GOSH:2688
#INFO:	BIOGRID INTERACTION:	GOSH:21512	IRX10
#INFO:	BIOGRID INTERACTION:	GOSH:21512	PXC3
#INFO:	BIOGRID INTERACTION:	GOSH:21512	ALIS3
#INFO:	BIOGRID INTERACTION:	GOSH:21512	NHL1
#INFO:	BIOGRID INTERACTION:	GOSH:21512	GOSH:16156
#INFO:	BIOGRID INTERACTION:	GOSH:21512	HHP2
#INFO:	BIOGRID INTERACTION:	GOSH:21512	UTR3
#INFO:	BIOGRID INTERACTION:	GOSH:21512	GOSH:27960
#INFO:	BIOGRID INTERACTION:	GOSH:21512	GOSH:2431
#INFO:	BIOGRID INTERACTION:	GOSH:21512	GOSH:6097
#INFO:	BIOGRID INTERACTION:	GOSH:21512	ATG1
#INFO:	BIOGRID INTERACTION:	GOSH:21512	IQD6
#INFO:	BIOGRID INTERACTION:	GOSH:21512	LECRK32
#INFO:	BIOGRID INTERACTION:	GOSH:21512	GOSH:29953
#INFO:	BIOGRID INTERACTION:	GOSH:21512	UBC34
#INFO:	BIOGRID INTERACTION:	GOSH:21512	PIP1-5
#INFO:	BIOGRID INTERACTION:	GOSH:21512	GOSH:29920
#INFO:	BIOGRID INTERACTION:	GOSH:21512	RPN2
#INFO:	BIOGRID INTERACTION:	GOSH:21512	FUT10
#INFO:	BIOGRID INTERACTION:	GOSH:21512	GOSH:30141
#INFO:	BIOGRID INTERACTION:	GOSH:21512	ATRBL11
#INFO:	BIOGRID INTERACTION:	GOSH:21512	WAK3
#INFO:	BIOGRID INTERACTION:	GOSH:21512	GOSH:21512
#INFO:	BIOGRID INTERACTION:	GOSH:21512	NHL3
#INFO:	BIOGRID INTERACTION:	GOSH:21512	TBL18
#INFO:	BIOGRID INTERACTION:	GOSH:21512	TET15
#INFO:	BIOGRID INTERACTION:	GOSH:21512	CLE3
#INFO:	BIOGRID INTERACTION:	GOSH:21512	MHX
#INFO:	BIOGRID INTERACTION:	GOSH:21512	CRRSP15
#INFO:	BIOGRID INTERACTION:	GOSH:21512	GOSH:16254
#INFO:	BIOGRID INTERACTION:	GOSH:21512	GOSH:622
#INFO:	BIOGRID INTERACTION:	GOSH:21512	GOSH:23947
#INFO:	BIOGRID INTERACTION:	GOSH:21512	UTR2
#INFO:	BIOGRID INTERACTION:	GOSH:21512	HHP4
#INFO:	BIOGRID INTERACTION:	GOSH:21512	GOSH:15669
#INFO:	BIOGRID INTERACTION:	GOSH:21512	GOSH:209
#INFO:	BIOGRID INTERACTION:	GOSH:21512	BIR1
#INFO:	BIOGRID INTERACTION:	GOSH:21512	GLR1.1
#INFO:	BIOGRID INTERACTION:	GOSH:21512	GOSH:31414
#INFO:	BIOGRID INTERACTION:	GOSH:21512	GOSH:10419
#INFO:	BIOGRID INTERACTION:	GOSH:21512	GOSH:25014
#INFO:	BIOGRID INTERACTION:	GOSH:21512	GOSH:32711
#INFO:	BIOGRID INTERACTION:	GOSH:21512	GOSH:29243
#INFO:	BIOGRID INTERACTION:	GOSH:21512	CRRSP12
#INFO:	BIOGRID INTERACTION:	GOSH:21512	CRRSP11
#INFO:	BIOGRID INTERACTION:	GOSH:21512	BET12
#INFO:	BIOGRID INTERACTION:	GOSH:21512	AMT1-1
#INFO:	BIOGRID INTERACTION:	GOSH:21512	GOSH:30047
#INFO:	BIOGRID INTERACTION:	GOSH:21512	GOSH:12833
#INFO:	BIOGRID INTERACTION:	GOSH:21512	GOSH:2147
#INFO:	BIOGRID INTERACTION:	GOSH:21512	GOSH:4539
#INFO:	BIOGRID INTERACTION:	GOSH:21512	BLUS1
#INFO:	BIOGRID INTERACTION:	GOSH:21512	GOSH:21729
#INFO:	BIOGRID INTERACTION:	GOSH:21512	GOSH:11632
#INFO:	BIOGRID INTERACTION:	GOSH:21512	CRRSP2
#INFO:	BIOGRID INTERACTION:	GOSH:21512	CRRSP56
#INFO:	BIOGRID INTERACTION:	GOSH:21512	GOSH:10973
#INFO:	BIOGRID INTERACTION:	GOSH:21512	ACBP6
#INFO:	BIOGRID INTERACTION:	GOSH:21512	GOSH:26742
#INFO:	BIOGRID INTERACTION:	GOSH:21512	B3GALT8
#INFO:	BIOGRID INTERACTION:	GOSH:21512	GOSH:15206
#INFO:	BIOGRID INTERACTION:	GOSH:21512	MLO4
#INFO:	BIOGRID INTERACTION:	GOSH:21512	CYP21-4
#INFO:	BIOGRID INTERACTION:	GOSH:21512	GOSH:9304
#INFO:	BIOGRID INTERACTION:	GOSH:21512	GOSH:17120
#INFO:	BIOGRID INTERACTION:	RABA1E*	GOSH:330
#INFO:	BIOGRID INTERACTION:	RABA1E*	GOSH:13001
#INFO:	BIOGRID INTERACTION:	RABA1E*	RGL3
#INFO:	BIOGRID INTERACTION:	RABA1E*	ERD14
#INFO:	BIOGRID INTERACTION:	RABA1E*	ZW9
#INFO:	BIOGRID INTERACTION:	RABA1E*	PRA1F3
#INFO:	BIOGRID INTERACTION:	RABA1E*	GOSH:16089
#INFO:	BIOGRID INTERACTION:	RABA1E*	GOSH:25318
#INFO:	BIOGRID INTERACTION:	RABA1E*	RABA1E*
#INFO:	BIOGRID INTERACTION:	RABA1E*	KCS1
#INFO:	BIOGRID INTERACTION:	RABA1E*	ABC4
#INFO:	BIOGRID INTERACTION:	RABA1E*	AAP5
#INFO:	BIOGRID INTERACTION:	RABA1E*	PEX7
#INFO:	BIOGRID INTERACTION:	RABA1E*	RTNLB2
#INFO:	BIOGRID INTERACTION:	RABA1E*	GOSH:11634
#INFO:	BIOGRID INTERACTION:	RABA1E*	PUB35

## Sheet: GO msl & crl down
No significant results

## Sheet: GO msl & ggps1 up
No significant results

[truncated: 3 more sheets: GO msl & ggps1 down, GO crl & ggps1 up, GO crl & ggps1 down]
